# Supplementary material for: Exploring the cellular and molecular basis of murine cardiac development through spatiotemporal transcriptome sequencing
Source: Gigascience. 2025 Feb 17;14:giaf012. doi: 10.1093/gigascience/giaf012 (PMC11831923; doi:10.1093/gigascience/giaf012)
Supplement: giaf012_Supplement_Files [file giaf012_supplement_files.zip]

Archive with 10 entries (10 files):
- SF1.pdf
- SF2.pdf
- SF3.pdf
- SF4.pdf
- SF5.pdf
- SF6.pdf
- SF7.pdf
- SF8.pdf
- Supplementary data_V2.docx
- Supplementary Tables_V2.xlsx
