# Supplementary material for: Exploring the cellular and molecular basis of murine cardiac development through spatiotemporal transcriptome sequencing
Source: Gigascience. 2025 Feb 17;14:giaf012. doi: 10.1093/gigascience/giaf012 (PMC11831923; doi:10.1093/gigascience/giaf012)
Supplement: giaf012_Supplement_Files [file giaf012_supplement_files.zip › Supplementary Tables_V2.xlsx]

## Sheet: Table 1
Supplementary Table 1. The marker genes and the number of cells used in cellular annotation.
Cell name	Marker genes	Number of cells (bin50)
		E20	P01	P04	P14
Ventricular cardiomyocyte (vCM)	Myl2, Myl3, Myh7	30955	24748	39842	92697
Atrial cardiomyocyte (aCM)	Myl4, Myl7, Nppa	15496	12065	13545	27675
Endothelial cells (En)	Pecam1,Cdh5,Vwf	3626	1991	4136	11137
Red blood cells (RBC)	Hba-a1, Hbb-bs	2224	1537	5128	6743
Fibroblast cells (FB)	Dcn,Col1a1,Col1a2,Col3a1	4172	2006	2838	1795
Macrophage (MP)	C1qa,C1qb,C1qc,Lyz2	771	274	1004	3392
Pericardial cell (Perd)	Msln, Igfbp6, Igfbp5, Upk3b	1369	642	1093	2092
Neutrophil (Neut)	S100a8,S100a9	677	881	980	1629
Smooth muscle cells 1 (SM1)	Acta2,Tagln, Myh11, Mustn1	631	269	879	1965
Pericytes (Peri)	Rgs5,Abcc9,Kcnj8	27	155	177	2175
Mast cells (Mast)	Kit, Cpa3	397	311	633	524
Smooth muscle cells 2 (SM2)	Acta2,Tagln, Myh11, Nov, Cnn1	16	11	22	1746
Club cells (Club)	Scgb3a1, Scgb3a2, Scgb1a1	61	31	697	428
Neurons (Neur)	Cartpt, Npy	74	73	62	333

## Sheet: Table 2
Supplementary Table 2. Gene counts and count numbers for different cell types at four time points.
Cell Type	Mean num of genes				Mean num of Counts
	E20	P01	P04	P14	E20	P01	P04	P14
vCM	1086.4	1036.03	974.609	536.064	3557.38	3279.58	2443.35	1320.19
aCM	933.439	942.882	1009.95	515.121	2672.72	2671.49	2411.68	1121
EC	1115.93	1027.96	1040.82	558.455	3395.39	3027.76	2458.61	1302.8
RBC	1107.35	948.183	1052.08	599.806	3769.25	3025.5	2841.67	1614.83
FB	1253.28	1151.75	996.883	471.568	3723.14	3215	2266.79	945.877
MP	1123.49	1039.51	1079.69	583.866	3533.95	3131.03	2645.65	1423.81
Perd	847.405	914.759	910.03	437.13	2277.1	2464.28	2033.38	953.37
Neut	1115.72	978.864	969.373	600.519	3659.55	3065.63	2380.59	1525.48
SM1	1099.95	1102.87	1073.63	546.115	3270.05	3209.9	2531.88	1222.47
Peri	922.148	1156.33	772.215	446.52	2715.7	3499.87	1744.29	998.573
Mast	962.141	954.9	840.401	581.872	2756.02	2739.94	1974.1	1463.69
SM2	731.5	744.545	791.136	353.921	1904.31	1898.91	1908.95	651.389
Club	1033.46	1040.45	498.947	567.089	3108.64	3110.58	1148.95	1416.08
Neur	1243.58	1166.18	694.774	464.955	3656.45	3356.05	1387.85	753.712

## Sheet: Table 3
Supplementary Table 3. Interactions among different cell types at four time points.
Time	Source	Target	Ligand	Receptor	Prob	Pval	Interaction_Name	Interaction_Name_2	Pathway_Name	Annotation	Evidence
E20	vCM	vCM	Igf2	Igf2r	0.0236825	0	IGF2_IGF2R	Igf2 - Igf2r	IGF	Secreted Signaling	PMID: 14604834
E20	aCM	vCM	Igf2	Igf2r	0.0121958	0	IGF2_IGF2R	Igf2 - Igf2r	IGF	Secreted Signaling	PMID: 14604834
E20	EC	vCM	Igf2	Igf2r	0.00305746	0	IGF2_IGF2R	Igf2 - Igf2r	IGF	Secreted Signaling	PMID: 14604834
E20	RBC	vCM	Igf2	Igf2r	0.00163834	0.04	IGF2_IGF2R	Igf2 - Igf2r	IGF	Secreted Signaling	PMID: 14604834
E20	MP	vCM	Igf2	Igf2r	0.000588524	0.01	IGF2_IGF2R	Igf2 - Igf2r	IGF	Secreted Signaling	PMID: 14604834
E20	Neut	vCM	Igf2	Igf2r	0.000516087	0.01	IGF2_IGF2R	Igf2 - Igf2r	IGF	Secreted Signaling	PMID: 14604834
E20	SM1	vCM	Igf2	Igf2r	0.00049189	0.01	IGF2_IGF2R	Igf2 - Igf2r	IGF	Secreted Signaling	PMID: 14604834
E20	Club	vCM	Igf2	Igf2r	5.26481e-05	0	IGF2_IGF2R	Igf2 - Igf2r	IGF	Secreted Signaling	PMID: 14604834
E20	vCM	aCM	Igf2	Igf2r	0.0111837	0	IGF2_IGF2R	Igf2 - Igf2r	IGF	Secreted Signaling	PMID: 14604834
E20	aCM	aCM	Igf2	Igf2r	0.00571875	0.03	IGF2_IGF2R	Igf2 - Igf2r	IGF	Secreted Signaling	PMID: 14604834
E20	EC	aCM	Igf2	Igf2r	0.00143188	0	IGF2_IGF2R	Igf2 - Igf2r	IGF	Secreted Signaling	PMID: 14604834
E20	Club	aCM	Igf2	Igf2r	2.47935e-05	0.01	IGF2_IGF2R	Igf2 - Igf2r	IGF	Secreted Signaling	PMID: 14604834
E20	aCM	EC	Igf2	Igf2r	0.00130336	0.02	IGF2_IGF2R	Igf2 - Igf2r	IGF	Secreted Signaling	PMID: 14604834
E20	EC	EC	Igf2	Igf2r	0.00032646	0.04	IGF2_IGF2R	Igf2 - Igf2r	IGF	Secreted Signaling	PMID: 14604834
E20	vCM	RBC	Igf2	Igf2r	0.00160559	0.04	IGF2_IGF2R	Igf2 - Igf2r	IGF	Secreted Signaling	PMID: 14604834
E20	aCM	RBC	Igf2	Igf2r	0.000828351	0.04	IGF2_IGF2R	Igf2 - Igf2r	IGF	Secreted Signaling	PMID: 14604834
E20	EC	RBC	Igf2	Igf2r	0.000207735	0.01	IGF2_IGF2R	Igf2 - Igf2r	IGF	Secreted Signaling	PMID: 14604834
E20	Club	RBC	Igf2	Igf2r	3.57192e-06	0.03	IGF2_IGF2R	Igf2 - Igf2r	IGF	Secreted Signaling	PMID: 14604834
E20	EC	MP	Igf2	Igf2r	7.05263e-05	0.02	IGF2_IGF2R	Igf2 - Igf2r	IGF	Secreted Signaling	PMID: 14604834
E20	vCM	Neut	Igf2	Igf2r	0.000546956	0	IGF2_IGF2R	Igf2 - Igf2r	IGF	Secreted Signaling	PMID: 14604834
E20	aCM	Neut	Igf2	Igf2r	0.000281152	0	IGF2_IGF2R	Igf2 - Igf2r	IGF	Secreted Signaling	PMID: 14604834
E20	EC	Neut	Igf2	Igf2r	7.04614e-05	0	IGF2_IGF2R	Igf2 - Igf2r	IGF	Secreted Signaling	PMID: 14604834
E20	MP	Neut	Igf2	Igf2r	1.35871e-05	0.04	IGF2_IGF2R	Igf2 - Igf2r	IGF	Secreted Signaling	PMID: 14604834
E20	SM1	Neut	Igf2	Igf2r	1.13503e-05	0.01	IGF2_IGF2R	Igf2 - Igf2r	IGF	Secreted Signaling	PMID: 14604834
E20	Club	Neut	Igf2	Igf2r	1.21506e-06	0.01	IGF2_IGF2R	Igf2 - Igf2r	IGF	Secreted Signaling	PMID: 14604834
E20	FB	FB	Mdk	Lrp1	7.66215e-05	0	MDK_LRP1	Mdk - Lrp1	MK	Secreted Signaling	PMID: 28356350
E20	Peri	FB	Mdk	Lrp1	8.89949e-08	0	MDK_LRP1	Mdk - Lrp1	MK	Secreted Signaling	PMID: 28356350
E20	Neur	FB	Mdk	Lrp1	6.45489e-07	0	MDK_LRP1	Mdk - Lrp1	MK	Secreted Signaling	PMID: 28356350
E20	FB	Neur	Mdk	Lrp1	7.14077e-07	0	MDK_LRP1	Mdk - Lrp1	MK	Secreted Signaling	PMID: 28356350
E20	Peri	Neur	Mdk	Lrp1	8.24136e-10	0	MDK_LRP1	Mdk - Lrp1	MK	Secreted Signaling	PMID: 28356350
E20	Neur	Neur	Mdk	Lrp1	5.99121e-09	0	MDK_LRP1	Mdk - Lrp1	MK	Secreted Signaling	PMID: 28356350
E20	FB	vCM	Mdk	Ncl	0.000601712	0	MDK_NCL	Mdk - Ncl	MK	Secreted Signaling	PMID: 28356350
E20	Neur	vCM	Mdk	Ncl	5.0716e-06	0	MDK_NCL	Mdk - Ncl	MK	Secreted Signaling	PMID: 28356350
E20	FB	aCM	Mdk	Ncl	0.000293221	0	MDK_NCL	Mdk - Ncl	MK	Secreted Signaling	PMID: 28356350
E20	Neur	aCM	Mdk	Ncl	2.47085e-06	0	MDK_NCL	Mdk - Ncl	MK	Secreted Signaling	PMID: 28356350
E20	FB	EC	Mdk	Ncl	7.25969e-05	0	MDK_NCL	Mdk - Ncl	MK	Secreted Signaling	PMID: 28356350
E20	Neur	EC	Mdk	Ncl	6.12058e-07	0	MDK_NCL	Mdk - Ncl	MK	Secreted Signaling	PMID: 28356350
E20	FB	RBC	Mdk	Ncl	4.30089e-05	0	MDK_NCL	Mdk - Ncl	MK	Secreted Signaling	PMID: 28356350
E20	Neur	RBC	Mdk	Ncl	3.62488e-07	0	MDK_NCL	Mdk - Ncl	MK	Secreted Signaling	PMID: 28356350
E20	FB	FB	Mdk	Ncl	8.74897e-05	0	MDK_NCL	Mdk - Ncl	MK	Secreted Signaling	PMID: 28356350
E20	Neur	FB	Mdk	Ncl	7.37946e-07	0	MDK_NCL	Mdk - Ncl	MK	Secreted Signaling	PMID: 28356350
E20	FB	MP	Mdk	Ncl	1.63573e-05	0	MDK_NCL	Mdk - Ncl	MK	Secreted Signaling	PMID: 28356350
E20	Neur	MP	Mdk	Ncl	1.37985e-07	0	MDK_NCL	Mdk - Ncl	MK	Secreted Signaling	PMID: 28356350
E20	FB	Perd	Mdk	Ncl	2.42938e-05	0	MDK_NCL	Mdk - Ncl	MK	Secreted Signaling	PMID: 28356350
E20	Neur	Perd	Mdk	Ncl	2.04601e-07	0	MDK_NCL	Mdk - Ncl	MK	Secreted Signaling	PMID: 28356350
E20	FB	Neut	Mdk	Ncl	1.26965e-05	0	MDK_NCL	Mdk - Ncl	MK	Secreted Signaling	PMID: 28356350
E20	Neur	Neut	Mdk	Ncl	1.0698e-07	0	MDK_NCL	Mdk - Ncl	MK	Secreted Signaling	PMID: 28356350
E20	FB	SM1	Mdk	Ncl	1.26166e-05	0	MDK_NCL	Mdk - Ncl	MK	Secreted Signaling	PMID: 28356350
E20	Neur	SM1	Mdk	Ncl	1.06368e-07	0	MDK_NCL	Mdk - Ncl	MK	Secreted Signaling	PMID: 28356350
E20	FB	Peri	Mdk	Ncl	5.14746e-07	0	MDK_NCL	Mdk - Ncl	MK	Secreted Signaling	PMID: 28356350
E20	Neur	Peri	Mdk	Ncl	4.33783e-09	0	MDK_NCL	Mdk - Ncl	MK	Secreted Signaling	PMID: 28356350
E20	FB	Mast	Mdk	Ncl	6.71486e-06	0	MDK_NCL	Mdk - Ncl	MK	Secreted Signaling	PMID: 28356350
E20	Neur	Mast	Mdk	Ncl	5.65301e-08	0	MDK_NCL	Mdk - Ncl	MK	Secreted Signaling	PMID: 28356350
E20	FB	Club	Mdk	Ncl	1.14858e-06	0	MDK_NCL	Mdk - Ncl	MK	Secreted Signaling	PMID: 28356350
E20	Neur	Club	Mdk	Ncl	9.67819e-09	0	MDK_NCL	Mdk - Ncl	MK	Secreted Signaling	PMID: 28356350
E20	FB	Neur	Mdk	Ncl	1.6072e-06	0	MDK_NCL	Mdk - Ncl	MK	Secreted Signaling	PMID: 28356350
E20	Neur	Neur	Mdk	Ncl	1.3561e-08	0	MDK_NCL	Mdk - Ncl	MK	Secreted Signaling	PMID: 28356350
E20	aCM	vCM	Ptn	Ncl	0.000804772	0	PTN_NCL	Ptn - Ncl	PTN	Secreted Signaling	PMID: 28356350; PMID: 25620911
E20	EC	vCM	Ptn	Ncl	0.000239394	0	PTN_NCL	Ptn - Ncl	PTN	Secreted Signaling	PMID: 28356350; PMID: 25620911
E20	FB	vCM	Ptn	Ncl	0.000885618	0	PTN_NCL	Ptn - Ncl	PTN	Secreted Signaling	PMID: 28356350; PMID: 25620911
E20	Perd	vCM	Ptn	Ncl	9.94809e-05	0	PTN_NCL	Ptn - Ncl	PTN	Secreted Signaling	PMID: 28356350; PMID: 25620911
E20	Peri	vCM	Ptn	Ncl	2.26133e-06	0	PTN_NCL	Ptn - Ncl	PTN	Secreted Signaling	PMID: 28356350; PMID: 25620911
E20	Mast	vCM	Ptn	Ncl	3.37892e-05	0	PTN_NCL	Ptn - Ncl	PTN	Secreted Signaling	PMID: 28356350; PMID: 25620911
E20	Neur	vCM	Ptn	Ncl	2.57274e-05	0	PTN_NCL	Ptn - Ncl	PTN	Secreted Signaling	PMID: 28356350; PMID: 25620911
E20	aCM	aCM	Ptn	Ncl	0.000392058	0	PTN_NCL	Ptn - Ncl	PTN	Secreted Signaling	PMID: 28356350; PMID: 25620911
E20	EC	aCM	Ptn	Ncl	0.00011663	0	PTN_NCL	Ptn - Ncl	PTN	Secreted Signaling	PMID: 28356350; PMID: 25620911
E20	FB	aCM	Ptn	Ncl	0.000431664	0	PTN_NCL	Ptn - Ncl	PTN	Secreted Signaling	PMID: 28356350; PMID: 25620911
E20	Perd	aCM	Ptn	Ncl	4.8467e-05	0	PTN_NCL	Ptn - Ncl	PTN	Secreted Signaling	PMID: 28356350; PMID: 25620911
E20	Peri	aCM	Ptn	Ncl	1.10175e-06	0	PTN_NCL	Ptn - Ncl	PTN	Secreted Signaling	PMID: 28356350; PMID: 25620911
E20	Mast	aCM	Ptn	Ncl	1.64627e-05	0	PTN_NCL	Ptn - Ncl	PTN	Secreted Signaling	PMID: 28356350; PMID: 25620911
E20	Neur	aCM	Ptn	Ncl	1.25454e-05	0	PTN_NCL	Ptn - Ncl	PTN	Secreted Signaling	PMID: 28356350; PMID: 25620911
E20	aCM	EC	Ptn	Ncl	9.71284e-05	0	PTN_NCL	Ptn - Ncl	PTN	Secreted Signaling	PMID: 28356350; PMID: 25620911
E20	EC	EC	Ptn	Ncl	2.88912e-05	0	PTN_NCL	Ptn - Ncl	PTN	Secreted Signaling	PMID: 28356350; PMID: 25620911
E20	FB	EC	Ptn	Ncl	0.000106824	0	PTN_NCL	Ptn - Ncl	PTN	Secreted Signaling	PMID: 28356350; PMID: 25620911
E20	Perd	EC	Ptn	Ncl	1.20055e-05	0	PTN_NCL	Ptn - Ncl	PTN	Secreted Signaling	PMID: 28356350; PMID: 25620911
E20	Peri	EC	Ptn	Ncl	2.7289e-07	0	PTN_NCL	Ptn - Ncl	PTN	Secreted Signaling	PMID: 28356350; PMID: 25620911
E20	Mast	EC	Ptn	Ncl	4.07755e-06	0	PTN_NCL	Ptn - Ncl	PTN	Secreted Signaling	PMID: 28356350; PMID: 25620911
E20	Neur	EC	Ptn	Ncl	3.10175e-06	0	PTN_NCL	Ptn - Ncl	PTN	Secreted Signaling	PMID: 28356350; PMID: 25620911
E20	aCM	RBC	Ptn	Ncl	5.75198e-05	0	PTN_NCL	Ptn - Ncl	PTN	Secreted Signaling	PMID: 28356350; PMID: 25620911
E20	EC	RBC	Ptn	Ncl	1.71105e-05	0	PTN_NCL	Ptn - Ncl	PTN	Secreted Signaling	PMID: 28356350; PMID: 25620911
E20	FB	RBC	Ptn	Ncl	6.33044e-05	0	PTN_NCL	Ptn - Ncl	PTN	Secreted Signaling	PMID: 28356350; PMID: 25620911
E20	Perd	RBC	Ptn	Ncl	7.11033e-06	0	PTN_NCL	Ptn - Ncl	PTN	Secreted Signaling	PMID: 28356350; PMID: 25620911
E20	Peri	RBC	Ptn	Ncl	1.61628e-07	0	PTN_NCL	Ptn - Ncl	PTN	Secreted Signaling	PMID: 28356350; PMID: 25620911
E20	Mast	RBC	Ptn	Ncl	2.41508e-06	0	PTN_NCL	Ptn - Ncl	PTN	Secreted Signaling	PMID: 28356350; PMID: 25620911
E20	Neur	RBC	Ptn	Ncl	1.83916e-06	0	PTN_NCL	Ptn - Ncl	PTN	Secreted Signaling	PMID: 28356350; PMID: 25620911
E20	aCM	FB	Ptn	Ncl	0.000117117	0	PTN_NCL	Ptn - Ncl	PTN	Secreted Signaling	PMID: 28356350; PMID: 25620911
E20	EC	FB	Ptn	Ncl	3.4834e-05	0	PTN_NCL	Ptn - Ncl	PTN	Secreted Signaling	PMID: 28356350; PMID: 25620911
E20	FB	FB	Ptn	Ncl	0.000128687	0	PTN_NCL	Ptn - Ncl	PTN	Secreted Signaling	PMID: 28356350; PMID: 25620911
E20	Perd	FB	Ptn	Ncl	1.44745e-05	0	PTN_NCL	Ptn - Ncl	PTN	Secreted Signaling	PMID: 28356350; PMID: 25620911
E20	Peri	FB	Ptn	Ncl	3.28988e-07	0	PTN_NCL	Ptn - Ncl	PTN	Secreted Signaling	PMID: 28356350; PMID: 25620911
E20	Mast	FB	Ptn	Ncl	4.91574e-06	0	PTN_NCL	Ptn - Ncl	PTN	Secreted Signaling	PMID: 28356350; PMID: 25620911
E20	Neur	FB	Ptn	Ncl	3.73359e-06	0	PTN_NCL	Ptn - Ncl	PTN	Secreted Signaling	PMID: 28356350; PMID: 25620911
E20	aCM	MP	Ptn	Ncl	2.18997e-05	0	PTN_NCL	Ptn - Ncl	PTN	Secreted Signaling	PMID: 28356350; PMID: 25620911
E20	EC	MP	Ptn	Ncl	6.51345e-06	0	PTN_NCL	Ptn - Ncl	PTN	Secreted Signaling	PMID: 28356350; PMID: 25620911
E20	FB	MP	Ptn	Ncl	2.40572e-05	0	PTN_NCL	Ptn - Ncl	PTN	Secreted Signaling	PMID: 28356350; PMID: 25620911
E20	Perd	MP	Ptn	Ncl	2.70648e-06	0	PTN_NCL	Ptn - Ncl	PTN	Secreted Signaling	PMID: 28356350; PMID: 25620911
E20	Peri	MP	Ptn	Ncl	6.15143e-08	0	PTN_NCL	Ptn - Ncl	PTN	Secreted Signaling	PMID: 28356350; PMID: 25620911
E20	Mast	MP	Ptn	Ncl	9.19144e-07	0	PTN_NCL	Ptn - Ncl	PTN	Secreted Signaling	PMID: 28356350; PMID: 25620911
E20	Neur	MP	Ptn	Ncl	6.97829e-07	0	PTN_NCL	Ptn - Ncl	PTN	Secreted Signaling	PMID: 28356350; PMID: 25620911
E20	aCM	Perd	Ptn	Ncl	3.24608e-05	0	PTN_NCL	Ptn - Ncl	PTN	Secreted Signaling	PMID: 28356350; PMID: 25620911
E20	EC	Perd	Ptn	Ncl	9.6575e-06	0	PTN_NCL	Ptn - Ncl	PTN	Secreted Signaling	PMID: 28356350; PMID: 25620911
E20	FB	Perd	Ptn	Ncl	3.57818e-05	0	PTN_NCL	Ptn - Ncl	PTN	Secreted Signaling	PMID: 28356350; PMID: 25620911
E20	Perd	Perd	Ptn	Ncl	4.01348e-06	0	PTN_NCL	Ptn - Ncl	PTN	Secreted Signaling	PMID: 28356350; PMID: 25620911
E20	Peri	Perd	Ptn	Ncl	9.1242e-08	0	PTN_NCL	Ptn - Ncl	PTN	Secreted Signaling	PMID: 28356350; PMID: 25620911
E20	Mast	Perd	Ptn	Ncl	1.36337e-06	0	PTN_NCL	Ptn - Ncl	PTN	Secreted Signaling	PMID: 28356350; PMID: 25620911
E20	Neur	Perd	Ptn	Ncl	1.04095e-06	0	PTN_NCL	Ptn - Ncl	PTN	Secreted Signaling	PMID: 28356350; PMID: 25620911
E20	aCM	Neut	Ptn	Ncl	1.69746e-05	0	PTN_NCL	Ptn - Ncl	PTN	Secreted Signaling	PMID: 28356350; PMID: 25620911
E20	EC	Neut	Ptn	Ncl	5.04971e-06	0	PTN_NCL	Ptn - Ncl	PTN	Secreted Signaling	PMID: 28356350; PMID: 25620911
E20	FB	Neut	Ptn	Ncl	1.86925e-05	0	PTN_NCL	Ptn - Ncl	PTN	Secreted Signaling	PMID: 28356350; PMID: 25620911
E20	Perd	Neut	Ptn	Ncl	2.09848e-06	0	PTN_NCL	Ptn - Ncl	PTN	Secreted Signaling	PMID: 28356350; PMID: 25620911
E20	Peri	Neut	Ptn	Ncl	4.77033e-08	0	PTN_NCL	Ptn - Ncl	PTN	Secreted Signaling	PMID: 28356350; PMID: 25620911
E20	Mast	Neut	Ptn	Ncl	7.12796e-07	0	PTN_NCL	Ptn - Ncl	PTN	Secreted Signaling	PMID: 28356350; PMID: 25620911
E20	Neur	Neut	Ptn	Ncl	5.43334e-07	0	PTN_NCL	Ptn - Ncl	PTN	Secreted Signaling	PMID: 28356350; PMID: 25620911
E20	aCM	SM1	Ptn	Ncl	1.68797e-05	0	PTN_NCL	Ptn - Ncl	PTN	Secreted Signaling	PMID: 28356350; PMID: 25620911
E20	EC	SM1	Ptn	Ncl	5.02093e-06	0	PTN_NCL	Ptn - Ncl	PTN	Secreted Signaling	PMID: 28356350; PMID: 25620911
E20	FB	SM1	Ptn	Ncl	1.85651e-05	0	PTN_NCL	Ptn - Ncl	PTN	Secreted Signaling	PMID: 28356350; PMID: 25620911
E20	Perd	SM1	Ptn	Ncl	2.08641e-06	0	PTN_NCL	Ptn - Ncl	PTN	Secreted Signaling	PMID: 28356350; PMID: 25620911
E20	Peri	SM1	Ptn	Ncl	4.7425e-08	0	PTN_NCL	Ptn - Ncl	PTN	Secreted Signaling	PMID: 28356350; PMID: 25620911
E20	Mast	SM1	Ptn	Ncl	7.0863e-07	0	PTN_NCL	Ptn - Ncl	PTN	Secreted Signaling	PMID: 28356350; PMID: 25620911
E20	Neur	SM1	Ptn	Ncl	5.39071e-07	0	PTN_NCL	Ptn - Ncl	PTN	Secreted Signaling	PMID: 28356350; PMID: 25620911
E20	FB	Peri	Ptn	Ncl	7.57737e-07	0	PTN_NCL	Ptn - Ncl	PTN	Secreted Signaling	PMID: 28356350; PMID: 25620911
E20	Peri	Peri	Ptn	Ncl	1.93422e-09	0.03	PTN_NCL	Ptn - Ncl	PTN	Secreted Signaling	PMID: 28356350; PMID: 25620911
E20	Neur	Peri	Ptn	Ncl	2.20193e-08	0	PTN_NCL	Ptn - Ncl	PTN	Secreted Signaling	PMID: 28356350; PMID: 25620911
E20	EC	Mast	Ptn	Ncl	2.66828e-06	0	PTN_NCL	Ptn - Ncl	PTN	Secreted Signaling	PMID: 28356350; PMID: 25620911
E20	FB	Mast	Ptn	Ncl	9.89364e-06	0	PTN_NCL	Ptn - Ncl	PTN	Secreted Signaling	PMID: 28356350; PMID: 25620911
E20	Perd	Mast	Ptn	Ncl	1.10893e-06	0	PTN_NCL	Ptn - Ncl	PTN	Secreted Signaling	PMID: 28356350; PMID: 25620911
E20	Peri	Mast	Ptn	Ncl	2.52116e-08	0.02	PTN_NCL	Ptn - Ncl	PTN	Secreted Signaling	PMID: 28356350; PMID: 25620911
E20	Mast	Mast	Ptn	Ncl	3.76725e-07	0	PTN_NCL	Ptn - Ncl	PTN	Secreted Signaling	PMID: 28356350; PMID: 25620911
E20	Neur	Mast	Ptn	Ncl	2.88022e-07	0	PTN_NCL	Ptn - Ncl	PTN	Secreted Signaling	PMID: 28356350; PMID: 25620911
E20	aCM	Club	Ptn	Ncl	1.53566e-06	0.04	PTN_NCL	Ptn - Ncl	PTN	Secreted Signaling	PMID: 28356350; PMID: 25620911
E20	EC	Club	Ptn	Ncl	4.56834e-07	0	PTN_NCL	Ptn - Ncl	PTN	Secreted Signaling	PMID: 28356350; PMID: 25620911
E20	FB	Club	Ptn	Ncl	1.69095e-06	0	PTN_NCL	Ptn - Ncl	PTN	Secreted Signaling	PMID: 28356350; PMID: 25620911
E20	Perd	Club	Ptn	Ncl	1.89844e-07	0	PTN_NCL	Ptn - Ncl	PTN	Secreted Signaling	PMID: 28356350; PMID: 25620911
E20	Peri	Club	Ptn	Ncl	4.31556e-09	0	PTN_NCL	Ptn - Ncl	PTN	Secreted Signaling	PMID: 28356350; PMID: 25620911
E20	Mast	Club	Ptn	Ncl	6.44842e-08	0	PTN_NCL	Ptn - Ncl	PTN	Secreted Signaling	PMID: 28356350; PMID: 25620911
E20	Neur	Club	Ptn	Ncl	4.91476e-08	0	PTN_NCL	Ptn - Ncl	PTN	Secreted Signaling	PMID: 28356350; PMID: 25620911
E20	aCM	Neur	Ptn	Ncl	2.15239e-06	0.01	PTN_NCL	Ptn - Ncl	PTN	Secreted Signaling	PMID: 28356350; PMID: 25620911
E20	EC	Neur	Ptn	Ncl	6.40141e-07	0.01	PTN_NCL	Ptn - Ncl	PTN	Secreted Signaling	PMID: 28356350; PMID: 25620911
E20	FB	Neur	Ptn	Ncl	2.36326e-06	0	PTN_NCL	Ptn - Ncl	PTN	Secreted Signaling	PMID: 28356350; PMID: 25620911
E20	Perd	Neur	Ptn	Ncl	2.65987e-07	0.01	PTN_NCL	Ptn - Ncl	PTN	Secreted Signaling	PMID: 28356350; PMID: 25620911
E20	Peri	Neur	Ptn	Ncl	6.04527e-09	0	PTN_NCL	Ptn - Ncl	PTN	Secreted Signaling	PMID: 28356350; PMID: 25620911
E20	Mast	Neur	Ptn	Ncl	9.03279e-08	0.01	PTN_NCL	Ptn - Ncl	PTN	Secreted Signaling	PMID: 28356350; PMID: 25620911
E20	Neur	Neur	Ptn	Ncl	6.85225e-08	0	PTN_NCL	Ptn - Ncl	PTN	Secreted Signaling	PMID: 28356350; PMID: 25620911
E20	aCM	vCM	Fn1	Cd44	0.00620589	0	FN1_CD44	Fn1 - Cd44	FN1	ECM-Receptor	KEGG: mmu04512
E20	EC	vCM	Fn1	Cd44	0.00131756	0	FN1_CD44	Fn1 - Cd44	FN1	ECM-Receptor	KEGG: mmu04512
E20	FB	vCM	Fn1	Cd44	0.00424959	0	FN1_CD44	Fn1 - Cd44	FN1	ECM-Receptor	KEGG: mmu04512
E20	Perd	vCM	Fn1	Cd44	0.000552034	0	FN1_CD44	Fn1 - Cd44	FN1	ECM-Receptor	KEGG: mmu04512
E20	SM1	vCM	Fn1	Cd44	0.000544367	0	FN1_CD44	Fn1 - Cd44	FN1	ECM-Receptor	KEGG: mmu04512
E20	Peri	vCM	Fn1	Cd44	1.16387e-05	0.03	FN1_CD44	Fn1 - Cd44	FN1	ECM-Receptor	KEGG: mmu04512
E20	Mast	vCM	Fn1	Cd44	0.000129505	0.04	FN1_CD44	Fn1 - Cd44	FN1	ECM-Receptor	KEGG: mmu04512
E20	aCM	aCM	Fn1	Cd44	0.00319984	0	FN1_CD44	Fn1 - Cd44	FN1	ECM-Receptor	KEGG: mmu04512
E20	EC	aCM	Fn1	Cd44	0.000679443	0	FN1_CD44	Fn1 - Cd44	FN1	ECM-Receptor	KEGG: mmu04512
E20	FB	aCM	Fn1	Cd44	0.00218611	0	FN1_CD44	Fn1 - Cd44	FN1	ECM-Receptor	KEGG: mmu04512
E20	Perd	aCM	Fn1	Cd44	0.000284633	0	FN1_CD44	Fn1 - Cd44	FN1	ECM-Receptor	KEGG: mmu04512
E20	SM1	aCM	Fn1	Cd44	0.0002802	0	FN1_CD44	Fn1 - Cd44	FN1	ECM-Receptor	KEGG: mmu04512
E20	Peri	aCM	Fn1	Cd44	6.00037e-06	0.03	FN1_CD44	Fn1 - Cd44	FN1	ECM-Receptor	KEGG: mmu04512
E20	Mast	aCM	Fn1	Cd44	6.6793e-05	0.01	FN1_CD44	Fn1 - Cd44	FN1	ECM-Receptor	KEGG: mmu04512
E20	aCM	EC	Fn1	Cd44	0.000692581	0	FN1_CD44	Fn1 - Cd44	FN1	ECM-Receptor	KEGG: mmu04512
E20	EC	EC	Fn1	Cd44	0.000147008	0	FN1_CD44	Fn1 - Cd44	FN1	ECM-Receptor	KEGG: mmu04512
E20	FB	EC	Fn1	Cd44	0.000475983	0	FN1_CD44	Fn1 - Cd44	FN1	ECM-Receptor	KEGG: mmu04512
E20	Perd	EC	Fn1	Cd44	6.16083e-05	0	FN1_CD44	Fn1 - Cd44	FN1	ECM-Receptor	KEGG: mmu04512
E20	SM1	EC	Fn1	Cd44	6.09168e-05	0	FN1_CD44	Fn1 - Cd44	FN1	ECM-Receptor	KEGG: mmu04512
E20	aCM	RBC	Fn1	Cd44	0.000444774	0	FN1_CD44	Fn1 - Cd44	FN1	ECM-Receptor	KEGG: mmu04512
E20	EC	RBC	Fn1	Cd44	9.44277e-05	0	FN1_CD44	Fn1 - Cd44	FN1	ECM-Receptor	KEGG: mmu04512
E20	FB	RBC	Fn1	Cd44	0.000304624	0	FN1_CD44	Fn1 - Cd44	FN1	ECM-Receptor	KEGG: mmu04512
E20	Perd	RBC	Fn1	Cd44	3.95641e-05	0	FN1_CD44	Fn1 - Cd44	FN1	ECM-Receptor	KEGG: mmu04512
E20	SM1	RBC	Fn1	Cd44	3.90201e-05	0	FN1_CD44	Fn1 - Cd44	FN1	ECM-Receptor	KEGG: mmu04512
E20	Peri	RBC	Fn1	Cd44	8.34147e-07	0.03	FN1_CD44	Fn1 - Cd44	FN1	ECM-Receptor	KEGG: mmu04512
E20	Mast	RBC	Fn1	Cd44	9.28137e-06	0.04	FN1_CD44	Fn1 - Cd44	FN1	ECM-Receptor	KEGG: mmu04512
E20	aCM	FB	Fn1	Cd44	0.00086112	0	FN1_CD44	Fn1 - Cd44	FN1	ECM-Receptor	KEGG: mmu04512
E20	EC	FB	Fn1	Cd44	0.000182847	0	FN1_CD44	Fn1 - Cd44	FN1	ECM-Receptor	KEGG: mmu04512
E20	FB	FB	Fn1	Cd44	0.000588333	0	FN1_CD44	Fn1 - Cd44	FN1	ECM-Receptor	KEGG: mmu04512
E20	Perd	FB	Fn1	Cd44	7.65986e-05	0	FN1_CD44	Fn1 - Cd44	FN1	ECM-Receptor	KEGG: mmu04512
E20	SM1	FB	Fn1	Cd44	7.54077e-05	0	FN1_CD44	Fn1 - Cd44	FN1	ECM-Receptor	KEGG: mmu04512
E20	Peri	FB	Fn1	Cd44	1.61478e-06	0.03	FN1_CD44	Fn1 - Cd44	FN1	ECM-Receptor	KEGG: mmu04512
E20	Mast	FB	Fn1	Cd44	1.79748e-05	0	FN1_CD44	Fn1 - Cd44	FN1	ECM-Receptor	KEGG: mmu04512
E20	aCM	MP	Fn1	Cd44	0.000153583	0	FN1_CD44	Fn1 - Cd44	FN1	ECM-Receptor	KEGG: mmu04512
E20	EC	MP	Fn1	Cd44	3.26059e-05	0	FN1_CD44	Fn1 - Cd44	FN1	ECM-Receptor	KEGG: mmu04512
E20	FB	MP	Fn1	Cd44	0.00010522	0	FN1_CD44	Fn1 - Cd44	FN1	ECM-Receptor	KEGG: mmu04512
E20	Perd	MP	Fn1	Cd44	1.36617e-05	0	FN1_CD44	Fn1 - Cd44	FN1	ECM-Receptor	KEGG: mmu04512
E20	SM1	MP	Fn1	Cd44	1.34769e-05	0	FN1_CD44	Fn1 - Cd44	FN1	ECM-Receptor	KEGG: mmu04512
E20	Peri	MP	Fn1	Cd44	2.8804e-07	0.03	FN1_CD44	Fn1 - Cd44	FN1	ECM-Receptor	KEGG: mmu04512
E20	aCM	Perd	Fn1	Cd44	0.000273269	0	FN1_CD44	Fn1 - Cd44	FN1	ECM-Receptor	KEGG: mmu04512
E20	EC	Perd	Fn1	Cd44	5.8016e-05	0	FN1_CD44	Fn1 - Cd44	FN1	ECM-Receptor	KEGG: mmu04512
E20	FB	Perd	Fn1	Cd44	0.000187188	0	FN1_CD44	Fn1 - Cd44	FN1	ECM-Receptor	KEGG: mmu04512
E20	Perd	Perd	Fn1	Cd44	2.43082e-05	0	FN1_CD44	Fn1 - Cd44	FN1	ECM-Receptor	KEGG: mmu04512
E20	SM1	Perd	Fn1	Cd44	2.39765e-05	0	FN1_CD44	Fn1 - Cd44	FN1	ECM-Receptor	KEGG: mmu04512
E20	Peri	Perd	Fn1	Cd44	5.12504e-07	0.04	FN1_CD44	Fn1 - Cd44	FN1	ECM-Receptor	KEGG: mmu04512
E20	aCM	Neut	Fn1	Cd44	0.000135909	0	FN1_CD44	Fn1 - Cd44	FN1	ECM-Receptor	KEGG: mmu04512
E20	EC	Neut	Fn1	Cd44	2.88546e-05	0	FN1_CD44	Fn1 - Cd44	FN1	ECM-Receptor	KEGG: mmu04512
E20	FB	Neut	Fn1	Cd44	9.30562e-05	0	FN1_CD44	Fn1 - Cd44	FN1	ECM-Receptor	KEGG: mmu04512
E20	Perd	Neut	Fn1	Cd44	1.20895e-05	0	FN1_CD44	Fn1 - Cd44	FN1	ECM-Receptor	KEGG: mmu04512
E20	SM1	Neut	Fn1	Cd44	1.19207e-05	0	FN1_CD44	Fn1 - Cd44	FN1	ECM-Receptor	KEGG: mmu04512
E20	Peri	Neut	Fn1	Cd44	2.54885e-07	0.04	FN1_CD44	Fn1 - Cd44	FN1	ECM-Receptor	KEGG: mmu04512
E20	Mast	Neut	Fn1	Cd44	2.83619e-06	0.04	FN1_CD44	Fn1 - Cd44	FN1	ECM-Receptor	KEGG: mmu04512
E20	aCM	SM1	Fn1	Cd44	0.000123283	0	FN1_CD44	Fn1 - Cd44	FN1	ECM-Receptor	KEGG: mmu04512
E20	EC	SM1	Fn1	Cd44	2.61709e-05	0	FN1_CD44	Fn1 - Cd44	FN1	ECM-Receptor	KEGG: mmu04512
E20	FB	SM1	Fn1	Cd44	8.45855e-05	0	FN1_CD44	Fn1 - Cd44	FN1	ECM-Receptor	KEGG: mmu04512
E20	Perd	SM1	Fn1	Cd44	1.09665e-05	0	FN1_CD44	Fn1 - Cd44	FN1	ECM-Receptor	KEGG: mmu04512
E20	SM1	SM1	Fn1	Cd44	1.08299e-05	0	FN1_CD44	Fn1 - Cd44	FN1	ECM-Receptor	KEGG: mmu04512
E20	Peri	SM1	Fn1	Cd44	2.31231e-07	0.03	FN1_CD44	Fn1 - Cd44	FN1	ECM-Receptor	KEGG: mmu04512
E20	aCM	Peri	Fn1	Cd44	6.03257e-06	0	FN1_CD44	Fn1 - Cd44	FN1	ECM-Receptor	KEGG: mmu04512
E20	EC	Peri	Fn1	Cd44	1.28143e-06	0	FN1_CD44	Fn1 - Cd44	FN1	ECM-Receptor	KEGG: mmu04512
E20	FB	Peri	Fn1	Cd44	4.09495e-06	0	FN1_CD44	Fn1 - Cd44	FN1	ECM-Receptor	KEGG: mmu04512
E20	Perd	Peri	Fn1	Cd44	5.36595e-07	0	FN1_CD44	Fn1 - Cd44	FN1	ECM-Receptor	KEGG: mmu04512
E20	SM1	Peri	Fn1	Cd44	5.25711e-07	0	FN1_CD44	Fn1 - Cd44	FN1	ECM-Receptor	KEGG: mmu04512
E20	Peri	Peri	Fn1	Cd44	1.13087e-08	0.02	FN1_CD44	Fn1 - Cd44	FN1	ECM-Receptor	KEGG: mmu04512
E20	Mast	Peri	Fn1	Cd44	1.26021e-07	0	FN1_CD44	Fn1 - Cd44	FN1	ECM-Receptor	KEGG: mmu04512
E20	aCM	Mast	Fn1	Cd44	7.88862e-05	0	FN1_CD44	Fn1 - Cd44	FN1	ECM-Receptor	KEGG: mmu04512
E20	EC	Mast	Fn1	Cd44	1.67474e-05	0	FN1_CD44	Fn1 - Cd44	FN1	ECM-Receptor	KEGG: mmu04512
E20	FB	Mast	Fn1	Cd44	5.40554e-05	0	FN1_CD44	Fn1 - Cd44	FN1	ECM-Receptor	KEGG: mmu04512
E20	Perd	Mast	Fn1	Cd44	7.0172e-06	0	FN1_CD44	Fn1 - Cd44	FN1	ECM-Receptor	KEGG: mmu04512
E20	SM1	Mast	Fn1	Cd44	6.92323e-06	0	FN1_CD44	Fn1 - Cd44	FN1	ECM-Receptor	KEGG: mmu04512
E20	Peri	Mast	Fn1	Cd44	1.4795e-07	0.03	FN1_CD44	Fn1 - Cd44	FN1	ECM-Receptor	KEGG: mmu04512
E20	aCM	Club	Fn1	Cd44	1.24279e-05	0	FN1_CD44	Fn1 - Cd44	FN1	ECM-Receptor	KEGG: mmu04512
E20	EC	Club	Fn1	Cd44	2.63874e-06	0	FN1_CD44	Fn1 - Cd44	FN1	ECM-Receptor	KEGG: mmu04512
E20	FB	Club	Fn1	Cd44	8.49965e-06	0	FN1_CD44	Fn1 - Cd44	FN1	ECM-Receptor	KEGG: mmu04512
E20	Perd	Club	Fn1	Cd44	1.1055e-06	0	FN1_CD44	Fn1 - Cd44	FN1	ECM-Receptor	KEGG: mmu04512
E20	SM1	Club	Fn1	Cd44	1.08913e-06	0	FN1_CD44	Fn1 - Cd44	FN1	ECM-Receptor	KEGG: mmu04512
E20	Peri	Club	Fn1	Cd44	2.33062e-08	0.04	FN1_CD44	Fn1 - Cd44	FN1	ECM-Receptor	KEGG: mmu04512
E20	Mast	Club	Fn1	Cd44	2.59386e-07	0.04	FN1_CD44	Fn1 - Cd44	FN1	ECM-Receptor	KEGG: mmu04512
E20	aCM	Neur	Fn1	Cd44	1.54244e-05	0	FN1_CD44	Fn1 - Cd44	FN1	ECM-Receptor	KEGG: mmu04512
E20	EC	Neur	Fn1	Cd44	3.27532e-06	0	FN1_CD44	Fn1 - Cd44	FN1	ECM-Receptor	KEGG: mmu04512
E20	FB	Neur	Fn1	Cd44	1.05301e-05	0	FN1_CD44	Fn1 - Cd44	FN1	ECM-Receptor	KEGG: mmu04512
E20	Perd	Neur	Fn1	Cd44	1.37203e-06	0	FN1_CD44	Fn1 - Cd44	FN1	ECM-Receptor	KEGG: mmu04512
E20	SM1	Neur	Fn1	Cd44	1.34992e-06	0	FN1_CD44	Fn1 - Cd44	FN1	ECM-Receptor	KEGG: mmu04512
E20	Peri	Neur	Fn1	Cd44	2.8923e-08	0.04	FN1_CD44	Fn1 - Cd44	FN1	ECM-Receptor	KEGG: mmu04512
E20	Mast	Neur	Fn1	Cd44	3.21996e-07	0.01	FN1_CD44	Fn1 - Cd44	FN1	ECM-Receptor	KEGG: mmu04512
E20	aCM	vCM	Col1a1	Cd44	0.0173816	0	COL1A1_CD44	Col1a1 - Cd44	COLLAGEN	ECM-Receptor	KEGG: mmu04512
E20	EC	vCM	Col1a1	Cd44	0.0038973	0	COL1A1_CD44	Col1a1 - Cd44	COLLAGEN	ECM-Receptor	KEGG: mmu04512
E20	FB	vCM	Col1a1	Cd44	0.00897347	0	COL1A1_CD44	Col1a1 - Cd44	COLLAGEN	ECM-Receptor	KEGG: mmu04512
E20	Perd	vCM	Col1a1	Cd44	0.00274854	0	COL1A1_CD44	Col1a1 - Cd44	COLLAGEN	ECM-Receptor	KEGG: mmu04512
E20	SM1	vCM	Col1a1	Cd44	0.000695333	0	COL1A1_CD44	Col1a1 - Cd44	COLLAGEN	ECM-Receptor	KEGG: mmu04512
E20	Peri	vCM	Col1a1	Cd44	3.81518e-05	0.01	COL1A1_CD44	Col1a1 - Cd44	COLLAGEN	ECM-Receptor	KEGG: mmu04512
E20	Mast	vCM	Col1a1	Cd44	0.0007004	0	COL1A1_CD44	Col1a1 - Cd44	COLLAGEN	ECM-Receptor	KEGG: mmu04512
E20	Club	vCM	Col1a1	Cd44	7.58475e-05	0.02	COL1A1_CD44	Col1a1 - Cd44	COLLAGEN	ECM-Receptor	KEGG: mmu04512
E20	Neur	vCM	Col1a1	Cd44	0.00016353	0	COL1A1_CD44	Col1a1 - Cd44	COLLAGEN	ECM-Receptor	KEGG: mmu04512
E20	aCM	aCM	Col1a1	Cd44	0.0089382	0	COL1A1_CD44	Col1a1 - Cd44	COLLAGEN	ECM-Receptor	KEGG: mmu04512
E20	EC	aCM	Col1a1	Cd44	0.00200447	0	COL1A1_CD44	Col1a1 - Cd44	COLLAGEN	ECM-Receptor	KEGG: mmu04512
E20	FB	aCM	Col1a1	Cd44	0.00459688	0	COL1A1_CD44	Col1a1 - Cd44	COLLAGEN	ECM-Receptor	KEGG: mmu04512
E20	Perd	aCM	Col1a1	Cd44	0.00140875	0	COL1A1_CD44	Col1a1 - Cd44	COLLAGEN	ECM-Receptor	KEGG: mmu04512
E20	SM1	aCM	Col1a1	Cd44	0.000357589	0	COL1A1_CD44	Col1a1 - Cd44	COLLAGEN	ECM-Receptor	KEGG: mmu04512
E20	Peri	aCM	Col1a1	Cd44	1.95977e-05	0	COL1A1_CD44	Col1a1 - Cd44	COLLAGEN	ECM-Receptor	KEGG: mmu04512
E20	Mast	aCM	Col1a1	Cd44	0.000359311	0	COL1A1_CD44	Col1a1 - Cd44	COLLAGEN	ECM-Receptor	KEGG: mmu04512
E20	Club	aCM	Col1a1	Cd44	3.89856e-05	0.01	COL1A1_CD44	Col1a1 - Cd44	COLLAGEN	ECM-Receptor	KEGG: mmu04512
E20	Neur	aCM	Col1a1	Cd44	8.37543e-05	0	COL1A1_CD44	Col1a1 - Cd44	COLLAGEN	ECM-Receptor	KEGG: mmu04512
E20	aCM	EC	Col1a1	Cd44	0.00194804	0	COL1A1_CD44	Col1a1 - Cd44	COLLAGEN	ECM-Receptor	KEGG: mmu04512
E20	EC	EC	Col1a1	Cd44	0.000436668	0	COL1A1_CD44	Col1a1 - Cd44	COLLAGEN	ECM-Receptor	KEGG: mmu04512
E20	FB	EC	Col1a1	Cd44	0.00101183	0	COL1A1_CD44	Col1a1 - Cd44	COLLAGEN	ECM-Receptor	KEGG: mmu04512
E20	Perd	EC	Col1a1	Cd44	0.000309658	0	COL1A1_CD44	Col1a1 - Cd44	COLLAGEN	ECM-Receptor	KEGG: mmu04512
E20	SM1	EC	Col1a1	Cd44	7.79202e-05	0	COL1A1_CD44	Col1a1 - Cd44	COLLAGEN	ECM-Receptor	KEGG: mmu04512
E20	Peri	EC	Col1a1	Cd44	4.28321e-06	0.03	COL1A1_CD44	Col1a1 - Cd44	COLLAGEN	ECM-Receptor	KEGG: mmu04512
E20	Mast	EC	Col1a1	Cd44	7.87955e-05	0	COL1A1_CD44	Col1a1 - Cd44	COLLAGEN	ECM-Receptor	KEGG: mmu04512
E20	Club	EC	Col1a1	Cd44	8.50669e-06	0.02	COL1A1_CD44	Col1a1 - Cd44	COLLAGEN	ECM-Receptor	KEGG: mmu04512
E20	Neur	EC	Col1a1	Cd44	1.84459e-05	0	COL1A1_CD44	Col1a1 - Cd44	COLLAGEN	ECM-Receptor	KEGG: mmu04512
E20	aCM	RBC	Col1a1	Cd44	0.00124601	0	COL1A1_CD44	Col1a1 - Cd44	COLLAGEN	ECM-Receptor	KEGG: mmu04512
E20	EC	RBC	Col1a1	Cd44	0.000279375	0	COL1A1_CD44	Col1a1 - Cd44	COLLAGEN	ECM-Receptor	KEGG: mmu04512
E20	FB	RBC	Col1a1	Cd44	0.000643469	0	COL1A1_CD44	Col1a1 - Cd44	COLLAGEN	ECM-Receptor	KEGG: mmu04512
E20	Perd	RBC	Col1a1	Cd44	0.000197083	0	COL1A1_CD44	Col1a1 - Cd44	COLLAGEN	ECM-Receptor	KEGG: mmu04512
E20	SM1	RBC	Col1a1	Cd44	4.98449e-05	0	COL1A1_CD44	Col1a1 - Cd44	COLLAGEN	ECM-Receptor	KEGG: mmu04512
E20	Peri	RBC	Col1a1	Cd44	2.73517e-06	0.01	COL1A1_CD44	Col1a1 - Cd44	COLLAGEN	ECM-Receptor	KEGG: mmu04512
E20	Mast	RBC	Col1a1	Cd44	5.02183e-05	0	COL1A1_CD44	Col1a1 - Cd44	COLLAGEN	ECM-Receptor	KEGG: mmu04512
E20	Club	RBC	Col1a1	Cd44	5.43736e-06	0.02	COL1A1_CD44	Col1a1 - Cd44	COLLAGEN	ECM-Receptor	KEGG: mmu04512
E20	Neur	RBC	Col1a1	Cd44	1.17266e-05	0	COL1A1_CD44	Col1a1 - Cd44	COLLAGEN	ECM-Receptor	KEGG: mmu04512
E20	aCM	FB	Col1a1	Cd44	0.00240549	0	COL1A1_CD44	Col1a1 - Cd44	COLLAGEN	ECM-Receptor	KEGG: mmu04512
E20	EC	FB	Col1a1	Cd44	0.000539449	0	COL1A1_CD44	Col1a1 - Cd44	COLLAGEN	ECM-Receptor	KEGG: mmu04512
E20	FB	FB	Col1a1	Cd44	0.0012372	0	COL1A1_CD44	Col1a1 - Cd44	COLLAGEN	ECM-Receptor	KEGG: mmu04512
E20	Perd	FB	Col1a1	Cd44	0.000379148	0	COL1A1_CD44	Col1a1 - Cd44	COLLAGEN	ECM-Receptor	KEGG: mmu04512
E20	SM1	FB	Col1a1	Cd44	9.62358e-05	0	COL1A1_CD44	Col1a1 - Cd44	COLLAGEN	ECM-Receptor	KEGG: mmu04512
E20	Peri	FB	Col1a1	Cd44	5.2743e-06	0	COL1A1_CD44	Col1a1 - Cd44	COLLAGEN	ECM-Receptor	KEGG: mmu04512
E20	Mast	FB	Col1a1	Cd44	9.67029e-05	0	COL1A1_CD44	Col1a1 - Cd44	COLLAGEN	ECM-Receptor	KEGG: mmu04512
E20	Club	FB	Col1a1	Cd44	1.0492e-05	0.02	COL1A1_CD44	Col1a1 - Cd44	COLLAGEN	ECM-Receptor	KEGG: mmu04512
E20	Neur	FB	Col1a1	Cd44	2.25417e-05	0	COL1A1_CD44	Col1a1 - Cd44	COLLAGEN	ECM-Receptor	KEGG: mmu04512
E20	aCM	MP	Col1a1	Cd44	0.000430406	0	COL1A1_CD44	Col1a1 - Cd44	COLLAGEN	ECM-Receptor	KEGG: mmu04512
E20	EC	MP	Col1a1	Cd44	9.65017e-05	0	COL1A1_CD44	Col1a1 - Cd44	COLLAGEN	ECM-Receptor	KEGG: mmu04512
E20	FB	MP	Col1a1	Cd44	0.000222384	0	COL1A1_CD44	Col1a1 - Cd44	COLLAGEN	ECM-Receptor	KEGG: mmu04512
E20	Perd	MP	Col1a1	Cd44	6.81075e-05	0	COL1A1_CD44	Col1a1 - Cd44	COLLAGEN	ECM-Receptor	KEGG: mmu04512
E20	SM1	MP	Col1a1	Cd44	1.72176e-05	0	COL1A1_CD44	Col1a1 - Cd44	COLLAGEN	ECM-Receptor	KEGG: mmu04512
E20	Peri	MP	Col1a1	Cd44	9.44937e-07	0.01	COL1A1_CD44	Col1a1 - Cd44	COLLAGEN	ECM-Receptor	KEGG: mmu04512
E20	Mast	MP	Col1a1	Cd44	1.73522e-05	0	COL1A1_CD44	Col1a1 - Cd44	COLLAGEN	ECM-Receptor	KEGG: mmu04512
E20	Club	MP	Col1a1	Cd44	1.87832e-06	0.02	COL1A1_CD44	Col1a1 - Cd44	COLLAGEN	ECM-Receptor	KEGG: mmu04512
E20	Neur	MP	Col1a1	Cd44	4.05286e-06	0	COL1A1_CD44	Col1a1 - Cd44	COLLAGEN	ECM-Receptor	KEGG: mmu04512
E20	aCM	Perd	Col1a1	Cd44	0.000765678	0	COL1A1_CD44	Col1a1 - Cd44	COLLAGEN	ECM-Receptor	KEGG: mmu04512
E20	EC	Perd	Col1a1	Cd44	0.000171675	0	COL1A1_CD44	Col1a1 - Cd44	COLLAGEN	ECM-Receptor	KEGG: mmu04512
E20	FB	Perd	Col1a1	Cd44	0.000395509	0	COL1A1_CD44	Col1a1 - Cd44	COLLAGEN	ECM-Receptor	KEGG: mmu04512
E20	Perd	Perd	Col1a1	Cd44	0.000121133	0	COL1A1_CD44	Col1a1 - Cd44	COLLAGEN	ECM-Receptor	KEGG: mmu04512
E20	SM1	Perd	Col1a1	Cd44	3.06297e-05	0	COL1A1_CD44	Col1a1 - Cd44	COLLAGEN	ECM-Receptor	KEGG: mmu04512
E20	Peri	Perd	Col1a1	Cd44	1.68089e-06	0.01	COL1A1_CD44	Col1a1 - Cd44	COLLAGEN	ECM-Receptor	KEGG: mmu04512
E20	Mast	Perd	Col1a1	Cd44	3.0864e-05	0	COL1A1_CD44	Col1a1 - Cd44	COLLAGEN	ECM-Receptor	KEGG: mmu04512
E20	Club	Perd	Col1a1	Cd44	3.34137e-06	0.02	COL1A1_CD44	Col1a1 - Cd44	COLLAGEN	ECM-Receptor	KEGG: mmu04512
E20	Neur	Perd	Col1a1	Cd44	7.20789e-06	0	COL1A1_CD44	Col1a1 - Cd44	COLLAGEN	ECM-Receptor	KEGG: mmu04512
E20	aCM	Neut	Col1a1	Cd44	0.000380611	0	COL1A1_CD44	Col1a1 - Cd44	COLLAGEN	ECM-Receptor	KEGG: mmu04512
E20	EC	Neut	Col1a1	Cd44	8.5341e-05	0	COL1A1_CD44	Col1a1 - Cd44	COLLAGEN	ECM-Receptor	KEGG: mmu04512
E20	FB	Neut	Col1a1	Cd44	0.000196461	0	COL1A1_CD44	Col1a1 - Cd44	COLLAGEN	ECM-Receptor	KEGG: mmu04512
E20	Perd	Neut	Col1a1	Cd44	6.01767e-05	0	COL1A1_CD44	Col1a1 - Cd44	COLLAGEN	ECM-Receptor	KEGG: mmu04512
E20	SM1	Neut	Col1a1	Cd44	1.5226e-05	0	COL1A1_CD44	Col1a1 - Cd44	COLLAGEN	ECM-Receptor	KEGG: mmu04512
E20	Peri	Neut	Col1a1	Cd44	8.35381e-07	0.01	COL1A1_CD44	Col1a1 - Cd44	COLLAGEN	ECM-Receptor	KEGG: mmu04512
E20	Mast	Neut	Col1a1	Cd44	1.53352e-05	0	COL1A1_CD44	Col1a1 - Cd44	COLLAGEN	ECM-Receptor	KEGG: mmu04512
E20	Club	Neut	Col1a1	Cd44	1.66082e-06	0.02	COL1A1_CD44	Col1a1 - Cd44	COLLAGEN	ECM-Receptor	KEGG: mmu04512
E20	Neur	Neut	Col1a1	Cd44	3.58023e-06	0	COL1A1_CD44	Col1a1 - Cd44	COLLAGEN	ECM-Receptor	KEGG: mmu04512
E20	aCM	SM1	Col1a1	Cd44	0.000346084	0	COL1A1_CD44	Col1a1 - Cd44	COLLAGEN	ECM-Receptor	KEGG: mmu04512
E20	EC	SM1	Col1a1	Cd44	7.75871e-05	0	COL1A1_CD44	Col1a1 - Cd44	COLLAGEN	ECM-Receptor	KEGG: mmu04512
E20	FB	SM1	Col1a1	Cd44	0.000179254	0	COL1A1_CD44	Col1a1 - Cd44	COLLAGEN	ECM-Receptor	KEGG: mmu04512
E20	Perd	SM1	Col1a1	Cd44	5.48798e-05	0	COL1A1_CD44	Col1a1 - Cd44	COLLAGEN	ECM-Receptor	KEGG: mmu04512
E20	SM1	SM1	Col1a1	Cd44	1.38438e-05	0	COL1A1_CD44	Col1a1 - Cd44	COLLAGEN	ECM-Receptor	KEGG: mmu04512
E20	Peri	SM1	Col1a1	Cd44	7.60337e-07	0.02	COL1A1_CD44	Col1a1 - Cd44	COLLAGEN	ECM-Receptor	KEGG: mmu04512
E20	Mast	SM1	Col1a1	Cd44	1.3974e-05	0	COL1A1_CD44	Col1a1 - Cd44	COLLAGEN	ECM-Receptor	KEGG: mmu04512
E20	Club	SM1	Col1a1	Cd44	1.51077e-06	0.02	COL1A1_CD44	Col1a1 - Cd44	COLLAGEN	ECM-Receptor	KEGG: mmu04512
E20	Neur	SM1	Col1a1	Cd44	3.26729e-06	0	COL1A1_CD44	Col1a1 - Cd44	COLLAGEN	ECM-Receptor	KEGG: mmu04512
E20	aCM	Peri	Col1a1	Cd44	1.67248e-05	0	COL1A1_CD44	Col1a1 - Cd44	COLLAGEN	ECM-Receptor	KEGG: mmu04512
E20	EC	Peri	Col1a1	Cd44	3.75251e-06	0	COL1A1_CD44	Col1a1 - Cd44	COLLAGEN	ECM-Receptor	KEGG: mmu04512
E20	FB	Peri	Col1a1	Cd44	8.51122e-06	0	COL1A1_CD44	Col1a1 - Cd44	COLLAGEN	ECM-Receptor	KEGG: mmu04512
E20	Perd	Peri	Col1a1	Cd44	2.61214e-06	0	COL1A1_CD44	Col1a1 - Cd44	COLLAGEN	ECM-Receptor	KEGG: mmu04512
E20	SM1	Peri	Col1a1	Cd44	6.69244e-07	0	COL1A1_CD44	Col1a1 - Cd44	COLLAGEN	ECM-Receptor	KEGG: mmu04512
E20	Peri	Peri	Col1a1	Cd44	3.65604e-08	0	COL1A1_CD44	Col1a1 - Cd44	COLLAGEN	ECM-Receptor	KEGG: mmu04512
E20	Mast	Peri	Col1a1	Cd44	6.679e-07	0	COL1A1_CD44	Col1a1 - Cd44	COLLAGEN	ECM-Receptor	KEGG: mmu04512
E20	Club	Peri	Col1a1	Cd44	7.28568e-08	0	COL1A1_CD44	Col1a1 - Cd44	COLLAGEN	ECM-Receptor	KEGG: mmu04512
E20	Neur	Peri	Col1a1	Cd44	1.5498e-07	0	COL1A1_CD44	Col1a1 - Cd44	COLLAGEN	ECM-Receptor	KEGG: mmu04512
E20	aCM	Mast	Col1a1	Cd44	0.000221122	0	COL1A1_CD44	Col1a1 - Cd44	COLLAGEN	ECM-Receptor	KEGG: mmu04512
E20	EC	Mast	Col1a1	Cd44	4.95772e-05	0	COL1A1_CD44	Col1a1 - Cd44	COLLAGEN	ECM-Receptor	KEGG: mmu04512
E20	FB	Mast	Col1a1	Cd44	0.000114286	0	COL1A1_CD44	Col1a1 - Cd44	COLLAGEN	ECM-Receptor	KEGG: mmu04512
E20	Perd	Mast	Col1a1	Cd44	3.49999e-05	0	COL1A1_CD44	Col1a1 - Cd44	COLLAGEN	ECM-Receptor	KEGG: mmu04512
E20	SM1	Mast	Col1a1	Cd44	8.84554e-06	0	COL1A1_CD44	Col1a1 - Cd44	COLLAGEN	ECM-Receptor	KEGG: mmu04512
E20	Peri	Mast	Col1a1	Cd44	4.85507e-07	0.01	COL1A1_CD44	Col1a1 - Cd44	COLLAGEN	ECM-Receptor	KEGG: mmu04512
E20	Mast	Mast	Col1a1	Cd44	8.9165e-06	0	COL1A1_CD44	Col1a1 - Cd44	COLLAGEN	ECM-Receptor	KEGG: mmu04512
E20	Club	Mast	Col1a1	Cd44	9.65029e-07	0.02	COL1A1_CD44	Col1a1 - Cd44	COLLAGEN	ECM-Receptor	KEGG: mmu04512
E20	Neur	Mast	Col1a1	Cd44	2.08286e-06	0	COL1A1_CD44	Col1a1 - Cd44	COLLAGEN	ECM-Receptor	KEGG: mmu04512
E20	aCM	Club	Col1a1	Cd44	3.4758e-05	0	COL1A1_CD44	Col1a1 - Cd44	COLLAGEN	ECM-Receptor	KEGG: mmu04512
E20	EC	Club	Col1a1	Cd44	7.79414e-06	0	COL1A1_CD44	Col1a1 - Cd44	COLLAGEN	ECM-Receptor	KEGG: mmu04512
E20	FB	Club	Col1a1	Cd44	1.79071e-05	0	COL1A1_CD44	Col1a1 - Cd44	COLLAGEN	ECM-Receptor	KEGG: mmu04512
E20	Perd	Club	Col1a1	Cd44	5.48645e-06	0	COL1A1_CD44	Col1a1 - Cd44	COLLAGEN	ECM-Receptor	KEGG: mmu04512
E20	SM1	Club	Col1a1	Cd44	1.39051e-06	0	COL1A1_CD44	Col1a1 - Cd44	COLLAGEN	ECM-Receptor	KEGG: mmu04512
E20	Peri	Club	Col1a1	Cd44	7.62473e-08	0.01	COL1A1_CD44	Col1a1 - Cd44	COLLAGEN	ECM-Receptor	KEGG: mmu04512
E20	Mast	Club	Col1a1	Cd44	1.39878e-06	0	COL1A1_CD44	Col1a1 - Cd44	COLLAGEN	ECM-Receptor	KEGG: mmu04512
E20	Club	Club	Col1a1	Cd44	1.51635e-07	0.01	COL1A1_CD44	Col1a1 - Cd44	COLLAGEN	ECM-Receptor	KEGG: mmu04512
E20	Neur	Club	Col1a1	Cd44	3.26296e-07	0	COL1A1_CD44	Col1a1 - Cd44	COLLAGEN	ECM-Receptor	KEGG: mmu04512
E20	aCM	Neur	Col1a1	Cd44	4.30483e-05	0	COL1A1_CD44	Col1a1 - Cd44	COLLAGEN	ECM-Receptor	KEGG: mmu04512
E20	EC	Neur	Col1a1	Cd44	9.65447e-06	0	COL1A1_CD44	Col1a1 - Cd44	COLLAGEN	ECM-Receptor	KEGG: mmu04512
E20	FB	Neur	Col1a1	Cd44	2.21125e-05	0	COL1A1_CD44	Col1a1 - Cd44	COLLAGEN	ECM-Receptor	KEGG: mmu04512
E20	Perd	Neur	Col1a1	Cd44	6.7777e-06	0	COL1A1_CD44	Col1a1 - Cd44	COLLAGEN	ECM-Receptor	KEGG: mmu04512
E20	SM1	Neur	Col1a1	Cd44	1.72226e-06	0	COL1A1_CD44	Col1a1 - Cd44	COLLAGEN	ECM-Receptor	KEGG: mmu04512
E20	Peri	Neur	Col1a1	Cd44	9.43538e-08	0	COL1A1_CD44	Col1a1 - Cd44	COLLAGEN	ECM-Receptor	KEGG: mmu04512
E20	Mast	Neur	Col1a1	Cd44	1.72919e-06	0	COL1A1_CD44	Col1a1 - Cd44	COLLAGEN	ECM-Receptor	KEGG: mmu04512
E20	Club	Neur	Col1a1	Cd44	1.87736e-07	0.02	COL1A1_CD44	Col1a1 - Cd44	COLLAGEN	ECM-Receptor	KEGG: mmu04512
E20	Neur	Neur	Col1a1	Cd44	4.02856e-07	0	COL1A1_CD44	Col1a1 - Cd44	COLLAGEN	ECM-Receptor	KEGG: mmu04512
E20	aCM	vCM	Col1a2	Cd44	0.0146087	0	COL1A2_CD44	Col1a2 - Cd44	COLLAGEN	ECM-Receptor	KEGG: mmu04512
E20	EC	vCM	Col1a2	Cd44	0.00329872	0	COL1A2_CD44	Col1a2 - Cd44	COLLAGEN	ECM-Receptor	KEGG: mmu04512
E20	FB	vCM	Col1a2	Cd44	0.00876204	0	COL1A2_CD44	Col1a2 - Cd44	COLLAGEN	ECM-Receptor	KEGG: mmu04512
E20	Perd	vCM	Col1a2	Cd44	0.00257545	0	COL1A2_CD44	Col1a2 - Cd44	COLLAGEN	ECM-Receptor	KEGG: mmu04512
E20	SM1	vCM	Col1a2	Cd44	0.000578072	0	COL1A2_CD44	Col1a2 - Cd44	COLLAGEN	ECM-Receptor	KEGG: mmu04512
E20	Mast	vCM	Col1a2	Cd44	0.000537067	0	COL1A2_CD44	Col1a2 - Cd44	COLLAGEN	ECM-Receptor	KEGG: mmu04512
E20	Club	vCM	Col1a2	Cd44	6.38965e-05	0.02	COL1A2_CD44	Col1a2 - Cd44	COLLAGEN	ECM-Receptor	KEGG: mmu04512
E20	Neur	vCM	Col1a2	Cd44	0.000144302	0	COL1A2_CD44	Col1a2 - Cd44	COLLAGEN	ECM-Receptor	KEGG: mmu04512
E20	aCM	aCM	Col1a2	Cd44	0.00751728	0	COL1A2_CD44	Col1a2 - Cd44	COLLAGEN	ECM-Receptor	KEGG: mmu04512
E20	EC	aCM	Col1a2	Cd44	0.00169764	0	COL1A2_CD44	Col1a2 - Cd44	COLLAGEN	ECM-Receptor	KEGG: mmu04512
E20	FB	aCM	Col1a2	Cd44	0.00448942	0	COL1A2_CD44	Col1a2 - Cd44	COLLAGEN	ECM-Receptor	KEGG: mmu04512
E20	Perd	aCM	Col1a2	Cd44	0.00132065	0	COL1A2_CD44	Col1a2 - Cd44	COLLAGEN	ECM-Receptor	KEGG: mmu04512
E20	SM1	aCM	Col1a2	Cd44	0.000297491	0	COL1A2_CD44	Col1a2 - Cd44	COLLAGEN	ECM-Receptor	KEGG: mmu04512
E20	Mast	aCM	Col1a2	Cd44	0.000275941	0	COL1A2_CD44	Col1a2 - Cd44	COLLAGEN	ECM-Receptor	KEGG: mmu04512
E20	Club	aCM	Col1a2	Cd44	3.28667e-05	0.01	COL1A2_CD44	Col1a2 - Cd44	COLLAGEN	ECM-Receptor	KEGG: mmu04512
E20	Neur	aCM	Col1a2	Cd44	7.39775e-05	0	COL1A2_CD44	Col1a2 - Cd44	COLLAGEN	ECM-Receptor	KEGG: mmu04512
E20	aCM	EC	Col1a2	Cd44	0.00163555	0	COL1A2_CD44	Col1a2 - Cd44	COLLAGEN	ECM-Receptor	KEGG: mmu04512
E20	EC	EC	Col1a2	Cd44	0.000369242	0	COL1A2_CD44	Col1a2 - Cd44	COLLAGEN	ECM-Receptor	KEGG: mmu04512
E20	FB	EC	Col1a2	Cd44	0.000987698	0	COL1A2_CD44	Col1a2 - Cd44	COLLAGEN	ECM-Receptor	KEGG: mmu04512
E20	Perd	EC	Col1a2	Cd44	0.00028994	0	COL1A2_CD44	Col1a2 - Cd44	COLLAGEN	ECM-Receptor	KEGG: mmu04512
E20	SM1	EC	Col1a2	Cd44	6.47089e-05	0.02	COL1A2_CD44	Col1a2 - Cd44	COLLAGEN	ECM-Receptor	KEGG: mmu04512
E20	Mast	EC	Col1a2	Cd44	6.02738e-05	0	COL1A2_CD44	Col1a2 - Cd44	COLLAGEN	ECM-Receptor	KEGG: mmu04512
E20	Club	EC	Col1a2	Cd44	7.15806e-06	0.02	COL1A2_CD44	Col1a2 - Cd44	COLLAGEN	ECM-Receptor	KEGG: mmu04512
E20	Neur	EC	Col1a2	Cd44	1.6252e-05	0	COL1A2_CD44	Col1a2 - Cd44	COLLAGEN	ECM-Receptor	KEGG: mmu04512
E20	aCM	RBC	Col1a2	Cd44	0.00104718	0	COL1A2_CD44	Col1a2 - Cd44	COLLAGEN	ECM-Receptor	KEGG: mmu04512
E20	EC	RBC	Col1a2	Cd44	0.000236455	0	COL1A2_CD44	Col1a2 - Cd44	COLLAGEN	ECM-Receptor	KEGG: mmu04512
E20	FB	RBC	Col1a2	Cd44	0.000628298	0	COL1A2_CD44	Col1a2 - Cd44	COLLAGEN	ECM-Receptor	KEGG: mmu04512
E20	Perd	RBC	Col1a2	Cd44	0.000184665	0	COL1A2_CD44	Col1a2 - Cd44	COLLAGEN	ECM-Receptor	KEGG: mmu04512
E20	SM1	RBC	Col1a2	Cd44	4.14367e-05	0	COL1A2_CD44	Col1a2 - Cd44	COLLAGEN	ECM-Receptor	KEGG: mmu04512
E20	Mast	RBC	Col1a2	Cd44	3.85026e-05	0	COL1A2_CD44	Col1a2 - Cd44	COLLAGEN	ECM-Receptor	KEGG: mmu04512
E20	Club	RBC	Col1a2	Cd44	4.58034e-06	0.02	COL1A2_CD44	Col1a2 - Cd44	COLLAGEN	ECM-Receptor	KEGG: mmu04512
E20	Neur	RBC	Col1a2	Cd44	1.0347e-05	0	COL1A2_CD44	Col1a2 - Cd44	COLLAGEN	ECM-Receptor	KEGG: mmu04512
E20	aCM	FB	Col1a2	Cd44	0.00202306	0	COL1A2_CD44	Col1a2 - Cd44	COLLAGEN	ECM-Receptor	KEGG: mmu04512
E20	EC	FB	Col1a2	Cd44	0.000456872	0	COL1A2_CD44	Col1a2 - Cd44	COLLAGEN	ECM-Receptor	KEGG: mmu04512
E20	FB	FB	Col1a2	Cd44	0.00120828	0	COL1A2_CD44	Col1a2 - Cd44	COLLAGEN	ECM-Receptor	KEGG: mmu04512
E20	Perd	FB	Col1a2	Cd44	0.000355435	0	COL1A2_CD44	Col1a2 - Cd44	COLLAGEN	ECM-Receptor	KEGG: mmu04512
E20	SM1	FB	Col1a2	Cd44	8.0061e-05	0	COL1A2_CD44	Col1a2 - Cd44	COLLAGEN	ECM-Receptor	KEGG: mmu04512
E20	Mast	FB	Col1a2	Cd44	7.42633e-05	0	COL1A2_CD44	Col1a2 - Cd44	COLLAGEN	ECM-Receptor	KEGG: mmu04512
E20	Club	FB	Col1a2	Cd44	8.8452e-06	0.01	COL1A2_CD44	Col1a2 - Cd44	COLLAGEN	ECM-Receptor	KEGG: mmu04512
E20	Neur	FB	Col1a2	Cd44	1.99101e-05	0	COL1A2_CD44	Col1a2 - Cd44	COLLAGEN	ECM-Receptor	KEGG: mmu04512
E20	aCM	MP	Col1a2	Cd44	0.000361692	0	COL1A2_CD44	Col1a2 - Cd44	COLLAGEN	ECM-Receptor	KEGG: mmu04512
E20	EC	MP	Col1a2	Cd44	8.16695e-05	0	COL1A2_CD44	Col1a2 - Cd44	COLLAGEN	ECM-Receptor	KEGG: mmu04512
E20	FB	MP	Col1a2	Cd44	0.000217135	0	COL1A2_CD44	Col1a2 - Cd44	COLLAGEN	ECM-Receptor	KEGG: mmu04512
E20	Perd	MP	Col1a2	Cd44	6.3812e-05	0	COL1A2_CD44	Col1a2 - Cd44	COLLAGEN	ECM-Receptor	KEGG: mmu04512
E20	SM1	MP	Col1a2	Cd44	1.43119e-05	0	COL1A2_CD44	Col1a2 - Cd44	COLLAGEN	ECM-Receptor	KEGG: mmu04512
E20	Mast	MP	Col1a2	Cd44	1.33014e-05	0	COL1A2_CD44	Col1a2 - Cd44	COLLAGEN	ECM-Receptor	KEGG: mmu04512
E20	Club	MP	Col1a2	Cd44	1.58212e-06	0.02	COL1A2_CD44	Col1a2 - Cd44	COLLAGEN	ECM-Receptor	KEGG: mmu04512
E20	Neur	MP	Col1a2	Cd44	3.57558e-06	0	COL1A2_CD44	Col1a2 - Cd44	COLLAGEN	ECM-Receptor	KEGG: mmu04512
E20	aCM	Perd	Col1a2	Cd44	0.000643467	0	COL1A2_CD44	Col1a2 - Cd44	COLLAGEN	ECM-Receptor	KEGG: mmu04512
E20	EC	Perd	Col1a2	Cd44	0.000145295	0	COL1A2_CD44	Col1a2 - Cd44	COLLAGEN	ECM-Receptor	KEGG: mmu04512
E20	FB	Perd	Col1a2	Cd44	0.00038618	0	COL1A2_CD44	Col1a2 - Cd44	COLLAGEN	ECM-Receptor	KEGG: mmu04512
E20	Perd	Perd	Col1a2	Cd44	0.000113497	0	COL1A2_CD44	Col1a2 - Cd44	COLLAGEN	ECM-Receptor	KEGG: mmu04512
E20	SM1	Perd	Col1a2	Cd44	2.54618e-05	0	COL1A2_CD44	Col1a2 - Cd44	COLLAGEN	ECM-Receptor	KEGG: mmu04512
E20	Mast	Perd	Col1a2	Cd44	2.36613e-05	0	COL1A2_CD44	Col1a2 - Cd44	COLLAGEN	ECM-Receptor	KEGG: mmu04512
E20	Club	Perd	Col1a2	Cd44	2.81459e-06	0.02	COL1A2_CD44	Col1a2 - Cd44	COLLAGEN	ECM-Receptor	KEGG: mmu04512
E20	Neur	Perd	Col1a2	Cd44	6.35949e-06	0	COL1A2_CD44	Col1a2 - Cd44	COLLAGEN	ECM-Receptor	KEGG: mmu04512
E20	aCM	Neut	Col1a2	Cd44	0.000319902	0	COL1A2_CD44	Col1a2 - Cd44	COLLAGEN	ECM-Receptor	KEGG: mmu04512
E20	EC	Neut	Col1a2	Cd44	7.22356e-05	0	COL1A2_CD44	Col1a2 - Cd44	COLLAGEN	ECM-Receptor	KEGG: mmu04512
E20	FB	Neut	Col1a2	Cd44	0.000191834	0	COL1A2_CD44	Col1a2 - Cd44	COLLAGEN	ECM-Receptor	KEGG: mmu04512
E20	Perd	Neut	Col1a2	Cd44	5.63882e-05	0	COL1A2_CD44	Col1a2 - Cd44	COLLAGEN	ECM-Receptor	KEGG: mmu04512
E20	SM1	Neut	Col1a2	Cd44	1.26587e-05	0	COL1A2_CD44	Col1a2 - Cd44	COLLAGEN	ECM-Receptor	KEGG: mmu04512
E20	Mast	Neut	Col1a2	Cd44	1.17599e-05	0	COL1A2_CD44	Col1a2 - Cd44	COLLAGEN	ECM-Receptor	KEGG: mmu04512
E20	Club	Neut	Col1a2	Cd44	1.39918e-06	0.02	COL1A2_CD44	Col1a2 - Cd44	COLLAGEN	ECM-Receptor	KEGG: mmu04512
E20	Neur	Neut	Col1a2	Cd44	3.1594e-06	0	COL1A2_CD44	Col1a2 - Cd44	COLLAGEN	ECM-Receptor	KEGG: mmu04512
E20	aCM	SM1	Col1a2	Cd44	0.000290708	0	COL1A2_CD44	Col1a2 - Cd44	COLLAGEN	ECM-Receptor	KEGG: mmu04512
E20	EC	SM1	Col1a2	Cd44	6.56363e-05	0	COL1A2_CD44	Col1a2 - Cd44	COLLAGEN	ECM-Receptor	KEGG: mmu04512
E20	FB	SM1	Col1a2	Cd44	0.000175002	0	COL1A2_CD44	Col1a2 - Cd44	COLLAGEN	ECM-Receptor	KEGG: mmu04512
E20	Perd	SM1	Col1a2	Cd44	5.14031e-05	0	COL1A2_CD44	Col1a2 - Cd44	COLLAGEN	ECM-Receptor	KEGG: mmu04512
E20	SM1	SM1	Col1a2	Cd44	1.15024e-05	0	COL1A2_CD44	Col1a2 - Cd44	COLLAGEN	ECM-Receptor	KEGG: mmu04512
E20	Mast	SM1	Col1a2	Cd44	1.07013e-05	0	COL1A2_CD44	Col1a2 - Cd44	COLLAGEN	ECM-Receptor	KEGG: mmu04512
E20	Club	SM1	Col1a2	Cd44	1.27194e-06	0.02	COL1A2_CD44	Col1a2 - Cd44	COLLAGEN	ECM-Receptor	KEGG: mmu04512
E20	Neur	SM1	Col1a2	Cd44	2.88075e-06	0	COL1A2_CD44	Col1a2 - Cd44	COLLAGEN	ECM-Receptor	KEGG: mmu04512
E20	aCM	Peri	Col1a2	Cd44	1.40922e-05	0	COL1A2_CD44	Col1a2 - Cd44	COLLAGEN	ECM-Receptor	KEGG: mmu04512
E20	EC	Peri	Col1a2	Cd44	3.18356e-06	0	COL1A2_CD44	Col1a2 - Cd44	COLLAGEN	ECM-Receptor	KEGG: mmu04512
E20	FB	Peri	Col1a2	Cd44	8.31653e-06	0	COL1A2_CD44	Col1a2 - Cd44	COLLAGEN	ECM-Receptor	KEGG: mmu04512
E20	Perd	Peri	Col1a2	Cd44	2.45194e-06	0	COL1A2_CD44	Col1a2 - Cd44	COLLAGEN	ECM-Receptor	KEGG: mmu04512
E20	SM1	Peri	Col1a2	Cd44	5.57841e-07	0	COL1A2_CD44	Col1a2 - Cd44	COLLAGEN	ECM-Receptor	KEGG: mmu04512
E20	Peri	Peri	Col1a2	Cd44	2.82881e-08	0.01	COL1A2_CD44	Col1a2 - Cd44	COLLAGEN	ECM-Receptor	KEGG: mmu04512
E20	Mast	Peri	Col1a2	Cd44	5.15099e-07	0	COL1A2_CD44	Col1a2 - Cd44	COLLAGEN	ECM-Receptor	KEGG: mmu04512
E20	Club	Peri	Col1a2	Cd44	6.15463e-08	0	COL1A2_CD44	Col1a2 - Cd44	COLLAGEN	ECM-Receptor	KEGG: mmu04512
E20	Neur	Peri	Col1a2	Cd44	1.37251e-07	0	COL1A2_CD44	Col1a2 - Cd44	COLLAGEN	ECM-Receptor	KEGG: mmu04512
E20	aCM	Mast	Col1a2	Cd44	0.00018581	0	COL1A2_CD44	Col1a2 - Cd44	COLLAGEN	ECM-Receptor	KEGG: mmu04512
E20	EC	Mast	Col1a2	Cd44	4.19551e-05	0	COL1A2_CD44	Col1a2 - Cd44	COLLAGEN	ECM-Receptor	KEGG: mmu04512
E20	FB	Mast	Col1a2	Cd44	0.000111587	0	COL1A2_CD44	Col1a2 - Cd44	COLLAGEN	ECM-Receptor	KEGG: mmu04512
E20	Perd	Mast	Col1a2	Cd44	3.27912e-05	0	COL1A2_CD44	Col1a2 - Cd44	COLLAGEN	ECM-Receptor	KEGG: mmu04512
E20	SM1	Mast	Col1a2	Cd44	7.35233e-06	0	COL1A2_CD44	Col1a2 - Cd44	COLLAGEN	ECM-Receptor	KEGG: mmu04512
E20	Mast	Mast	Col1a2	Cd44	6.83409e-06	0	COL1A2_CD44	Col1a2 - Cd44	COLLAGEN	ECM-Receptor	KEGG: mmu04512
E20	Club	Mast	Col1a2	Cd44	8.12799e-07	0.02	COL1A2_CD44	Col1a2 - Cd44	COLLAGEN	ECM-Receptor	KEGG: mmu04512
E20	Neur	Mast	Col1a2	Cd44	1.83743e-06	0	COL1A2_CD44	Col1a2 - Cd44	COLLAGEN	ECM-Receptor	KEGG: mmu04512
E20	aCM	Club	Col1a2	Cd44	2.92235e-05	0	COL1A2_CD44	Col1a2 - Cd44	COLLAGEN	ECM-Receptor	KEGG: mmu04512
E20	EC	Club	Col1a2	Cd44	6.59924e-06	0	COL1A2_CD44	Col1a2 - Cd44	COLLAGEN	ECM-Receptor	KEGG: mmu04512
E20	FB	Club	Col1a2	Cd44	1.7487e-05	0	COL1A2_CD44	Col1a2 - Cd44	COLLAGEN	ECM-Receptor	KEGG: mmu04512
E20	Perd	Club	Col1a2	Cd44	5.14225e-06	0	COL1A2_CD44	Col1a2 - Cd44	COLLAGEN	ECM-Receptor	KEGG: mmu04512
E20	SM1	Club	Col1a2	Cd44	1.15645e-06	0	COL1A2_CD44	Col1a2 - Cd44	COLLAGEN	ECM-Receptor	KEGG: mmu04512
E20	Mast	Club	Col1a2	Cd44	1.07347e-06	0	COL1A2_CD44	Col1a2 - Cd44	COLLAGEN	ECM-Receptor	KEGG: mmu04512
E20	Club	Club	Col1a2	Cd44	1.27793e-07	0.02	COL1A2_CD44	Col1a2 - Cd44	COLLAGEN	ECM-Receptor	KEGG: mmu04512
E20	Neur	Club	Col1a2	Cd44	2.88081e-07	0	COL1A2_CD44	Col1a2 - Cd44	COLLAGEN	ECM-Receptor	KEGG: mmu04512
E20	aCM	Neur	Col1a2	Cd44	3.62126e-05	0	COL1A2_CD44	Col1a2 - Cd44	COLLAGEN	ECM-Receptor	KEGG: mmu04512
E20	EC	Neur	Col1a2	Cd44	8.17829e-06	0	COL1A2_CD44	Col1a2 - Cd44	COLLAGEN	ECM-Receptor	KEGG: mmu04512
E20	FB	Neur	Col1a2	Cd44	2.15968e-05	0	COL1A2_CD44	Col1a2 - Cd44	COLLAGEN	ECM-Receptor	KEGG: mmu04512
E20	Perd	Neur	Col1a2	Cd44	6.3548e-06	0	COL1A2_CD44	Col1a2 - Cd44	COLLAGEN	ECM-Receptor	KEGG: mmu04512
E20	SM1	Neur	Col1a2	Cd44	1.43313e-06	0	COL1A2_CD44	Col1a2 - Cd44	COLLAGEN	ECM-Receptor	KEGG: mmu04512
E20	Peri	Neur	Col1a2	Cd44	7.27889e-08	0.03	COL1A2_CD44	Col1a2 - Cd44	COLLAGEN	ECM-Receptor	KEGG: mmu04512
E20	Mast	Neur	Col1a2	Cd44	1.32862e-06	0	COL1A2_CD44	Col1a2 - Cd44	COLLAGEN	ECM-Receptor	KEGG: mmu04512
E20	Club	Neur	Col1a2	Cd44	1.58307e-07	0.01	COL1A2_CD44	Col1a2 - Cd44	COLLAGEN	ECM-Receptor	KEGG: mmu04512
E20	Neur	Neur	Col1a2	Cd44	3.5594e-07	0	COL1A2_CD44	Col1a2 - Cd44	COLLAGEN	ECM-Receptor	KEGG: mmu04512
E20	aCM	vCM	Col4a1	Cd44	0.0155934	0	COL4A1_CD44	Col4a1 - Cd44	COLLAGEN	ECM-Receptor	KEGG: mmu04512
E20	EC	vCM	Col4a1	Cd44	0.00329187	0	COL4A1_CD44	Col4a1 - Cd44	COLLAGEN	ECM-Receptor	KEGG: mmu04512
E20	SM1	vCM	Col4a1	Cd44	0.000710237	0	COL4A1_CD44	Col4a1 - Cd44	COLLAGEN	ECM-Receptor	KEGG: mmu04512
E20	aCM	aCM	Col4a1	Cd44	0.00802208	0	COL4A1_CD44	Col4a1 - Cd44	COLLAGEN	ECM-Receptor	KEGG: mmu04512
E20	EC	aCM	Col4a1	Cd44	0.00169413	0	COL4A1_CD44	Col4a1 - Cd44	COLLAGEN	ECM-Receptor	KEGG: mmu04512
E20	SM1	aCM	Col4a1	Cd44	0.000365222	0	COL4A1_CD44	Col4a1 - Cd44	COLLAGEN	ECM-Receptor	KEGG: mmu04512
E20	aCM	EC	Col4a1	Cd44	0.00174644	0	COL4A1_CD44	Col4a1 - Cd44	COLLAGEN	ECM-Receptor	KEGG: mmu04512
E20	SM1	EC	Col4a1	Cd44	7.96015e-05	0	COL4A1_CD44	Col4a1 - Cd44	COLLAGEN	ECM-Receptor	KEGG: mmu04512
E20	aCM	RBC	Col4a1	Cd44	0.00111778	0	COL4A1_CD44	Col4a1 - Cd44	COLLAGEN	ECM-Receptor	KEGG: mmu04512
E20	EC	RBC	Col4a1	Cd44	0.000235963	0.01	COL4A1_CD44	Col4a1 - Cd44	COLLAGEN	ECM-Receptor	KEGG: mmu04512
E20	SM1	RBC	Col4a1	Cd44	5.09137e-05	0	COL4A1_CD44	Col4a1 - Cd44	COLLAGEN	ECM-Receptor	KEGG: mmu04512
E20	aCM	FB	Col4a1	Cd44	0.00215892	0	COL4A1_CD44	Col4a1 - Cd44	COLLAGEN	ECM-Receptor	KEGG: mmu04512
E20	EC	FB	Col4a1	Cd44	0.000455926	0	COL4A1_CD44	Col4a1 - Cd44	COLLAGEN	ECM-Receptor	KEGG: mmu04512
E20	SM1	FB	Col4a1	Cd44	9.82901e-05	0	COL4A1_CD44	Col4a1 - Cd44	COLLAGEN	ECM-Receptor	KEGG: mmu04512
E20	aCM	MP	Col4a1	Cd44	0.00038609	0	COL4A1_CD44	Col4a1 - Cd44	COLLAGEN	ECM-Receptor	KEGG: mmu04512
E20	SM1	MP	Col4a1	Cd44	1.7587e-05	0	COL4A1_CD44	Col4a1 - Cd44	COLLAGEN	ECM-Receptor	KEGG: mmu04512
E20	aCM	Perd	Col4a1	Cd44	0.000686862	0	COL4A1_CD44	Col4a1 - Cd44	COLLAGEN	ECM-Receptor	KEGG: mmu04512
E20	EC	Perd	Col4a1	Cd44	0.000144993	0.03	COL4A1_CD44	Col4a1 - Cd44	COLLAGEN	ECM-Receptor	KEGG: mmu04512
E20	SM1	Perd	Col4a1	Cd44	3.12867e-05	0	COL4A1_CD44	Col4a1 - Cd44	COLLAGEN	ECM-Receptor	KEGG: mmu04512
E20	aCM	Neut	Col4a1	Cd44	0.00034146	0	COL4A1_CD44	Col4a1 - Cd44	COLLAGEN	ECM-Receptor	KEGG: mmu04512
E20	EC	Neut	Col4a1	Cd44	7.20856e-05	0.01	COL4A1_CD44	Col4a1 - Cd44	COLLAGEN	ECM-Receptor	KEGG: mmu04512
E20	SM1	Neut	Col4a1	Cd44	1.55523e-05	0	COL4A1_CD44	Col4a1 - Cd44	COLLAGEN	ECM-Receptor	KEGG: mmu04512
E20	aCM	SM1	Col4a1	Cd44	0.000310365	0	COL4A1_CD44	Col4a1 - Cd44	COLLAGEN	ECM-Receptor	KEGG: mmu04512
E20	SM1	SM1	Col4a1	Cd44	1.41416e-05	0	COL4A1_CD44	Col4a1 - Cd44	COLLAGEN	ECM-Receptor	KEGG: mmu04512
E20	aCM	Peri	Col4a1	Cd44	1.50286e-05	0	COL4A1_CD44	Col4a1 - Cd44	COLLAGEN	ECM-Receptor	KEGG: mmu04512
E20	EC	Peri	Col4a1	Cd44	3.17703e-06	0.01	COL4A1_CD44	Col4a1 - Cd44	COLLAGEN	ECM-Receptor	KEGG: mmu04512
E20	SM1	Peri	Col4a1	Cd44	6.83362e-07	0	COL4A1_CD44	Col4a1 - Cd44	COLLAGEN	ECM-Receptor	KEGG: mmu04512
E20	aCM	Mast	Col4a1	Cd44	0.000198348	0	COL4A1_CD44	Col4a1 - Cd44	COLLAGEN	ECM-Receptor	KEGG: mmu04512
E20	SM1	Mast	Col4a1	Cd44	9.03538e-06	0	COL4A1_CD44	Col4a1 - Cd44	COLLAGEN	ECM-Receptor	KEGG: mmu04512
E20	aCM	Club	Col4a1	Cd44	3.11893e-05	0	COL4A1_CD44	Col4a1 - Cd44	COLLAGEN	ECM-Receptor	KEGG: mmu04512
E20	SM1	Club	Col4a1	Cd44	1.42025e-06	0	COL4A1_CD44	Col4a1 - Cd44	COLLAGEN	ECM-Receptor	KEGG: mmu04512
E20	aCM	Neur	Col4a1	Cd44	3.86413e-05	0	COL4A1_CD44	Col4a1 - Cd44	COLLAGEN	ECM-Receptor	KEGG: mmu04512
E20	EC	Neur	Col4a1	Cd44	8.16137e-06	0.01	COL4A1_CD44	Col4a1 - Cd44	COLLAGEN	ECM-Receptor	KEGG: mmu04512
E20	SM1	Neur	Col4a1	Cd44	1.75898e-06	0	COL4A1_CD44	Col4a1 - Cd44	COLLAGEN	ECM-Receptor	KEGG: mmu04512
E20	aCM	vCM	Col4a2	Cd44	0.00425376	0	COL4A2_CD44	Col4a2 - Cd44	COLLAGEN	ECM-Receptor	KEGG: mmu04512
E20	SM1	vCM	Col4a2	Cd44	0.000186665	0	COL4A2_CD44	Col4a2 - Cd44	COLLAGEN	ECM-Receptor	KEGG: mmu04512
E20	aCM	aCM	Col4a2	Cd44	0.00219432	0	COL4A2_CD44	Col4a2 - Cd44	COLLAGEN	ECM-Receptor	KEGG: mmu04512
E20	EC	aCM	Col4a2	Cd44	0.000446767	0.01	COL4A2_CD44	Col4a2 - Cd44	COLLAGEN	ECM-Receptor	KEGG: mmu04512
E20	SM1	aCM	Col4a2	Cd44	9.62845e-05	0	COL4A2_CD44	Col4a2 - Cd44	COLLAGEN	ECM-Receptor	KEGG: mmu04512
E20	aCM	EC	Col4a2	Cd44	0.000474371	0	COL4A2_CD44	Col4a2 - Cd44	COLLAGEN	ECM-Receptor	KEGG: mmu04512
E20	SM1	EC	Col4a2	Cd44	2.08192e-05	0	COL4A2_CD44	Col4a2 - Cd44	COLLAGEN	ECM-Receptor	KEGG: mmu04512
E20	aCM	RBC	Col4a2	Cd44	0.000304854	0	COL4A2_CD44	Col4a2 - Cd44	COLLAGEN	ECM-Receptor	KEGG: mmu04512
E20	SM1	RBC	Col4a2	Cd44	1.33778e-05	0	COL4A2_CD44	Col4a2 - Cd44	COLLAGEN	ECM-Receptor	KEGG: mmu04512
E20	aCM	FB	Col4a2	Cd44	0.000590518	0	COL4A2_CD44	Col4a2 - Cd44	COLLAGEN	ECM-Receptor	KEGG: mmu04512
E20	EC	FB	Col4a2	Cd44	0.00012023	0.02	COL4A2_CD44	Col4a2 - Cd44	COLLAGEN	ECM-Receptor	KEGG: mmu04512
E20	SM1	FB	Col4a2	Cd44	2.59113e-05	0	COL4A2_CD44	Col4a2 - Cd44	COLLAGEN	ECM-Receptor	KEGG: mmu04512
E20	aCM	MP	Col4a2	Cd44	0.000105261	0	COL4A2_CD44	Col4a2 - Cd44	COLLAGEN	ECM-Receptor	KEGG: mmu04512
E20	SM1	MP	Col4a2	Cd44	4.61919e-06	0	COL4A2_CD44	Col4a2 - Cd44	COLLAGEN	ECM-Receptor	KEGG: mmu04512
E20	aCM	Perd	Col4a2	Cd44	0.000187297	0	COL4A2_CD44	Col4a2 - Cd44	COLLAGEN	ECM-Receptor	KEGG: mmu04512
E20	SM1	Perd	Col4a2	Cd44	8.21912e-06	0	COL4A2_CD44	Col4a2 - Cd44	COLLAGEN	ECM-Receptor	KEGG: mmu04512
E20	aCM	Neut	Col4a2	Cd44	9.31591e-05	0	COL4A2_CD44	Col4a2 - Cd44	COLLAGEN	ECM-Receptor	KEGG: mmu04512
E20	SM1	Neut	Col4a2	Cd44	4.08803e-06	0	COL4A2_CD44	Col4a2 - Cd44	COLLAGEN	ECM-Receptor	KEGG: mmu04512
E20	aCM	SM1	Col4a2	Cd44	8.44695e-05	0	COL4A2_CD44	Col4a2 - Cd44	COLLAGEN	ECM-Receptor	KEGG: mmu04512
E20	SM1	SM1	Col4a2	Cd44	3.70697e-06	0	COL4A2_CD44	Col4a2 - Cd44	COLLAGEN	ECM-Receptor	KEGG: mmu04512
E20	aCM	Peri	Col4a2	Cd44	4.14237e-06	0	COL4A2_CD44	Col4a2 - Cd44	COLLAGEN	ECM-Receptor	KEGG: mmu04512
E20	EC	Peri	Col4a2	Cd44	8.43708e-07	0	COL4A2_CD44	Col4a2 - Cd44	COLLAGEN	ECM-Receptor	KEGG: mmu04512
E20	RBC	Peri	Col4a2	Cd44	5.03774e-07	0.04	COL4A2_CD44	Col4a2 - Cd44	COLLAGEN	ECM-Receptor	KEGG: mmu04512
E20	SM1	Peri	Col4a2	Cd44	1.81722e-07	0	COL4A2_CD44	Col4a2 - Cd44	COLLAGEN	ECM-Receptor	KEGG: mmu04512
E20	aCM	Mast	Col4a2	Cd44	5.40642e-05	0	COL4A2_CD44	Col4a2 - Cd44	COLLAGEN	ECM-Receptor	KEGG: mmu04512
E20	SM1	Mast	Col4a2	Cd44	2.37252e-06	0	COL4A2_CD44	Col4a2 - Cd44	COLLAGEN	ECM-Receptor	KEGG: mmu04512
E20	aCM	Club	Col4a2	Cd44	8.52074e-06	0	COL4A2_CD44	Col4a2 - Cd44	COLLAGEN	ECM-Receptor	KEGG: mmu04512
E20	SM1	Club	Col4a2	Cd44	3.73895e-07	0	COL4A2_CD44	Col4a2 - Cd44	COLLAGEN	ECM-Receptor	KEGG: mmu04512
E20	aCM	Neur	Col4a2	Cd44	1.05791e-05	0	COL4A2_CD44	Col4a2 - Cd44	COLLAGEN	ECM-Receptor	KEGG: mmu04512
E20	EC	Neur	Col4a2	Cd44	2.154e-06	0.04	COL4A2_CD44	Col4a2 - Cd44	COLLAGEN	ECM-Receptor	KEGG: mmu04512
E20	SM1	Neur	Col4a2	Cd44	4.64186e-07	0	COL4A2_CD44	Col4a2 - Cd44	COLLAGEN	ECM-Receptor	KEGG: mmu04512
E20	FB	vCM	Col6a1	Cd44	0.00140993	0	COL6A1_CD44	Col6a1 - Cd44	COLLAGEN	ECM-Receptor	KEGG: mmu04512
E20	Neur	vCM	Col6a1	Cd44	2.12146e-05	0	COL6A1_CD44	Col6a1 - Cd44	COLLAGEN	ECM-Receptor	KEGG: mmu04512
E20	FB	aCM	Col6a1	Cd44	0.000727145	0	COL6A1_CD44	Col6a1 - Cd44	COLLAGEN	ECM-Receptor	KEGG: mmu04512
E20	Neur	aCM	Col6a1	Cd44	1.09432e-05	0	COL6A1_CD44	Col6a1 - Cd44	COLLAGEN	ECM-Receptor	KEGG: mmu04512
E20	FB	EC	Col6a1	Cd44	0.000157291	0	COL6A1_CD44	Col6a1 - Cd44	COLLAGEN	ECM-Receptor	KEGG: mmu04512
E20	Neur	EC	Col6a1	Cd44	2.36598e-06	0	COL6A1_CD44	Col6a1 - Cd44	COLLAGEN	ECM-Receptor	KEGG: mmu04512
E20	FB	RBC	Col6a1	Cd44	0.000101047	0	COL6A1_CD44	Col6a1 - Cd44	COLLAGEN	ECM-Receptor	KEGG: mmu04512
E20	Neur	RBC	Col6a1	Cd44	1.52039e-06	0	COL6A1_CD44	Col6a1 - Cd44	COLLAGEN	ECM-Receptor	KEGG: mmu04512
E20	FB	FB	Col6a1	Cd44	0.000195684	0	COL6A1_CD44	Col6a1 - Cd44	COLLAGEN	ECM-Receptor	KEGG: mmu04512
E20	Neur	FB	Col6a1	Cd44	2.94493e-06	0	COL6A1_CD44	Col6a1 - Cd44	COLLAGEN	ECM-Receptor	KEGG: mmu04512
E20	FB	MP	Col6a1	Cd44	3.4891e-05	0	COL6A1_CD44	Col6a1 - Cd44	COLLAGEN	ECM-Receptor	KEGG: mmu04512
E20	Neur	MP	Col6a1	Cd44	5.2497e-07	0	COL6A1_CD44	Col6a1 - Cd44	COLLAGEN	ECM-Receptor	KEGG: mmu04512
E20	FB	Perd	Col6a1	Cd44	6.20824e-05	0	COL6A1_CD44	Col6a1 - Cd44	COLLAGEN	ECM-Receptor	KEGG: mmu04512
E20	Neur	Perd	Col6a1	Cd44	9.34103e-07	0	COL6A1_CD44	Col6a1 - Cd44	COLLAGEN	ECM-Receptor	KEGG: mmu04512
E20	FB	Neut	Col6a1	Cd44	3.08776e-05	0	COL6A1_CD44	Col6a1 - Cd44	COLLAGEN	ECM-Receptor	KEGG: mmu04512
E20	Neur	Neut	Col6a1	Cd44	4.64607e-07	0	COL6A1_CD44	Col6a1 - Cd44	COLLAGEN	ECM-Receptor	KEGG: mmu04512
E20	FB	SM1	Col6a1	Cd44	2.80034e-05	0	COL6A1_CD44	Col6a1 - Cd44	COLLAGEN	ECM-Receptor	KEGG: mmu04512
E20	Neur	SM1	Col6a1	Cd44	4.21287e-07	0	COL6A1_CD44	Col6a1 - Cd44	COLLAGEN	ECM-Receptor	KEGG: mmu04512
E20	FB	Peri	Col6a1	Cd44	1.37177e-06	0	COL6A1_CD44	Col6a1 - Cd44	COLLAGEN	ECM-Receptor	KEGG: mmu04512
E20	Neur	Peri	Col6a1	Cd44	2.06555e-08	0	COL6A1_CD44	Col6a1 - Cd44	COLLAGEN	ECM-Receptor	KEGG: mmu04512
E20	FB	Mast	Col6a1	Cd44	1.7921e-05	0	COL6A1_CD44	Col6a1 - Cd44	COLLAGEN	ECM-Receptor	KEGG: mmu04512
E20	Neur	Mast	Col6a1	Cd44	2.69635e-07	0	COL6A1_CD44	Col6a1 - Cd44	COLLAGEN	ECM-Receptor	KEGG: mmu04512
E20	FB	Club	Col6a1	Cd44	2.82387e-06	0	COL6A1_CD44	Col6a1 - Cd44	COLLAGEN	ECM-Receptor	KEGG: mmu04512
E20	Neur	Club	Col6a1	Cd44	4.24941e-08	0	COL6A1_CD44	Col6a1 - Cd44	COLLAGEN	ECM-Receptor	KEGG: mmu04512
E20	FB	Neur	Col6a1	Cd44	3.50538e-06	0	COL6A1_CD44	Col6a1 - Cd44	COLLAGEN	ECM-Receptor	KEGG: mmu04512
E20	Neur	Neur	Col6a1	Cd44	5.27574e-08	0	COL6A1_CD44	Col6a1 - Cd44	COLLAGEN	ECM-Receptor	KEGG: mmu04512
E20	FB	vCM	Col6a2	Cd44	0.00121154	0	COL6A2_CD44	Col6a2 - Cd44	COLLAGEN	ECM-Receptor	KEGG: mmu04512
E20	Neur	vCM	Col6a2	Cd44	1.67847e-05	0	COL6A2_CD44	Col6a2 - Cd44	COLLAGEN	ECM-Receptor	KEGG: mmu04512
E20	FB	aCM	Col6a2	Cd44	0.00062494	0	COL6A2_CD44	Col6a2 - Cd44	COLLAGEN	ECM-Receptor	KEGG: mmu04512
E20	Neur	aCM	Col6a2	Cd44	8.65999e-06	0	COL6A2_CD44	Col6a2 - Cd44	COLLAGEN	ECM-Receptor	KEGG: mmu04512
E20	FB	EC	Col6a2	Cd44	0.000135121	0	COL6A2_CD44	Col6a2 - Cd44	COLLAGEN	ECM-Receptor	KEGG: mmu04512
E20	Neur	EC	Col6a2	Cd44	1.87127e-06	0	COL6A2_CD44	Col6a2 - Cd44	COLLAGEN	ECM-Receptor	KEGG: mmu04512
E20	FB	RBC	Col6a2	Cd44	8.68274e-05	0	COL6A2_CD44	Col6a2 - Cd44	COLLAGEN	ECM-Receptor	KEGG: mmu04512
E20	Neur	RBC	Col6a2	Cd44	1.20289e-06	0	COL6A2_CD44	Col6a2 - Cd44	COLLAGEN	ECM-Receptor	KEGG: mmu04512
E20	FB	FB	Col6a2	Cd44	0.000168179	0	COL6A2_CD44	Col6a2 - Cd44	COLLAGEN	ECM-Receptor	KEGG: mmu04512
E20	Neur	FB	Col6a2	Cd44	2.3305e-06	0	COL6A2_CD44	Col6a2 - Cd44	COLLAGEN	ECM-Receptor	KEGG: mmu04512
E20	FB	MP	Col6a2	Cd44	2.99804e-05	0	COL6A2_CD44	Col6a2 - Cd44	COLLAGEN	ECM-Receptor	KEGG: mmu04512
E20	Neur	MP	Col6a2	Cd44	4.15329e-07	0	COL6A2_CD44	Col6a2 - Cd44	COLLAGEN	ECM-Receptor	KEGG: mmu04512
E20	FB	Perd	Col6a2	Cd44	5.33455e-05	0	COL6A2_CD44	Col6a2 - Cd44	COLLAGEN	ECM-Receptor	KEGG: mmu04512
E20	Neur	Perd	Col6a2	Cd44	7.39025e-07	0	COL6A2_CD44	Col6a2 - Cd44	COLLAGEN	ECM-Receptor	KEGG: mmu04512
E20	FB	Neut	Col6a2	Cd44	2.65331e-05	0	COL6A2_CD44	Col6a2 - Cd44	COLLAGEN	ECM-Receptor	KEGG: mmu04512
E20	Neur	Neut	Col6a2	Cd44	3.67594e-07	0	COL6A2_CD44	Col6a2 - Cd44	COLLAGEN	ECM-Receptor	KEGG: mmu04512
E20	FB	SM1	Col6a2	Cd44	2.40594e-05	0	COL6A2_CD44	Col6a2 - Cd44	COLLAGEN	ECM-Receptor	KEGG: mmu04512
E20	Neur	SM1	Col6a2	Cd44	3.33253e-07	0	COL6A2_CD44	Col6a2 - Cd44	COLLAGEN	ECM-Receptor	KEGG: mmu04512
E20	FB	Peri	Col6a2	Cd44	1.17954e-06	0	COL6A2_CD44	Col6a2 - Cd44	COLLAGEN	ECM-Receptor	KEGG: mmu04512
E20	Neur	Peri	Col6a2	Cd44	1.63562e-08	0	COL6A2_CD44	Col6a2 - Cd44	COLLAGEN	ECM-Receptor	KEGG: mmu04512
E20	FB	Mast	Col6a2	Cd44	1.53986e-05	0	COL6A2_CD44	Col6a2 - Cd44	COLLAGEN	ECM-Receptor	KEGG: mmu04512
E20	Neur	Mast	Col6a2	Cd44	2.13318e-07	0	COL6A2_CD44	Col6a2 - Cd44	COLLAGEN	ECM-Receptor	KEGG: mmu04512
E20	FB	Club	Col6a2	Cd44	2.42676e-06	0	COL6A2_CD44	Col6a2 - Cd44	COLLAGEN	ECM-Receptor	KEGG: mmu04512
E20	Neur	Club	Col6a2	Cd44	3.36248e-08	0	COL6A2_CD44	Col6a2 - Cd44	COLLAGEN	ECM-Receptor	KEGG: mmu04512
E20	FB	Neur	Col6a2	Cd44	3.01285e-06	0	COL6A2_CD44	Col6a2 - Cd44	COLLAGEN	ECM-Receptor	KEGG: mmu04512
E20	Neur	Neur	Col6a2	Cd44	4.17532e-08	0	COL6A2_CD44	Col6a2 - Cd44	COLLAGEN	ECM-Receptor	KEGG: mmu04512
E20	FB	vCM	Col6a3	Cd44	0.003367	0	COL6A3_CD44	Col6a3 - Cd44	COLLAGEN	ECM-Receptor	KEGG: mmu04512
E20	Peri	vCM	Col6a3	Cd44	8.53649e-06	0	COL6A3_CD44	Col6a3 - Cd44	COLLAGEN	ECM-Receptor	KEGG: mmu04512
E20	Neur	vCM	Col6a3	Cd44	1.81781e-05	0	COL6A3_CD44	Col6a3 - Cd44	COLLAGEN	ECM-Receptor	KEGG: mmu04512
E20	FB	aCM	Col6a3	Cd44	0.00173345	0	COL6A3_CD44	Col6a3 - Cd44	COLLAGEN	ECM-Receptor	KEGG: mmu04512
E20	Peri	aCM	Col6a3	Cd44	4.40291e-06	0	COL6A3_CD44	Col6a3 - Cd44	COLLAGEN	ECM-Receptor	KEGG: mmu04512
E20	Neur	aCM	Col6a3	Cd44	9.37826e-06	0	COL6A3_CD44	Col6a3 - Cd44	COLLAGEN	ECM-Receptor	KEGG: mmu04512
E20	FB	EC	Col6a3	Cd44	0.000376657	0	COL6A3_CD44	Col6a3 - Cd44	COLLAGEN	ECM-Receptor	KEGG: mmu04512
E20	Peri	EC	Col6a3	Cd44	9.52207e-07	0.02	COL6A3_CD44	Col6a3 - Cd44	COLLAGEN	ECM-Receptor	KEGG: mmu04512
E20	Neur	EC	Col6a3	Cd44	2.02684e-06	0	COL6A3_CD44	Col6a3 - Cd44	COLLAGEN	ECM-Receptor	KEGG: mmu04512
E20	FB	RBC	Col6a3	Cd44	0.000241341	0	COL6A3_CD44	Col6a3 - Cd44	COLLAGEN	ECM-Receptor	KEGG: mmu04512
E20	Peri	RBC	Col6a3	Cd44	6.11791e-07	0	COL6A3_CD44	Col6a3 - Cd44	COLLAGEN	ECM-Receptor	KEGG: mmu04512
E20	Neur	RBC	Col6a3	Cd44	1.30275e-06	0	COL6A3_CD44	Col6a3 - Cd44	COLLAGEN	ECM-Receptor	KEGG: mmu04512
E20	FB	FB	Col6a3	Cd44	0.000466504	0	COL6A3_CD44	Col6a3 - Cd44	COLLAGEN	ECM-Receptor	KEGG: mmu04512
E20	Peri	FB	Col6a3	Cd44	1.18488e-06	0	COL6A3_CD44	Col6a3 - Cd44	COLLAGEN	ECM-Receptor	KEGG: mmu04512
E20	Neur	FB	Col6a3	Cd44	2.52379e-06	0	COL6A3_CD44	Col6a3 - Cd44	COLLAGEN	ECM-Receptor	KEGG: mmu04512
E20	FB	MP	Col6a3	Cd44	8.33532e-05	0	COL6A3_CD44	Col6a3 - Cd44	COLLAGEN	ECM-Receptor	KEGG: mmu04512
E20	Peri	MP	Col6a3	Cd44	2.11246e-07	0	COL6A3_CD44	Col6a3 - Cd44	COLLAGEN	ECM-Receptor	KEGG: mmu04512
E20	Neur	MP	Col6a3	Cd44	4.49815e-07	0	COL6A3_CD44	Col6a3 - Cd44	COLLAGEN	ECM-Receptor	KEGG: mmu04512
E20	FB	Perd	Col6a3	Cd44	0.000148294	0	COL6A3_CD44	Col6a3 - Cd44	COLLAGEN	ECM-Receptor	KEGG: mmu04512
E20	Peri	Perd	Col6a3	Cd44	3.75878e-07	0.01	COL6A3_CD44	Col6a3 - Cd44	COLLAGEN	ECM-Receptor	KEGG: mmu04512
E20	Neur	Perd	Col6a3	Cd44	8.00384e-07	0	COL6A3_CD44	Col6a3 - Cd44	COLLAGEN	ECM-Receptor	KEGG: mmu04512
E20	FB	Neut	Col6a3	Cd44	7.37321e-05	0	COL6A3_CD44	Col6a3 - Cd44	COLLAGEN	ECM-Receptor	KEGG: mmu04512
E20	Peri	Neut	Col6a3	Cd44	1.86951e-07	0	COL6A3_CD44	Col6a3 - Cd44	COLLAGEN	ECM-Receptor	KEGG: mmu04512
E20	Neur	Neut	Col6a3	Cd44	3.98109e-07	0	COL6A3_CD44	Col6a3 - Cd44	COLLAGEN	ECM-Receptor	KEGG: mmu04512
E20	FB	SM1	Col6a3	Cd44	6.69732e-05	0	COL6A3_CD44	Col6a3 - Cd44	COLLAGEN	ECM-Receptor	KEGG: mmu04512
E20	Peri	SM1	Col6a3	Cd44	1.69537e-07	0	COL6A3_CD44	Col6a3 - Cd44	COLLAGEN	ECM-Receptor	KEGG: mmu04512
E20	Neur	SM1	Col6a3	Cd44	3.6094e-07	0	COL6A3_CD44	Col6a3 - Cd44	COLLAGEN	ECM-Receptor	KEGG: mmu04512
E20	FB	Peri	Col6a3	Cd44	3.25417e-06	0	COL6A3_CD44	Col6a3 - Cd44	COLLAGEN	ECM-Receptor	KEGG: mmu04512
E20	Peri	Peri	Col6a3	Cd44	8.30803e-09	0	COL6A3_CD44	Col6a3 - Cd44	COLLAGEN	ECM-Receptor	KEGG: mmu04512
E20	Neur	Peri	Col6a3	Cd44	1.77093e-08	0	COL6A3_CD44	Col6a3 - Cd44	COLLAGEN	ECM-Receptor	KEGG: mmu04512
E20	FB	Mast	Col6a3	Cd44	4.28187e-05	0	COL6A3_CD44	Col6a3 - Cd44	COLLAGEN	ECM-Receptor	KEGG: mmu04512
E20	Peri	Mast	Col6a3	Cd44	1.08502e-07	0	COL6A3_CD44	Col6a3 - Cd44	COLLAGEN	ECM-Receptor	KEGG: mmu04512
E20	Neur	Mast	Col6a3	Cd44	2.31031e-07	0	COL6A3_CD44	Col6a3 - Cd44	COLLAGEN	ECM-Receptor	KEGG: mmu04512
E20	FB	Club	Col6a3	Cd44	6.73724e-06	0	COL6A3_CD44	Col6a3 - Cd44	COLLAGEN	ECM-Receptor	KEGG: mmu04512
E20	Peri	Club	Col6a3	Cd44	1.70981e-08	0	COL6A3_CD44	Col6a3 - Cd44	COLLAGEN	ECM-Receptor	KEGG: mmu04512
E20	Neur	Club	Col6a3	Cd44	3.64148e-08	0	COL6A3_CD44	Col6a3 - Cd44	COLLAGEN	ECM-Receptor	KEGG: mmu04512
E20	FB	Neur	Col6a3	Cd44	8.35178e-06	0	COL6A3_CD44	Col6a3 - Cd44	COLLAGEN	ECM-Receptor	KEGG: mmu04512
E20	Peri	Neur	Col6a3	Cd44	2.12258e-08	0	COL6A3_CD44	Col6a3 - Cd44	COLLAGEN	ECM-Receptor	KEGG: mmu04512
E20	Neur	Neur	Col6a3	Cd44	4.52152e-08	0	COL6A3_CD44	Col6a3 - Cd44	COLLAGEN	ECM-Receptor	KEGG: mmu04512
E20	aCM	vCM	Lamb1	Cd44	0.00443184	0	LAMB1_CD44	Lamb1 - Cd44	LAMININ	ECM-Receptor	KEGG: mmu04512
E20	Mast	vCM	Lamb1	Cd44	0.000116831	0.03	LAMB1_CD44	Lamb1 - Cd44	LAMININ	ECM-Receptor	KEGG: mmu04512
E20	aCM	aCM	Lamb1	Cd44	0.00228609	0	LAMB1_CD44	Lamb1 - Cd44	LAMININ	ECM-Receptor	KEGG: mmu04512
E20	EC	aCM	Lamb1	Cd44	0.000512688	0	LAMB1_CD44	Lamb1 - Cd44	LAMININ	ECM-Receptor	KEGG: mmu04512
E20	Mast	aCM	Lamb1	Cd44	6.02632e-05	0.01	LAMB1_CD44	Lamb1 - Cd44	LAMININ	ECM-Receptor	KEGG: mmu04512
E20	Neur	aCM	Lamb1	Cd44	1.21832e-05	0.02	LAMB1_CD44	Lamb1 - Cd44	LAMININ	ECM-Receptor	KEGG: mmu04512
E20	aCM	EC	Lamb1	Cd44	0.000494264	0	LAMB1_CD44	Lamb1 - Cd44	LAMININ	ECM-Receptor	KEGG: mmu04512
E20	aCM	RBC	Lamb1	Cd44	0.000317617	0	LAMB1_CD44	Lamb1 - Cd44	LAMININ	ECM-Receptor	KEGG: mmu04512
E20	EC	RBC	Lamb1	Cd44	7.12268e-05	0.04	LAMB1_CD44	Lamb1 - Cd44	LAMININ	ECM-Receptor	KEGG: mmu04512
E20	Mast	RBC	Lamb1	Cd44	8.37293e-06	0.03	LAMB1_CD44	Lamb1 - Cd44	LAMININ	ECM-Receptor	KEGG: mmu04512
E20	aCM	FB	Lamb1	Cd44	0.000615214	0	LAMB1_CD44	Lamb1 - Cd44	LAMININ	ECM-Receptor	KEGG: mmu04512
E20	EC	FB	Lamb1	Cd44	0.00013797	0	LAMB1_CD44	Lamb1 - Cd44	LAMININ	ECM-Receptor	KEGG: mmu04512
E20	Mast	FB	Lamb1	Cd44	1.62175e-05	0.01	LAMB1_CD44	Lamb1 - Cd44	LAMININ	ECM-Receptor	KEGG: mmu04512
E20	Neur	FB	Lamb1	Cd44	3.27864e-06	0.02	LAMB1_CD44	Lamb1 - Cd44	LAMININ	ECM-Receptor	KEGG: mmu04512
E20	aCM	MP	Lamb1	Cd44	0.000109669	0	LAMB1_CD44	Lamb1 - Cd44	LAMININ	ECM-Receptor	KEGG: mmu04512
E20	Mast	MP	Lamb1	Cd44	2.89107e-06	0.03	LAMB1_CD44	Lamb1 - Cd44	LAMININ	ECM-Receptor	KEGG: mmu04512
E20	aCM	Perd	Lamb1	Cd44	0.000195139	0	LAMB1_CD44	Lamb1 - Cd44	LAMININ	ECM-Receptor	KEGG: mmu04512
E20	Mast	Perd	Lamb1	Cd44	5.14421e-06	0.03	LAMB1_CD44	Lamb1 - Cd44	LAMININ	ECM-Receptor	KEGG: mmu04512
E20	aCM	Neut	Lamb1	Cd44	9.70591e-05	0	LAMB1_CD44	Lamb1 - Cd44	LAMININ	ECM-Receptor	KEGG: mmu04512
E20	EC	Neut	Lamb1	Cd44	2.17659e-05	0.03	LAMB1_CD44	Lamb1 - Cd44	LAMININ	ECM-Receptor	KEGG: mmu04512
E20	Mast	Neut	Lamb1	Cd44	2.55863e-06	0.01	LAMB1_CD44	Lamb1 - Cd44	LAMININ	ECM-Receptor	KEGG: mmu04512
E20	aCM	SM1	Lamb1	Cd44	8.8009e-05	0	LAMB1_CD44	Lamb1 - Cd44	LAMININ	ECM-Receptor	KEGG: mmu04512
E20	aCM	Peri	Lamb1	Cd44	4.31509e-06	0	LAMB1_CD44	Lamb1 - Cd44	LAMININ	ECM-Receptor	KEGG: mmu04512
E20	EC	Peri	Lamb1	Cd44	9.6784e-07	0.02	LAMB1_CD44	Lamb1 - Cd44	LAMININ	ECM-Receptor	KEGG: mmu04512
E20	RBC	Peri	Lamb1	Cd44	5.67777e-07	0.04	LAMB1_CD44	Lamb1 - Cd44	LAMININ	ECM-Receptor	KEGG: mmu04512
E20	Mast	Peri	Lamb1	Cd44	1.13739e-07	0	LAMB1_CD44	Lamb1 - Cd44	LAMININ	ECM-Receptor	KEGG: mmu04512
E20	Neur	Peri	Lamb1	Cd44	2.29882e-08	0.02	LAMB1_CD44	Lamb1 - Cd44	LAMININ	ECM-Receptor	KEGG: mmu04512
E20	aCM	Mast	Lamb1	Cd44	5.63283e-05	0	LAMB1_CD44	Lamb1 - Cd44	LAMININ	ECM-Receptor	KEGG: mmu04512
E20	Mast	Mast	Lamb1	Cd44	1.48492e-06	0.02	LAMB1_CD44	Lamb1 - Cd44	LAMININ	ECM-Receptor	KEGG: mmu04512
E20	aCM	Club	Lamb1	Cd44	8.87726e-06	0	LAMB1_CD44	Lamb1 - Cd44	LAMININ	ECM-Receptor	KEGG: mmu04512
E20	Mast	Club	Lamb1	Cd44	2.34015e-07	0.03	LAMB1_CD44	Lamb1 - Cd44	LAMININ	ECM-Receptor	KEGG: mmu04512
E20	aCM	Neur	Lamb1	Cd44	1.10213e-05	0	LAMB1_CD44	Lamb1 - Cd44	LAMININ	ECM-Receptor	KEGG: mmu04512
E20	EC	Neur	Lamb1	Cd44	2.47173e-06	0.03	LAMB1_CD44	Lamb1 - Cd44	LAMININ	ECM-Receptor	KEGG: mmu04512
E20	Mast	Neur	Lamb1	Cd44	2.90528e-07	0.01	LAMB1_CD44	Lamb1 - Cd44	LAMININ	ECM-Receptor	KEGG: mmu04512
E20	Neur	Neur	Lamb1	Cd44	5.87333e-08	0.02	LAMB1_CD44	Lamb1 - Cd44	LAMININ	ECM-Receptor	KEGG: mmu04512
E20	aCM	vCM	Lamc1	Cd44	0.00411474	0	LAMC1_CD44	Lamc1 - Cd44	LAMININ	ECM-Receptor	KEGG: mmu04512
E20	EC	vCM	Lamc1	Cd44	0.000973354	0.01	LAMC1_CD44	Lamc1 - Cd44	LAMININ	ECM-Receptor	KEGG: mmu04512
E20	FB	vCM	Lamc1	Cd44	0.00111302	0.01	LAMC1_CD44	Lamc1 - Cd44	LAMININ	ECM-Receptor	KEGG: mmu04512
E20	Perd	vCM	Lamc1	Cd44	0.000408374	0	LAMC1_CD44	Lamc1 - Cd44	LAMININ	ECM-Receptor	KEGG: mmu04512
E20	SM1	vCM	Lamc1	Cd44	0.000185294	0	LAMC1_CD44	Lamc1 - Cd44	LAMININ	ECM-Receptor	KEGG: mmu04512
E20	aCM	aCM	Lamc1	Cd44	0.00212268	0	LAMC1_CD44	Lamc1 - Cd44	LAMININ	ECM-Receptor	KEGG: mmu04512
E20	EC	aCM	Lamc1	Cd44	0.000502121	0	LAMC1_CD44	Lamc1 - Cd44	LAMININ	ECM-Receptor	KEGG: mmu04512
E20	FB	aCM	Lamc1	Cd44	0.000574172	0	LAMC1_CD44	Lamc1 - Cd44	LAMININ	ECM-Receptor	KEGG: mmu04512
E20	Perd	aCM	Lamc1	Cd44	0.000210643	0	LAMC1_CD44	Lamc1 - Cd44	LAMININ	ECM-Receptor	KEGG: mmu04512
E20	SM1	aCM	Lamc1	Cd44	9.55778e-05	0	LAMC1_CD44	Lamc1 - Cd44	LAMININ	ECM-Receptor	KEGG: mmu04512
E20	Perd	EC	Lamc1	Cd44	4.55474e-05	0	LAMC1_CD44	Lamc1 - Cd44	LAMININ	ECM-Receptor	KEGG: mmu04512
E20	SM1	EC	Lamc1	Cd44	2.06659e-05	0	LAMC1_CD44	Lamc1 - Cd44	LAMININ	ECM-Receptor	KEGG: mmu04512
E20	aCM	RBC	Lamc1	Cd44	0.000294889	0	LAMC1_CD44	Lamc1 - Cd44	LAMININ	ECM-Receptor	KEGG: mmu04512
E20	EC	RBC	Lamc1	Cd44	6.97571e-05	0.01	LAMC1_CD44	Lamc1 - Cd44	LAMININ	ECM-Receptor	KEGG: mmu04512
E20	FB	RBC	Lamc1	Cd44	7.97663e-05	0.01	LAMC1_CD44	Lamc1 - Cd44	LAMININ	ECM-Receptor	KEGG: mmu04512
E20	Perd	RBC	Lamc1	Cd44	2.92671e-05	0	LAMC1_CD44	Lamc1 - Cd44	LAMININ	ECM-Receptor	KEGG: mmu04512
E20	SM1	RBC	Lamc1	Cd44	1.32795e-05	0	LAMC1_CD44	Lamc1 - Cd44	LAMININ	ECM-Receptor	KEGG: mmu04512
E20	aCM	FB	Lamc1	Cd44	0.000571237	0	LAMC1_CD44	Lamc1 - Cd44	LAMININ	ECM-Receptor	KEGG: mmu04512
E20	EC	FB	Lamc1	Cd44	0.000135126	0	LAMC1_CD44	Lamc1 - Cd44	LAMININ	ECM-Receptor	KEGG: mmu04512
E20	FB	FB	Lamc1	Cd44	0.000154516	0	LAMC1_CD44	Lamc1 - Cd44	LAMININ	ECM-Receptor	KEGG: mmu04512
E20	Perd	FB	Lamc1	Cd44	5.66865e-05	0	LAMC1_CD44	Lamc1 - Cd44	LAMININ	ECM-Receptor	KEGG: mmu04512
E20	SM1	FB	Lamc1	Cd44	2.57211e-05	0	LAMC1_CD44	Lamc1 - Cd44	LAMININ	ECM-Receptor	KEGG: mmu04512
E20	aCM	MP	Lamc1	Cd44	0.00010182	0.01	LAMC1_CD44	Lamc1 - Cd44	LAMININ	ECM-Receptor	KEGG: mmu04512
E20	EC	MP	Lamc1	Cd44	2.4086e-05	0.04	LAMC1_CD44	Lamc1 - Cd44	LAMININ	ECM-Receptor	KEGG: mmu04512
E20	FB	MP	Lamc1	Cd44	2.7542e-05	0.03	LAMC1_CD44	Lamc1 - Cd44	LAMININ	ECM-Receptor	KEGG: mmu04512
E20	Perd	MP	Lamc1	Cd44	1.01056e-05	0	LAMC1_CD44	Lamc1 - Cd44	LAMININ	ECM-Receptor	KEGG: mmu04512
E20	SM1	MP	Lamc1	Cd44	4.58525e-06	0	LAMC1_CD44	Lamc1 - Cd44	LAMININ	ECM-Receptor	KEGG: mmu04512
E20	aCM	Perd	Lamc1	Cd44	0.000181175	0	LAMC1_CD44	Lamc1 - Cd44	LAMININ	ECM-Receptor	KEGG: mmu04512
E20	EC	Perd	Lamc1	Cd44	4.28575e-05	0.02	LAMC1_CD44	Lamc1 - Cd44	LAMININ	ECM-Receptor	KEGG: mmu04512
E20	FB	Perd	Lamc1	Cd44	4.90069e-05	0.02	LAMC1_CD44	Lamc1 - Cd44	LAMININ	ECM-Receptor	KEGG: mmu04512
E20	Perd	Perd	Lamc1	Cd44	1.79813e-05	0	LAMC1_CD44	Lamc1 - Cd44	LAMININ	ECM-Receptor	KEGG: mmu04512
E20	SM1	Perd	Lamc1	Cd44	8.15872e-06	0	LAMC1_CD44	Lamc1 - Cd44	LAMININ	ECM-Receptor	KEGG: mmu04512
E20	aCM	Neut	Lamc1	Cd44	9.01146e-05	0	LAMC1_CD44	Lamc1 - Cd44	LAMININ	ECM-Receptor	KEGG: mmu04512
E20	EC	Neut	Lamc1	Cd44	2.13169e-05	0.02	LAMC1_CD44	Lamc1 - Cd44	LAMININ	ECM-Receptor	KEGG: mmu04512
E20	FB	Neut	Lamc1	Cd44	2.43756e-05	0	LAMC1_CD44	Lamc1 - Cd44	LAMININ	ECM-Receptor	KEGG: mmu04512
E20	Perd	Neut	Lamc1	Cd44	8.94351e-06	0	LAMC1_CD44	Lamc1 - Cd44	LAMININ	ECM-Receptor	KEGG: mmu04512
E20	SM1	Neut	Lamc1	Cd44	4.05799e-06	0	LAMC1_CD44	Lamc1 - Cd44	LAMININ	ECM-Receptor	KEGG: mmu04512
E20	Perd	SM1	Lamc1	Cd44	8.10993e-06	0	LAMC1_CD44	Lamc1 - Cd44	LAMININ	ECM-Receptor	KEGG: mmu04512
E20	SM1	SM1	Lamc1	Cd44	3.67971e-06	0	LAMC1_CD44	Lamc1 - Cd44	LAMININ	ECM-Receptor	KEGG: mmu04512
E20	aCM	Peri	Lamc1	Cd44	4.0075e-06	0	LAMC1_CD44	Lamc1 - Cd44	LAMININ	ECM-Receptor	KEGG: mmu04512
E20	EC	Peri	Lamc1	Cd44	9.47947e-07	0	LAMC1_CD44	Lamc1 - Cd44	LAMININ	ECM-Receptor	KEGG: mmu04512
E20	FB	Peri	Lamc1	Cd44	1.08399e-06	0	LAMC1_CD44	Lamc1 - Cd44	LAMININ	ECM-Receptor	KEGG: mmu04512
E20	Perd	Peri	Lamc1	Cd44	3.97545e-07	0	LAMC1_CD44	Lamc1 - Cd44	LAMININ	ECM-Receptor	KEGG: mmu04512
E20	SM1	Peri	Lamc1	Cd44	1.80392e-07	0	LAMC1_CD44	Lamc1 - Cd44	LAMININ	ECM-Receptor	KEGG: mmu04512
E20	aCM	Mast	Lamc1	Cd44	5.22967e-05	0.01	LAMC1_CD44	Lamc1 - Cd44	LAMININ	ECM-Receptor	KEGG: mmu04512
E20	EC	Mast	Lamc1	Cd44	1.2371e-05	0.03	LAMC1_CD44	Lamc1 - Cd44	LAMININ	ECM-Receptor	KEGG: mmu04512
E20	FB	Mast	Lamc1	Cd44	1.4146e-05	0.03	LAMC1_CD44	Lamc1 - Cd44	LAMININ	ECM-Receptor	KEGG: mmu04512
E20	Perd	Mast	Lamc1	Cd44	5.19046e-06	0	LAMC1_CD44	Lamc1 - Cd44	LAMININ	ECM-Receptor	KEGG: mmu04512
E20	SM1	Mast	Lamc1	Cd44	2.35508e-06	0	LAMC1_CD44	Lamc1 - Cd44	LAMININ	ECM-Receptor	KEGG: mmu04512
E20	aCM	Club	Lamc1	Cd44	8.24241e-06	0.04	LAMC1_CD44	Lamc1 - Cd44	LAMININ	ECM-Receptor	KEGG: mmu04512
E20	FB	Club	Lamc1	Cd44	2.22953e-06	0.03	LAMC1_CD44	Lamc1 - Cd44	LAMININ	ECM-Receptor	KEGG: mmu04512
E20	Perd	Club	Lamc1	Cd44	8.17978e-07	0	LAMC1_CD44	Lamc1 - Cd44	LAMININ	ECM-Receptor	KEGG: mmu04512
E20	SM1	Club	Lamc1	Cd44	3.71149e-07	0	LAMC1_CD44	Lamc1 - Cd44	LAMININ	ECM-Receptor	KEGG: mmu04512
E20	aCM	Neur	Lamc1	Cd44	1.02338e-05	0	LAMC1_CD44	Lamc1 - Cd44	LAMININ	ECM-Receptor	KEGG: mmu04512
E20	EC	Neur	Lamc1	Cd44	2.4208e-06	0	LAMC1_CD44	Lamc1 - Cd44	LAMININ	ECM-Receptor	KEGG: mmu04512
E20	FB	Neur	Lamc1	Cd44	2.76817e-06	0	LAMC1_CD44	Lamc1 - Cd44	LAMININ	ECM-Receptor	KEGG: mmu04512
E20	Perd	Neur	Lamc1	Cd44	1.0155e-06	0	LAMC1_CD44	Lamc1 - Cd44	LAMININ	ECM-Receptor	KEGG: mmu04512
E20	SM1	Neur	Lamc1	Cd44	4.6078e-07	0	LAMC1_CD44	Lamc1 - Cd44	LAMININ	ECM-Receptor	KEGG: mmu04512
E20	FB	vCM	Thbs1	Cd36	0.000211497	0	THBS1_CD36	Thbs1 - Cd36	THBS	ECM-Receptor	KEGG: mmu04512
E20	FB	EC	Thbs1	Cd36	2.00878e-05	0	THBS1_CD36	Thbs1 - Cd36	THBS	ECM-Receptor	KEGG: mmu04512
E20	FB	RBC	Thbs1	Cd36	1.58304e-05	0	THBS1_CD36	Thbs1 - Cd36	THBS	ECM-Receptor	KEGG: mmu04512
E20	FB	MP	Thbs1	Cd36	5.23407e-06	0	THBS1_CD36	Thbs1 - Cd36	THBS	ECM-Receptor	KEGG: mmu04512
E20	FB	Neut	Thbs1	Cd36	4.96342e-06	0	THBS1_CD36	Thbs1 - Cd36	THBS	ECM-Receptor	KEGG: mmu04512
E20	FB	SM1	Thbs1	Cd36	3.49354e-06	0	THBS1_CD36	Thbs1 - Cd36	THBS	ECM-Receptor	KEGG: mmu04512
E20	FB	Mast	Thbs1	Cd36	2.45815e-06	0	THBS1_CD36	Thbs1 - Cd36	THBS	ECM-Receptor	KEGG: mmu04512
E20	FB	Club	Thbs1	Cd36	4.50344e-07	0	THBS1_CD36	Thbs1 - Cd36	THBS	ECM-Receptor	KEGG: mmu04512
E20	FB	vCM	Thbs2	Cd36	0.000169361	0	THBS2_CD36	Thbs2 - Cd36	THBS	ECM-Receptor	KEGG: mmu04512
E20	Neur	vCM	Thbs2	Cd36	2.66816e-06	0	THBS2_CD36	Thbs2 - Cd36	THBS	ECM-Receptor	KEGG: mmu04512
E20	FB	EC	Thbs2	Cd36	1.60821e-05	0	THBS2_CD36	Thbs2 - Cd36	THBS	ECM-Receptor	KEGG: mmu04512
E20	Neur	EC	Thbs2	Cd36	2.53336e-07	0	THBS2_CD36	Thbs2 - Cd36	THBS	ECM-Receptor	KEGG: mmu04512
E20	FB	RBC	Thbs2	Cd36	1.26772e-05	0	THBS2_CD36	Thbs2 - Cd36	THBS	ECM-Receptor	KEGG: mmu04512
E20	Neur	RBC	Thbs2	Cd36	1.99724e-07	0	THBS2_CD36	Thbs2 - Cd36	THBS	ECM-Receptor	KEGG: mmu04512
E20	FB	MP	Thbs2	Cd36	4.19126e-06	0	THBS2_CD36	Thbs2 - Cd36	THBS	ECM-Receptor	KEGG: mmu04512
E20	Neur	MP	Thbs2	Cd36	6.603e-08	0	THBS2_CD36	Thbs2 - Cd36	THBS	ECM-Receptor	KEGG: mmu04512
E20	FB	Neut	Thbs2	Cd36	3.97491e-06	0	THBS2_CD36	Thbs2 - Cd36	THBS	ECM-Receptor	KEGG: mmu04512
E20	Neur	Neut	Thbs2	Cd36	6.26244e-08	0	THBS2_CD36	Thbs2 - Cd36	THBS	ECM-Receptor	KEGG: mmu04512
E20	FB	SM1	Thbs2	Cd36	2.79689e-06	0	THBS2_CD36	Thbs2 - Cd36	THBS	ECM-Receptor	KEGG: mmu04512
E20	Neur	SM1	Thbs2	Cd36	4.40585e-08	0	THBS2_CD36	Thbs2 - Cd36	THBS	ECM-Receptor	KEGG: mmu04512
E20	FB	Mast	Thbs2	Cd36	1.96819e-06	0	THBS2_CD36	Thbs2 - Cd36	THBS	ECM-Receptor	KEGG: mmu04512
E20	Neur	Mast	Thbs2	Cd36	3.10059e-08	0	THBS2_CD36	Thbs2 - Cd36	THBS	ECM-Receptor	KEGG: mmu04512
E20	FB	Club	Thbs2	Cd36	3.60657e-07	0	THBS2_CD36	Thbs2 - Cd36	THBS	ECM-Receptor	KEGG: mmu04512
E20	Neur	Club	Thbs2	Cd36	5.68214e-09	0	THBS2_CD36	Thbs2 - Cd36	THBS	ECM-Receptor	KEGG: mmu04512
E20	FB	vCM	Agrn	Dag1	0.000115758	0	AGRN_DAG1	Agrn - Dag1	AGRN	ECM-Receptor	KEGG: mmu04512
E20	FB	aCM	Agrn	Dag1	5.8963e-05	0	AGRN_DAG1	Agrn - Dag1	AGRN	ECM-Receptor	KEGG: mmu04512
E20	FB	EC	Agrn	Dag1	1.50336e-05	0	AGRN_DAG1	Agrn - Dag1	AGRN	ECM-Receptor	KEGG: mmu04512
E20	FB	RBC	Agrn	Dag1	8.22018e-06	0	AGRN_DAG1	Agrn - Dag1	AGRN	ECM-Receptor	KEGG: mmu04512
E20	FB	FB	Agrn	Dag1	1.15865e-05	0	AGRN_DAG1	Agrn - Dag1	AGRN	ECM-Receptor	KEGG: mmu04512
E20	FB	MP	Agrn	Dag1	2.99007e-06	0	AGRN_DAG1	Agrn - Dag1	AGRN	ECM-Receptor	KEGG: mmu04512
E20	FB	Neut	Agrn	Dag1	2.43641e-06	0	AGRN_DAG1	Agrn - Dag1	AGRN	ECM-Receptor	KEGG: mmu04512
E20	FB	SM1	Agrn	Dag1	2.45905e-06	0	AGRN_DAG1	Agrn - Dag1	AGRN	ECM-Receptor	KEGG: mmu04512
E20	FB	Peri	Agrn	Dag1	4.23141e-08	0	AGRN_DAG1	Agrn - Dag1	AGRN	ECM-Receptor	KEGG: mmu04512
E20	FB	Mast	Agrn	Dag1	1.55085e-06	0	AGRN_DAG1	Agrn - Dag1	AGRN	ECM-Receptor	KEGG: mmu04512
E20	FB	Club	Agrn	Dag1	2.66399e-07	0	AGRN_DAG1	Agrn - Dag1	AGRN	ECM-Receptor	KEGG: mmu04512
E20	FB	Neur	Agrn	Dag1	3.08516e-07	0	AGRN_DAG1	Agrn - Dag1	AGRN	ECM-Receptor	KEGG: mmu04512
E20	EC	vCM	Hspg2	Dag1	0.000152339	0	HSPG2_DAG1	Hspg2 - Dag1	HSPG	ECM-Receptor	KEGG: mmu04512
E20	FB	vCM	Hspg2	Dag1	0.000201878	0	HSPG2_DAG1	Hspg2 - Dag1	HSPG	ECM-Receptor	KEGG: mmu04512
E20	EC	aCM	Hspg2	Dag1	7.75934e-05	0	HSPG2_DAG1	Hspg2 - Dag1	HSPG	ECM-Receptor	KEGG: mmu04512
E20	FB	aCM	Hspg2	Dag1	0.000102825	0	HSPG2_DAG1	Hspg2 - Dag1	HSPG	ECM-Receptor	KEGG: mmu04512
E20	vCM	EC	Hspg2	Dag1	0.000147501	0	HSPG2_DAG1	Hspg2 - Dag1	HSPG	ECM-Receptor	KEGG: mmu04512
E20	EC	EC	Hspg2	Dag1	1.97807e-05	0	HSPG2_DAG1	Hspg2 - Dag1	HSPG	ECM-Receptor	KEGG: mmu04512
E20	RBC	EC	Hspg2	Dag1	1.06687e-05	0	HSPG2_DAG1	Hspg2 - Dag1	HSPG	ECM-Receptor	KEGG: mmu04512
E20	FB	EC	Hspg2	Dag1	2.62111e-05	0	HSPG2_DAG1	Hspg2 - Dag1	HSPG	ECM-Receptor	KEGG: mmu04512
E20	MP	EC	Hspg2	Dag1	3.74335e-06	0.02	HSPG2_DAG1	Hspg2 - Dag1	HSPG	ECM-Receptor	KEGG: mmu04512
E20	Neut	EC	Hspg2	Dag1	3.30916e-06	0.02	HSPG2_DAG1	Hspg2 - Dag1	HSPG	ECM-Receptor	KEGG: mmu04512
E20	SM1	EC	Hspg2	Dag1	3.1918e-06	0	HSPG2_DAG1	Hspg2 - Dag1	HSPG	ECM-Receptor	KEGG: mmu04512
E20	EC	RBC	Hspg2	Dag1	1.0818e-05	0	HSPG2_DAG1	Hspg2 - Dag1	HSPG	ECM-Receptor	KEGG: mmu04512
E20	FB	RBC	Hspg2	Dag1	1.43361e-05	0	HSPG2_DAG1	Hspg2 - Dag1	HSPG	ECM-Receptor	KEGG: mmu04512
E20	EC	MP	Hspg2	Dag1	3.93471e-06	0	HSPG2_DAG1	Hspg2 - Dag1	HSPG	ECM-Receptor	KEGG: mmu04512
E20	FB	MP	Hspg2	Dag1	5.2141e-06	0	HSPG2_DAG1	Hspg2 - Dag1	HSPG	ECM-Receptor	KEGG: mmu04512
E20	FB	Neut	Hspg2	Dag1	4.24939e-06	0	HSPG2_DAG1	Hspg2 - Dag1	HSPG	ECM-Receptor	KEGG: mmu04512
E20	EC	SM1	Hspg2	Dag1	3.23589e-06	0	HSPG2_DAG1	Hspg2 - Dag1	HSPG	ECM-Receptor	KEGG: mmu04512
E20	FB	SM1	Hspg2	Dag1	4.28804e-06	0	HSPG2_DAG1	Hspg2 - Dag1	HSPG	ECM-Receptor	KEGG: mmu04512
E20	EC	Mast	Hspg2	Dag1	2.04077e-06	0.02	HSPG2_DAG1	Hspg2 - Dag1	HSPG	ECM-Receptor	KEGG: mmu04512
E20	FB	Mast	Hspg2	Dag1	2.70432e-06	0	HSPG2_DAG1	Hspg2 - Dag1	HSPG	ECM-Receptor	KEGG: mmu04512
E20	EC	Club	Hspg2	Dag1	3.50484e-07	0.03	HSPG2_DAG1	Hspg2 - Dag1	HSPG	ECM-Receptor	KEGG: mmu04512
E20	FB	Club	Hspg2	Dag1	4.64399e-07	0	HSPG2_DAG1	Hspg2 - Dag1	HSPG	ECM-Receptor	KEGG: mmu04512
E20	EC	Neur	Hspg2	Dag1	4.0593e-07	0.03	HSPG2_DAG1	Hspg2 - Dag1	HSPG	ECM-Receptor	KEGG: mmu04512
E20	FB	Neur	Hspg2	Dag1	5.37888e-07	0	HSPG2_DAG1	Hspg2 - Dag1	HSPG	ECM-Receptor	KEGG: mmu04512
E20	aCM	vCM	Lamb1	Dag1	0.000701272	0	LAMB1_DAG1	Lamb1 - Dag1	LAMININ	ECM-Receptor	KEGG: mmu04512
E20	EC	vCM	Lamb1	Dag1	0.00015707	0	LAMB1_DAG1	Lamb1 - Dag1	LAMININ	ECM-Receptor	KEGG: mmu04512
E20	Mast	vCM	Lamb1	Dag1	1.85024e-05	0.03	LAMB1_DAG1	Lamb1 - Dag1	LAMININ	ECM-Receptor	KEGG: mmu04512
E20	aCM	aCM	Lamb1	Dag1	0.000357188	0	LAMB1_DAG1	Lamb1 - Dag1	LAMININ	ECM-Receptor	KEGG: mmu04512
E20	EC	aCM	Lamb1	Dag1	8.00031e-05	0	LAMB1_DAG1	Lamb1 - Dag1	LAMININ	ECM-Receptor	KEGG: mmu04512
E20	Mast	aCM	Lamb1	Dag1	9.42407e-06	0.01	LAMB1_DAG1	Lamb1 - Dag1	LAMININ	ECM-Receptor	KEGG: mmu04512
E20	Neur	aCM	Lamb1	Dag1	1.9103e-06	0.02	LAMB1_DAG1	Lamb1 - Dag1	LAMININ	ECM-Receptor	KEGG: mmu04512
E20	vCM	EC	Lamb1	Dag1	0.000162422	0	LAMB1_DAG1	Lamb1 - Dag1	LAMININ	ECM-Receptor	KEGG: mmu04512
E20	aCM	EC	Lamb1	Dag1	9.1054e-05	0	LAMB1_DAG1	Lamb1 - Dag1	LAMININ	ECM-Receptor	KEGG: mmu04512
E20	EC	EC	Lamb1	Dag1	2.03947e-05	0	LAMB1_DAG1	Lamb1 - Dag1	LAMININ	ECM-Receptor	KEGG: mmu04512
E20	RBC	EC	Lamb1	Dag1	1.1948e-05	0	LAMB1_DAG1	Lamb1 - Dag1	LAMININ	ECM-Receptor	KEGG: mmu04512
E20	MP	EC	Lamb1	Dag1	4.02547e-06	0.01	LAMB1_DAG1	Lamb1 - Dag1	LAMININ	ECM-Receptor	KEGG: mmu04512
E20	Neut	EC	Lamb1	Dag1	3.56286e-06	0.04	LAMB1_DAG1	Lamb1 - Dag1	LAMININ	ECM-Receptor	KEGG: mmu04512
E20	SM1	EC	Lamb1	Dag1	3.41743e-06	0	LAMB1_DAG1	Lamb1 - Dag1	LAMININ	ECM-Receptor	KEGG: mmu04512
E20	Mast	EC	Lamb1	Dag1	2.40234e-06	0	LAMB1_DAG1	Lamb1 - Dag1	LAMININ	ECM-Receptor	KEGG: mmu04512
E20	Neur	EC	Lamb1	Dag1	4.86942e-07	0	LAMB1_DAG1	Lamb1 - Dag1	LAMININ	ECM-Receptor	KEGG: mmu04512
E20	aCM	RBC	Lamb1	Dag1	4.97995e-05	0	LAMB1_DAG1	Lamb1 - Dag1	LAMININ	ECM-Receptor	KEGG: mmu04512
E20	Mast	RBC	Lamb1	Dag1	1.31392e-06	0.01	LAMB1_DAG1	Lamb1 - Dag1	LAMININ	ECM-Receptor	KEGG: mmu04512
E20	aCM	MP	Lamb1	Dag1	1.81127e-05	0	LAMB1_DAG1	Lamb1 - Dag1	LAMININ	ECM-Receptor	KEGG: mmu04512
E20	EC	MP	Lamb1	Dag1	4.0569e-06	0.01	LAMB1_DAG1	Lamb1 - Dag1	LAMININ	ECM-Receptor	KEGG: mmu04512
E20	Mast	MP	Lamb1	Dag1	4.77884e-07	0.01	LAMB1_DAG1	Lamb1 - Dag1	LAMININ	ECM-Receptor	KEGG: mmu04512
E20	Neur	MP	Lamb1	Dag1	9.6868e-08	0.03	LAMB1_DAG1	Lamb1 - Dag1	LAMININ	ECM-Receptor	KEGG: mmu04512
E20	aCM	SM1	Lamb1	Dag1	1.48957e-05	0	LAMB1_DAG1	Lamb1 - Dag1	LAMININ	ECM-Receptor	KEGG: mmu04512
E20	EC	SM1	Lamb1	Dag1	3.33637e-06	0.04	LAMB1_DAG1	Lamb1 - Dag1	LAMININ	ECM-Receptor	KEGG: mmu04512
E20	Mast	SM1	Lamb1	Dag1	3.93008e-07	0	LAMB1_DAG1	Lamb1 - Dag1	LAMININ	ECM-Receptor	KEGG: mmu04512
E20	Neur	SM1	Lamb1	Dag1	7.96635e-08	0.02	LAMB1_DAG1	Lamb1 - Dag1	LAMININ	ECM-Receptor	KEGG: mmu04512
E20	Mast	Mast	Lamb1	Dag1	2.47857e-07	0.02	LAMB1_DAG1	Lamb1 - Dag1	LAMININ	ECM-Receptor	KEGG: mmu04512
E20	Neur	Mast	Lamb1	Dag1	5.0241e-08	0.04	LAMB1_DAG1	Lamb1 - Dag1	LAMININ	ECM-Receptor	KEGG: mmu04512
E20	aCM	Club	Lamb1	Dag1	1.6133e-06	0.03	LAMB1_DAG1	Lamb1 - Dag1	LAMININ	ECM-Receptor	KEGG: mmu04512
E20	Mast	Club	Lamb1	Dag1	4.25643e-08	0.02	LAMB1_DAG1	Lamb1 - Dag1	LAMININ	ECM-Receptor	KEGG: mmu04512
E20	Neur	Club	Lamb1	Dag1	8.62734e-09	0.04	LAMB1_DAG1	Lamb1 - Dag1	LAMININ	ECM-Receptor	KEGG: mmu04512
E20	aCM	Neur	Lamb1	Dag1	1.86856e-06	0.04	LAMB1_DAG1	Lamb1 - Dag1	LAMININ	ECM-Receptor	KEGG: mmu04512
E20	Mast	Neur	Lamb1	Dag1	4.92994e-08	0.01	LAMB1_DAG1	Lamb1 - Dag1	LAMININ	ECM-Receptor	KEGG: mmu04512
E20	Neur	Neur	Lamb1	Dag1	9.99272e-09	0.04	LAMB1_DAG1	Lamb1 - Dag1	LAMININ	ECM-Receptor	KEGG: mmu04512
E20	aCM	vCM	Lamc1	Dag1	0.000649725	0	LAMC1_DAG1	Lamc1 - Dag1	LAMININ	ECM-Receptor	KEGG: mmu04512
E20	EC	vCM	Lamc1	Dag1	0.00015374	0	LAMC1_DAG1	Lamc1 - Dag1	LAMININ	ECM-Receptor	KEGG: mmu04512
E20	FB	vCM	Lamc1	Dag1	0.00017577	0	LAMC1_DAG1	Lamc1 - Dag1	LAMININ	ECM-Receptor	KEGG: mmu04512
E20	Perd	vCM	Lamc1	Dag1	6.47009e-05	0	LAMC1_DAG1	Lamc1 - Dag1	LAMININ	ECM-Receptor	KEGG: mmu04512
E20	SM1	vCM	Lamc1	Dag1	2.9343e-05	0	LAMC1_DAG1	Lamc1 - Dag1	LAMININ	ECM-Receptor	KEGG: mmu04512
E20	aCM	aCM	Lamc1	Dag1	0.000330935	0	LAMC1_DAG1	Lamc1 - Dag1	LAMININ	ECM-Receptor	KEGG: mmu04512
E20	EC	aCM	Lamc1	Dag1	7.83071e-05	0	LAMC1_DAG1	Lamc1 - Dag1	LAMININ	ECM-Receptor	KEGG: mmu04512
E20	FB	aCM	Lamc1	Dag1	8.9528e-05	0	LAMC1_DAG1	Lamc1 - Dag1	LAMININ	ECM-Receptor	KEGG: mmu04512
E20	Perd	aCM	Lamc1	Dag1	3.29548e-05	0	LAMC1_DAG1	Lamc1 - Dag1	LAMININ	ECM-Receptor	KEGG: mmu04512
E20	SM1	aCM	Lamc1	Dag1	1.49456e-05	0	LAMC1_DAG1	Lamc1 - Dag1	LAMININ	ECM-Receptor	KEGG: mmu04512
E20	vCM	EC	Lamc1	Dag1	0.000155338	0	LAMC1_DAG1	Lamc1 - Dag1	LAMININ	ECM-Receptor	KEGG: mmu04512
E20	aCM	EC	Lamc1	Dag1	8.43647e-05	0	LAMC1_DAG1	Lamc1 - Dag1	LAMININ	ECM-Receptor	KEGG: mmu04512
E20	EC	EC	Lamc1	Dag1	1.99626e-05	0	LAMC1_DAG1	Lamc1 - Dag1	LAMININ	ECM-Receptor	KEGG: mmu04512
E20	RBC	EC	Lamc1	Dag1	1.11526e-05	0.02	LAMC1_DAG1	Lamc1 - Dag1	LAMININ	ECM-Receptor	KEGG: mmu04512
E20	FB	EC	Lamc1	Dag1	2.28231e-05	0	LAMC1_DAG1	Lamc1 - Dag1	LAMININ	ECM-Receptor	KEGG: mmu04512
E20	MP	EC	Lamc1	Dag1	3.98615e-06	0	LAMC1_DAG1	Lamc1 - Dag1	LAMININ	ECM-Receptor	KEGG: mmu04512
E20	Perd	EC	Lamc1	Dag1	8.40063e-06	0	LAMC1_DAG1	Lamc1 - Dag1	LAMININ	ECM-Receptor	KEGG: mmu04512
E20	Neut	EC	Lamc1	Dag1	3.46495e-06	0.01	LAMC1_DAG1	Lamc1 - Dag1	LAMININ	ECM-Receptor	KEGG: mmu04512
E20	SM1	EC	Lamc1	Dag1	3.80987e-06	0	LAMC1_DAG1	Lamc1 - Dag1	LAMININ	ECM-Receptor	KEGG: mmu04512
E20	Mast	EC	Lamc1	Dag1	2.10491e-06	0.01	LAMC1_DAG1	Lamc1 - Dag1	LAMININ	ECM-Receptor	KEGG: mmu04512
E20	aCM	RBC	Lamc1	Dag1	4.61388e-05	0.02	LAMC1_DAG1	Lamc1 - Dag1	LAMININ	ECM-Receptor	KEGG: mmu04512
E20	EC	RBC	Lamc1	Dag1	1.09175e-05	0.04	LAMC1_DAG1	Lamc1 - Dag1	LAMININ	ECM-Receptor	KEGG: mmu04512
E20	Perd	RBC	Lamc1	Dag1	4.59463e-06	0	LAMC1_DAG1	Lamc1 - Dag1	LAMININ	ECM-Receptor	KEGG: mmu04512
E20	SM1	RBC	Lamc1	Dag1	2.08374e-06	0	LAMC1_DAG1	Lamc1 - Dag1	LAMININ	ECM-Receptor	KEGG: mmu04512
E20	aCM	MP	Lamc1	Dag1	1.67815e-05	0	LAMC1_DAG1	Lamc1 - Dag1	LAMININ	ECM-Receptor	KEGG: mmu04512
E20	EC	MP	Lamc1	Dag1	3.9709e-06	0.01	LAMC1_DAG1	Lamc1 - Dag1	LAMININ	ECM-Receptor	KEGG: mmu04512
E20	FB	MP	Lamc1	Dag1	4.5399e-06	0	LAMC1_DAG1	Lamc1 - Dag1	LAMININ	ECM-Receptor	KEGG: mmu04512
E20	Perd	MP	Lamc1	Dag1	1.6711e-06	0	LAMC1_DAG1	Lamc1 - Dag1	LAMININ	ECM-Receptor	KEGG: mmu04512
E20	SM1	MP	Lamc1	Dag1	7.57876e-07	0	LAMC1_DAG1	Lamc1 - Dag1	LAMININ	ECM-Receptor	KEGG: mmu04512
E20	Perd	Neut	Lamc1	Dag1	1.3619e-06	0	LAMC1_DAG1	Lamc1 - Dag1	LAMININ	ECM-Receptor	KEGG: mmu04512
E20	SM1	Neut	Lamc1	Dag1	6.17644e-07	0.03	LAMC1_DAG1	Lamc1 - Dag1	LAMININ	ECM-Receptor	KEGG: mmu04512
E20	aCM	SM1	Lamc1	Dag1	1.38011e-05	0.01	LAMC1_DAG1	Lamc1 - Dag1	LAMININ	ECM-Receptor	KEGG: mmu04512
E20	EC	SM1	Lamc1	Dag1	3.26565e-06	0.01	LAMC1_DAG1	Lamc1 - Dag1	LAMININ	ECM-Receptor	KEGG: mmu04512
E20	FB	SM1	Lamc1	Dag1	3.7336e-06	0.04	LAMC1_DAG1	Lamc1 - Dag1	LAMININ	ECM-Receptor	KEGG: mmu04512
E20	Perd	SM1	Lamc1	Dag1	1.3743e-06	0	LAMC1_DAG1	Lamc1 - Dag1	LAMININ	ECM-Receptor	KEGG: mmu04512
E20	SM1	SM1	Lamc1	Dag1	6.23272e-07	0	LAMC1_DAG1	Lamc1 - Dag1	LAMININ	ECM-Receptor	KEGG: mmu04512
E20	Perd	Mast	Lamc1	Dag1	8.66725e-07	0	LAMC1_DAG1	Lamc1 - Dag1	LAMININ	ECM-Receptor	KEGG: mmu04512
E20	SM1	Mast	Lamc1	Dag1	3.93077e-07	0.01	LAMC1_DAG1	Lamc1 - Dag1	LAMININ	ECM-Receptor	KEGG: mmu04512
E20	EC	Club	Lamc1	Dag1	3.53705e-07	0.03	LAMC1_DAG1	Lamc1 - Dag1	LAMININ	ECM-Receptor	KEGG: mmu04512
E20	Perd	Club	Lamc1	Dag1	1.48841e-07	0.01	LAMC1_DAG1	Lamc1 - Dag1	LAMININ	ECM-Receptor	KEGG: mmu04512
E20	SM1	Club	Lamc1	Dag1	6.75029e-08	0.01	LAMC1_DAG1	Lamc1 - Dag1	LAMININ	ECM-Receptor	KEGG: mmu04512
E20	Perd	Neur	Lamc1	Dag1	1.72393e-07	0	LAMC1_DAG1	Lamc1 - Dag1	LAMININ	ECM-Receptor	KEGG: mmu04512
E20	SM1	Neur	Lamc1	Dag1	7.8184e-08	0.01	LAMC1_DAG1	Lamc1 - Dag1	LAMININ	ECM-Receptor	KEGG: mmu04512
E20	Neur	Neur	Cadm1	Cadm1	2.56958e-09	0	CADM1_CADM1	Cadm1 - Cadm1	CADM	Cell-Cell Contact	PMID: 24503895
E20	vCM	vCM	Cdh2	Cdh2	0.00131346	0	CDH2_CDH2	Cdh2 - Cdh2	CDH	Cell-Cell Contact	KEGG: mmu04514
E20	EC	vCM	Cdh2	Cdh2	0.000144472	0	CDH2_CDH2	Cdh2 - Cdh2	CDH	Cell-Cell Contact	KEGG: mmu04514
E20	RBC	vCM	Cdh2	Cdh2	8.61642e-05	0	CDH2_CDH2	Cdh2 - Cdh2	CDH	Cell-Cell Contact	KEGG: mmu04514
E20	MP	vCM	Cdh2	Cdh2	3.02986e-05	0.01	CDH2_CDH2	Cdh2 - Cdh2	CDH	Cell-Cell Contact	KEGG: mmu04514
E20	Neut	vCM	Cdh2	Cdh2	2.90718e-05	0	CDH2_CDH2	Cdh2 - Cdh2	CDH	Cell-Cell Contact	KEGG: mmu04514
E20	vCM	EC	Cdh2	Cdh2	0.000144472	0	CDH2_CDH2	Cdh2 - Cdh2	CDH	Cell-Cell Contact	KEGG: mmu04514
E20	EC	EC	Cdh2	Cdh2	1.58907e-05	0.02	CDH2_CDH2	Cdh2 - Cdh2	CDH	Cell-Cell Contact	KEGG: mmu04514
E20	RBC	EC	Cdh2	Cdh2	9.47724e-06	0.04	CDH2_CDH2	Cdh2 - Cdh2	CDH	Cell-Cell Contact	KEGG: mmu04514
E20	Neut	EC	Cdh2	Cdh2	3.19772e-06	0	CDH2_CDH2	Cdh2 - Cdh2	CDH	Cell-Cell Contact	KEGG: mmu04514
E20	vCM	RBC	Cdh2	Cdh2	8.61642e-05	0	CDH2_CDH2	Cdh2 - Cdh2	CDH	Cell-Cell Contact	KEGG: mmu04514
E20	EC	RBC	Cdh2	Cdh2	9.47724e-06	0.04	CDH2_CDH2	Cdh2 - Cdh2	CDH	Cell-Cell Contact	KEGG: mmu04514
E20	Neut	RBC	Cdh2	Cdh2	1.90715e-06	0	CDH2_CDH2	Cdh2 - Cdh2	CDH	Cell-Cell Contact	KEGG: mmu04514
E20	vCM	MP	Cdh2	Cdh2	3.02986e-05	0.01	CDH2_CDH2	Cdh2 - Cdh2	CDH	Cell-Cell Contact	KEGG: mmu04514
E20	Neut	MP	Cdh2	Cdh2	6.70626e-07	0.01	CDH2_CDH2	Cdh2 - Cdh2	CDH	Cell-Cell Contact	KEGG: mmu04514
E20	vCM	Neut	Cdh2	Cdh2	2.90718e-05	0	CDH2_CDH2	Cdh2 - Cdh2	CDH	Cell-Cell Contact	KEGG: mmu04514
E20	EC	Neut	Cdh2	Cdh2	3.19772e-06	0	CDH2_CDH2	Cdh2 - Cdh2	CDH	Cell-Cell Contact	KEGG: mmu04514
E20	RBC	Neut	Cdh2	Cdh2	1.90715e-06	0	CDH2_CDH2	Cdh2 - Cdh2	CDH	Cell-Cell Contact	KEGG: mmu04514
E20	MP	Neut	Cdh2	Cdh2	6.70626e-07	0.01	CDH2_CDH2	Cdh2 - Cdh2	CDH	Cell-Cell Contact	KEGG: mmu04514
E20	Neut	Neut	Cdh2	Cdh2	6.43468e-07	0	CDH2_CDH2	Cdh2 - Cdh2	CDH	Cell-Cell Contact	KEGG: mmu04514
E20	Neur	Neur	Ncam1	Ncam1	6.23889e-09	0.02	NCAM1_NCAM1	Ncam1 - Ncam1	NCAM	Cell-Cell Contact	KEGG: mmu04514
P01	vCM	vCM	Igf2	Igf2r	0.00868932	0	IGF2_IGF2R	Igf2 - Igf2r	IGF	Secreted Signaling	PMID: 14604834
P01	aCM	vCM	Igf2	Igf2r	0.00516784	0	IGF2_IGF2R	Igf2 - Igf2r	IGF	Secreted Signaling	PMID: 14604834
P01	EC	vCM	Igf2	Igf2r	0.00103712	0	IGF2_IGF2R	Igf2 - Igf2r	IGF	Secreted Signaling	PMID: 14604834
P01	RBC	vCM	Igf2	Igf2r	0.00072238	0	IGF2_IGF2R	Igf2 - Igf2r	IGF	Secreted Signaling	PMID: 14604834
P01	MP	vCM	Igf2	Igf2r	0.000121925	0	IGF2_IGF2R	Igf2 - Igf2r	IGF	Secreted Signaling	PMID: 14604834
P01	Neut	vCM	Igf2	Igf2r	0.000320959	0.02	IGF2_IGF2R	Igf2 - Igf2r	IGF	Secreted Signaling	PMID: 14604834
P01	SM1	vCM	Igf2	Igf2r	0.000119804	0	IGF2_IGF2R	Igf2 - Igf2r	IGF	Secreted Signaling	PMID: 14604834
P01	aCM	EC	Igf2	Igf2r	0.000817215	0	IGF2_IGF2R	Igf2 - Igf2r	IGF	Secreted Signaling	PMID: 14604834
P01	EC	EC	Igf2	Igf2r	0.000161635	0	IGF2_IGF2R	Igf2 - Igf2r	IGF	Secreted Signaling	PMID: 14604834
P01	RBC	EC	Igf2	Igf2r	0.000115559	0	IGF2_IGF2R	Igf2 - Igf2r	IGF	Secreted Signaling	PMID: 14604834
P01	MP	EC	Igf2	Igf2r	1.94738e-05	0	IGF2_IGF2R	Igf2 - Igf2r	IGF	Secreted Signaling	PMID: 14604834
P01	Neut	EC	Igf2	Igf2r	5.20723e-05	0.03	IGF2_IGF2R	Igf2 - Igf2r	IGF	Secreted Signaling	PMID: 14604834
P01	SM1	EC	Igf2	Igf2r	1.90891e-05	0	IGF2_IGF2R	Igf2 - Igf2r	IGF	Secreted Signaling	PMID: 14604834
P01	Peri	FB	Angptl4	Cdh11	2.17295e-07	0	ANGPTL4_CDH11	Angptl4 - Cdh11	ANGPTL	Secreted Signaling	PMID: 30049845
P01	aCM	FB	Mdk	Lrp1	6.07261e-05	0	MDK_LRP1	Mdk - Lrp1	MK	Secreted Signaling	PMID: 28356350
P01	FB	FB	Mdk	Lrp1	1.33081e-05	0	MDK_LRP1	Mdk - Lrp1	MK	Secreted Signaling	PMID: 28356350
P01	Perd	FB	Mdk	Lrp1	3.17928e-06	0	MDK_LRP1	Mdk - Lrp1	MK	Secreted Signaling	PMID: 28356350
P01	Peri	FB	Mdk	Lrp1	6.46114e-07	0	MDK_LRP1	Mdk - Lrp1	MK	Secreted Signaling	PMID: 28356350
P01	Mast	FB	Mdk	Lrp1	1.6167e-06	0	MDK_LRP1	Mdk - Lrp1	MK	Secreted Signaling	PMID: 28356350
P01	Club	FB	Mdk	Lrp1	1.50758e-07	0	MDK_LRP1	Mdk - Lrp1	MK	Secreted Signaling	PMID: 28356350
P01	Neur	FB	Mdk	Lrp1	4.33844e-07	0	MDK_LRP1	Mdk - Lrp1	MK	Secreted Signaling	PMID: 28356350
P01	aCM	vCM	Mdk	Ncl	0.000696688	0	MDK_NCL	Mdk - Ncl	MK	Secreted Signaling	PMID: 28356350
P01	FB	vCM	Mdk	Ncl	0.000152696	0	MDK_NCL	Mdk - Ncl	MK	Secreted Signaling	PMID: 28356350
P01	Perd	vCM	Mdk	Ncl	3.64745e-05	0	MDK_NCL	Mdk - Ncl	MK	Secreted Signaling	PMID: 28356350
P01	Peri	vCM	Mdk	Ncl	7.41217e-06	0.01	MDK_NCL	Mdk - Ncl	MK	Secreted Signaling	PMID: 28356350
P01	Mast	vCM	Mdk	Ncl	1.8548e-05	0	MDK_NCL	Mdk - Ncl	MK	Secreted Signaling	PMID: 28356350
P01	Neur	vCM	Mdk	Ncl	4.97765e-06	0	MDK_NCL	Mdk - Ncl	MK	Secreted Signaling	PMID: 28356350
P01	aCM	aCM	Mdk	Ncl	0.000314896	0	MDK_NCL	Mdk - Ncl	MK	Secreted Signaling	PMID: 28356350
P01	FB	aCM	Mdk	Ncl	6.90248e-05	0	MDK_NCL	Mdk - Ncl	MK	Secreted Signaling	PMID: 28356350
P01	Perd	aCM	Mdk	Ncl	1.6486e-05	0	MDK_NCL	Mdk - Ncl	MK	Secreted Signaling	PMID: 28356350
P01	Peri	aCM	Mdk	Ncl	3.35003e-06	0.02	MDK_NCL	Mdk - Ncl	MK	Secreted Signaling	PMID: 28356350
P01	Mast	aCM	Mdk	Ncl	8.38358e-06	0	MDK_NCL	Mdk - Ncl	MK	Secreted Signaling	PMID: 28356350
P01	Neur	aCM	Mdk	Ncl	2.24999e-06	0	MDK_NCL	Mdk - Ncl	MK	Secreted Signaling	PMID: 28356350
P01	aCM	EC	Mdk	Ncl	5.99064e-05	0	MDK_NCL	Mdk - Ncl	MK	Secreted Signaling	PMID: 28356350
P01	FB	EC	Mdk	Ncl	1.31286e-05	0	MDK_NCL	Mdk - Ncl	MK	Secreted Signaling	PMID: 28356350
P01	Perd	EC	Mdk	Ncl	3.13636e-06	0	MDK_NCL	Mdk - Ncl	MK	Secreted Signaling	PMID: 28356350
P01	Peri	EC	Mdk	Ncl	6.37389e-07	0.01	MDK_NCL	Mdk - Ncl	MK	Secreted Signaling	PMID: 28356350
P01	Mast	EC	Mdk	Ncl	1.59487e-06	0	MDK_NCL	Mdk - Ncl	MK	Secreted Signaling	PMID: 28356350
P01	Neur	EC	Mdk	Ncl	4.2799e-07	0	MDK_NCL	Mdk - Ncl	MK	Secreted Signaling	PMID: 28356350
P01	aCM	RBC	Mdk	Ncl	4.33778e-05	0	MDK_NCL	Mdk - Ncl	MK	Secreted Signaling	PMID: 28356350
P01	FB	RBC	Mdk	Ncl	9.50728e-06	0	MDK_NCL	Mdk - Ncl	MK	Secreted Signaling	PMID: 28356350
P01	Perd	RBC	Mdk	Ncl	2.271e-06	0	MDK_NCL	Mdk - Ncl	MK	Secreted Signaling	PMID: 28356350
P01	Peri	RBC	Mdk	Ncl	4.61504e-07	0.01	MDK_NCL	Mdk - Ncl	MK	Secreted Signaling	PMID: 28356350
P01	Mast	RBC	Mdk	Ncl	1.15485e-06	0	MDK_NCL	Mdk - Ncl	MK	Secreted Signaling	PMID: 28356350
P01	Neur	RBC	Mdk	Ncl	3.09922e-07	0	MDK_NCL	Mdk - Ncl	MK	Secreted Signaling	PMID: 28356350
P01	aCM	FB	Mdk	Ncl	6.55439e-05	0	MDK_NCL	Mdk - Ncl	MK	Secreted Signaling	PMID: 28356350
P01	FB	FB	Mdk	Ncl	1.43621e-05	0	MDK_NCL	Mdk - Ncl	MK	Secreted Signaling	PMID: 28356350
P01	Perd	FB	Mdk	Ncl	3.43153e-06	0	MDK_NCL	Mdk - Ncl	MK	Secreted Signaling	PMID: 28356350
P01	Peri	FB	Mdk	Ncl	6.97422e-07	0	MDK_NCL	Mdk - Ncl	MK	Secreted Signaling	PMID: 28356350
P01	Mast	FB	Mdk	Ncl	1.74493e-06	0	MDK_NCL	Mdk - Ncl	MK	Secreted Signaling	PMID: 28356350
P01	Club	FB	Mdk	Ncl	1.62721e-07	0.03	MDK_NCL	Mdk - Ncl	MK	Secreted Signaling	PMID: 28356350
P01	Neur	FB	Mdk	Ncl	4.68229e-07	0	MDK_NCL	Mdk - Ncl	MK	Secreted Signaling	PMID: 28356350
P01	aCM	MP	Mdk	Ncl	8.21965e-06	0	MDK_NCL	Mdk - Ncl	MK	Secreted Signaling	PMID: 28356350
P01	FB	MP	Mdk	Ncl	1.80136e-06	0	MDK_NCL	Mdk - Ncl	MK	Secreted Signaling	PMID: 28356350
P01	Perd	MP	Mdk	Ncl	4.30334e-07	0	MDK_NCL	Mdk - Ncl	MK	Secreted Signaling	PMID: 28356350
P01	Peri	MP	Mdk	Ncl	8.74547e-08	0.01	MDK_NCL	Mdk - Ncl	MK	Secreted Signaling	PMID: 28356350
P01	Mast	MP	Mdk	Ncl	2.1883e-07	0	MDK_NCL	Mdk - Ncl	MK	Secreted Signaling	PMID: 28356350
P01	Club	MP	Mdk	Ncl	2.0406e-08	0.04	MDK_NCL	Mdk - Ncl	MK	Secreted Signaling	PMID: 28356350
P01	Neur	MP	Mdk	Ncl	5.87238e-08	0	MDK_NCL	Mdk - Ncl	MK	Secreted Signaling	PMID: 28356350
P01	aCM	Perd	Mdk	Ncl	1.71739e-05	0	MDK_NCL	Mdk - Ncl	MK	Secreted Signaling	PMID: 28356350
P01	FB	Perd	Mdk	Ncl	3.76438e-06	0	MDK_NCL	Mdk - Ncl	MK	Secreted Signaling	PMID: 28356350
P01	Perd	Perd	Mdk	Ncl	8.99122e-07	0	MDK_NCL	Mdk - Ncl	MK	Secreted Signaling	PMID: 28356350
P01	Peri	Perd	Mdk	Ncl	1.82709e-07	0.02	MDK_NCL	Mdk - Ncl	MK	Secreted Signaling	PMID: 28356350
P01	Mast	Perd	Mdk	Ncl	4.57226e-07	0	MDK_NCL	Mdk - Ncl	MK	Secreted Signaling	PMID: 28356350
P01	Neur	Perd	Mdk	Ncl	1.22708e-07	0	MDK_NCL	Mdk - Ncl	MK	Secreted Signaling	PMID: 28356350
P01	aCM	Neut	Mdk	Ncl	2.61627e-05	0	MDK_NCL	Mdk - Ncl	MK	Secreted Signaling	PMID: 28356350
P01	FB	Neut	Mdk	Ncl	5.73373e-06	0	MDK_NCL	Mdk - Ncl	MK	Secreted Signaling	PMID: 28356350
P01	Perd	Neut	Mdk	Ncl	1.36973e-06	0	MDK_NCL	Mdk - Ncl	MK	Secreted Signaling	PMID: 28356350
P01	Peri	Neut	Mdk	Ncl	2.78361e-07	0.01	MDK_NCL	Mdk - Ncl	MK	Secreted Signaling	PMID: 28356350
P01	Mast	Neut	Mdk	Ncl	6.96525e-07	0	MDK_NCL	Mdk - Ncl	MK	Secreted Signaling	PMID: 28356350
P01	Neur	Neut	Mdk	Ncl	1.86917e-07	0	MDK_NCL	Mdk - Ncl	MK	Secreted Signaling	PMID: 28356350
P01	aCM	SM1	Mdk	Ncl	7.31394e-06	0	MDK_NCL	Mdk - Ncl	MK	Secreted Signaling	PMID: 28356350
P01	FB	SM1	Mdk	Ncl	1.60311e-06	0	MDK_NCL	Mdk - Ncl	MK	Secreted Signaling	PMID: 28356350
P01	Perd	SM1	Mdk	Ncl	3.82913e-07	0	MDK_NCL	Mdk - Ncl	MK	Secreted Signaling	PMID: 28356350
P01	Peri	SM1	Mdk	Ncl	7.78119e-08	0.01	MDK_NCL	Mdk - Ncl	MK	Secreted Signaling	PMID: 28356350
P01	Mast	SM1	Mdk	Ncl	1.9472e-07	0	MDK_NCL	Mdk - Ncl	MK	Secreted Signaling	PMID: 28356350
P01	Neur	SM1	Mdk	Ncl	5.22576e-08	0	MDK_NCL	Mdk - Ncl	MK	Secreted Signaling	PMID: 28356350
P01	aCM	Peri	Mdk	Ncl	1.57551e-05	0	MDK_NCL	Mdk - Ncl	MK	Secreted Signaling	PMID: 28356350
P01	FB	Peri	Mdk	Ncl	3.43957e-06	0	MDK_NCL	Mdk - Ncl	MK	Secreted Signaling	PMID: 28356350
P01	Perd	Peri	Mdk	Ncl	8.25011e-07	0	MDK_NCL	Mdk - Ncl	MK	Secreted Signaling	PMID: 28356350
P01	Peri	Peri	Mdk	Ncl	1.67979e-07	0	MDK_NCL	Mdk - Ncl	MK	Secreted Signaling	PMID: 28356350
P01	Mast	Peri	Mdk	Ncl	4.19279e-07	0	MDK_NCL	Mdk - Ncl	MK	Secreted Signaling	PMID: 28356350
P01	Club	Peri	Mdk	Ncl	3.91296e-08	0	MDK_NCL	Mdk - Ncl	MK	Secreted Signaling	PMID: 28356350
P01	Neur	Peri	Mdk	Ncl	1.12315e-07	0	MDK_NCL	Mdk - Ncl	MK	Secreted Signaling	PMID: 28356350
P01	aCM	Mast	Mdk	Ncl	8.96488e-06	0	MDK_NCL	Mdk - Ncl	MK	Secreted Signaling	PMID: 28356350
P01	FB	Mast	Mdk	Ncl	1.96481e-06	0	MDK_NCL	Mdk - Ncl	MK	Secreted Signaling	PMID: 28356350
P01	Perd	Mast	Mdk	Ncl	4.69349e-07	0	MDK_NCL	Mdk - Ncl	MK	Secreted Signaling	PMID: 28356350
P01	Peri	Mast	Mdk	Ncl	9.53806e-08	0.02	MDK_NCL	Mdk - Ncl	MK	Secreted Signaling	PMID: 28356350
P01	Mast	Mast	Mdk	Ncl	2.38672e-07	0	MDK_NCL	Mdk - Ncl	MK	Secreted Signaling	PMID: 28356350
P01	Neur	Mast	Mdk	Ncl	6.40504e-08	0	MDK_NCL	Mdk - Ncl	MK	Secreted Signaling	PMID: 28356350
P01	aCM	Club	Mdk	Ncl	9.30989e-07	0	MDK_NCL	Mdk - Ncl	MK	Secreted Signaling	PMID: 28356350
P01	FB	Club	Mdk	Ncl	2.04029e-07	0	MDK_NCL	Mdk - Ncl	MK	Secreted Signaling	PMID: 28356350
P01	Perd	Club	Mdk	Ncl	4.87413e-08	0	MDK_NCL	Mdk - Ncl	MK	Secreted Signaling	PMID: 28356350
P01	Peri	Club	Mdk	Ncl	9.90547e-09	0.01	MDK_NCL	Mdk - Ncl	MK	Secreted Signaling	PMID: 28356350
P01	Mast	Club	Mdk	Ncl	2.47855e-08	0	MDK_NCL	Mdk - Ncl	MK	Secreted Signaling	PMID: 28356350
P01	Neur	Club	Mdk	Ncl	6.65128e-09	0.02	MDK_NCL	Mdk - Ncl	MK	Secreted Signaling	PMID: 28356350
P01	aCM	Neur	Mdk	Ncl	2.58052e-06	0	MDK_NCL	Mdk - Ncl	MK	Secreted Signaling	PMID: 28356350
P01	FB	Neur	Mdk	Ncl	5.65366e-07	0	MDK_NCL	Mdk - Ncl	MK	Secreted Signaling	PMID: 28356350
P01	Perd	Neur	Mdk	Ncl	1.35103e-07	0	MDK_NCL	Mdk - Ncl	MK	Secreted Signaling	PMID: 28356350
P01	Peri	Neur	Mdk	Ncl	2.74602e-08	0.01	MDK_NCL	Mdk - Ncl	MK	Secreted Signaling	PMID: 28356350
P01	Mast	Neur	Mdk	Ncl	6.86985e-08	0	MDK_NCL	Mdk - Ncl	MK	Secreted Signaling	PMID: 28356350
P01	Club	Neur	Mdk	Ncl	6.40657e-09	0.04	MDK_NCL	Mdk - Ncl	MK	Secreted Signaling	PMID: 28356350
P01	Neur	Neur	Mdk	Ncl	1.84331e-08	0	MDK_NCL	Mdk - Ncl	MK	Secreted Signaling	PMID: 28356350
P01	aCM	vCM	Ptn	Ncl	0.000609411	0	PTN_NCL	Ptn - Ncl	PTN	Secreted Signaling	PMID: 28356350; PMID: 25620911
P01	EC	vCM	Ptn	Ncl	0.000119422	0	PTN_NCL	Ptn - Ncl	PTN	Secreted Signaling	PMID: 28356350; PMID: 25620911
P01	FB	vCM	Ptn	Ncl	0.000467611	0	PTN_NCL	Ptn - Ncl	PTN	Secreted Signaling	PMID: 28356350; PMID: 25620911
P01	MP	vCM	Ptn	Ncl	1.65473e-05	0	PTN_NCL	Ptn - Ncl	PTN	Secreted Signaling	PMID: 28356350; PMID: 25620911
P01	Perd	vCM	Ptn	Ncl	5.09032e-05	0	PTN_NCL	Ptn - Ncl	PTN	Secreted Signaling	PMID: 28356350; PMID: 25620911
P01	Peri	vCM	Ptn	Ncl	3.35443e-05	0	PTN_NCL	Ptn - Ncl	PTN	Secreted Signaling	PMID: 28356350; PMID: 25620911
P01	Mast	vCM	Ptn	Ncl	3.11661e-05	0	PTN_NCL	Ptn - Ncl	PTN	Secreted Signaling	PMID: 28356350; PMID: 25620911
P01	Neur	vCM	Ptn	Ncl	2.30583e-05	0	PTN_NCL	Ptn - Ncl	PTN	Secreted Signaling	PMID: 28356350; PMID: 25620911
P01	aCM	aCM	Ptn	Ncl	0.000275435	0	PTN_NCL	Ptn - Ncl	PTN	Secreted Signaling	PMID: 28356350; PMID: 25620911
P01	EC	aCM	Ptn	Ncl	5.39782e-05	0	PTN_NCL	Ptn - Ncl	PTN	Secreted Signaling	PMID: 28356350; PMID: 25620911
P01	FB	aCM	Ptn	Ncl	0.000211578	0	PTN_NCL	Ptn - Ncl	PTN	Secreted Signaling	PMID: 28356350; PMID: 25620911
P01	MP	aCM	Ptn	Ncl	7.47933e-06	0	PTN_NCL	Ptn - Ncl	PTN	Secreted Signaling	PMID: 28356350; PMID: 25620911
P01	Perd	aCM	Ptn	Ncl	2.30107e-05	0	PTN_NCL	Ptn - Ncl	PTN	Secreted Signaling	PMID: 28356350; PMID: 25620911
P01	Peri	aCM	Ptn	Ncl	1.51761e-05	0	PTN_NCL	Ptn - Ncl	PTN	Secreted Signaling	PMID: 28356350; PMID: 25620911
P01	Mast	aCM	Ptn	Ncl	1.40903e-05	0	PTN_NCL	Ptn - Ncl	PTN	Secreted Signaling	PMID: 28356350; PMID: 25620911
P01	Neur	aCM	Ptn	Ncl	1.04383e-05	0	PTN_NCL	Ptn - Ncl	PTN	Secreted Signaling	PMID: 28356350; PMID: 25620911
P01	aCM	EC	Ptn	Ncl	5.24038e-05	0	PTN_NCL	Ptn - Ncl	PTN	Secreted Signaling	PMID: 28356350; PMID: 25620911
P01	EC	EC	Ptn	Ncl	1.02687e-05	0	PTN_NCL	Ptn - Ncl	PTN	Secreted Signaling	PMID: 28356350; PMID: 25620911
P01	FB	EC	Ptn	Ncl	4.01689e-05	0	PTN_NCL	Ptn - Ncl	PTN	Secreted Signaling	PMID: 28356350; PMID: 25620911
P01	MP	EC	Ptn	Ncl	1.42284e-06	0	PTN_NCL	Ptn - Ncl	PTN	Secreted Signaling	PMID: 28356350; PMID: 25620911
P01	Perd	EC	Ptn	Ncl	4.3765e-06	0	PTN_NCL	Ptn - Ncl	PTN	Secreted Signaling	PMID: 28356350; PMID: 25620911
P01	Peri	EC	Ptn	Ncl	2.8818e-06	0	PTN_NCL	Ptn - Ncl	PTN	Secreted Signaling	PMID: 28356350; PMID: 25620911
P01	Mast	EC	Ptn	Ncl	2.67925e-06	0	PTN_NCL	Ptn - Ncl	PTN	Secreted Signaling	PMID: 28356350; PMID: 25620911
P01	Neur	EC	Ptn	Ncl	1.97983e-06	0	PTN_NCL	Ptn - Ncl	PTN	Secreted Signaling	PMID: 28356350; PMID: 25620911
P01	aCM	RBC	Ptn	Ncl	3.79437e-05	0	PTN_NCL	Ptn - Ncl	PTN	Secreted Signaling	PMID: 28356350; PMID: 25620911
P01	EC	RBC	Ptn	Ncl	7.43554e-06	0	PTN_NCL	Ptn - Ncl	PTN	Secreted Signaling	PMID: 28356350; PMID: 25620911
P01	FB	RBC	Ptn	Ncl	2.91138e-05	0	PTN_NCL	Ptn - Ncl	PTN	Secreted Signaling	PMID: 28356350; PMID: 25620911
P01	MP	RBC	Ptn	Ncl	1.03028e-06	0	PTN_NCL	Ptn - Ncl	PTN	Secreted Signaling	PMID: 28356350; PMID: 25620911
P01	Perd	RBC	Ptn	Ncl	3.16936e-06	0	PTN_NCL	Ptn - Ncl	PTN	Secreted Signaling	PMID: 28356350; PMID: 25620911
P01	Peri	RBC	Ptn	Ncl	2.0885e-06	0	PTN_NCL	Ptn - Ncl	PTN	Secreted Signaling	PMID: 28356350; PMID: 25620911
P01	Mast	RBC	Ptn	Ncl	1.94047e-06	0	PTN_NCL	Ptn - Ncl	PTN	Secreted Signaling	PMID: 28356350; PMID: 25620911
P01	Neur	RBC	Ptn	Ncl	1.4356e-06	0	PTN_NCL	Ptn - Ncl	PTN	Secreted Signaling	PMID: 28356350; PMID: 25620911
P01	aCM	FB	Ptn	Ncl	5.73383e-05	0	PTN_NCL	Ptn - Ncl	PTN	Secreted Signaling	PMID: 28356350; PMID: 25620911
P01	EC	FB	Ptn	Ncl	1.12348e-05	0	PTN_NCL	Ptn - Ncl	PTN	Secreted Signaling	PMID: 28356350; PMID: 25620911
P01	FB	FB	Ptn	Ncl	4.38909e-05	0	PTN_NCL	Ptn - Ncl	PTN	Secreted Signaling	PMID: 28356350; PMID: 25620911
P01	MP	FB	Ptn	Ncl	1.5567e-06	0	PTN_NCL	Ptn - Ncl	PTN	Secreted Signaling	PMID: 28356350; PMID: 25620911
P01	Perd	FB	Ptn	Ncl	4.78757e-06	0	PTN_NCL	Ptn - Ncl	PTN	Secreted Signaling	PMID: 28356350; PMID: 25620911
P01	Peri	FB	Ptn	Ncl	3.14922e-06	0	PTN_NCL	Ptn - Ncl	PTN	Secreted Signaling	PMID: 28356350; PMID: 25620911
P01	Mast	FB	Ptn	Ncl	2.93044e-06	0	PTN_NCL	Ptn - Ncl	PTN	Secreted Signaling	PMID: 28356350; PMID: 25620911
P01	Neur	FB	Ptn	Ncl	2.16194e-06	0	PTN_NCL	Ptn - Ncl	PTN	Secreted Signaling	PMID: 28356350; PMID: 25620911
P01	aCM	MP	Ptn	Ncl	7.19021e-06	0	PTN_NCL	Ptn - Ncl	PTN	Secreted Signaling	PMID: 28356350; PMID: 25620911
P01	EC	MP	Ptn	Ncl	1.40894e-06	0	PTN_NCL	Ptn - Ncl	PTN	Secreted Signaling	PMID: 28356350; PMID: 25620911
P01	FB	MP	Ptn	Ncl	5.51175e-06	0	PTN_NCL	Ptn - Ncl	PTN	Secreted Signaling	PMID: 28356350; PMID: 25620911
P01	MP	MP	Ptn	Ncl	1.95225e-07	0	PTN_NCL	Ptn - Ncl	PTN	Secreted Signaling	PMID: 28356350; PMID: 25620911
P01	Perd	MP	Ptn	Ncl	6.00495e-07	0	PTN_NCL	Ptn - Ncl	PTN	Secreted Signaling	PMID: 28356350; PMID: 25620911
P01	Peri	MP	Ptn	Ncl	3.95423e-07	0	PTN_NCL	Ptn - Ncl	PTN	Secreted Signaling	PMID: 28356350; PMID: 25620911
P01	Mast	MP	Ptn	Ncl	3.67619e-07	0	PTN_NCL	Ptn - Ncl	PTN	Secreted Signaling	PMID: 28356350; PMID: 25620911
P01	Neur	MP	Ptn	Ncl	2.71668e-07	0	PTN_NCL	Ptn - Ncl	PTN	Secreted Signaling	PMID: 28356350; PMID: 25620911
P01	aCM	Perd	Ptn	Ncl	1.5022e-05	0	PTN_NCL	Ptn - Ncl	PTN	Secreted Signaling	PMID: 28356350; PMID: 25620911
P01	EC	Perd	Ptn	Ncl	2.94387e-06	0	PTN_NCL	Ptn - Ncl	PTN	Secreted Signaling	PMID: 28356350; PMID: 25620911
P01	FB	Perd	Ptn	Ncl	1.15353e-05	0	PTN_NCL	Ptn - Ncl	PTN	Secreted Signaling	PMID: 28356350; PMID: 25620911
P01	MP	Perd	Ptn	Ncl	4.07909e-07	0	PTN_NCL	Ptn - Ncl	PTN	Secreted Signaling	PMID: 28356350; PMID: 25620911
P01	Perd	Perd	Ptn	Ncl	1.25492e-06	0	PTN_NCL	Ptn - Ncl	PTN	Secreted Signaling	PMID: 28356350; PMID: 25620911
P01	Peri	Perd	Ptn	Ncl	8.27432e-07	0	PTN_NCL	Ptn - Ncl	PTN	Secreted Signaling	PMID: 28356350; PMID: 25620911
P01	Mast	Perd	Ptn	Ncl	7.68403e-07	0	PTN_NCL	Ptn - Ncl	PTN	Secreted Signaling	PMID: 28356350; PMID: 25620911
P01	Neur	Perd	Ptn	Ncl	5.69007e-07	0	PTN_NCL	Ptn - Ncl	PTN	Secreted Signaling	PMID: 28356350; PMID: 25620911
P01	aCM	Neut	Ptn	Ncl	2.28859e-05	0	PTN_NCL	Ptn - Ncl	PTN	Secreted Signaling	PMID: 28356350; PMID: 25620911
P01	EC	Neut	Ptn	Ncl	4.4846e-06	0	PTN_NCL	Ptn - Ncl	PTN	Secreted Signaling	PMID: 28356350; PMID: 25620911
P01	FB	Neut	Ptn	Ncl	1.75463e-05	0	PTN_NCL	Ptn - Ncl	PTN	Secreted Signaling	PMID: 28356350; PMID: 25620911
P01	MP	Neut	Ptn	Ncl	6.21393e-07	0	PTN_NCL	Ptn - Ncl	PTN	Secreted Signaling	PMID: 28356350; PMID: 25620911
P01	Perd	Neut	Ptn	Ncl	1.91138e-06	0	PTN_NCL	Ptn - Ncl	PTN	Secreted Signaling	PMID: 28356350; PMID: 25620911
P01	Peri	Neut	Ptn	Ncl	1.25879e-06	0	PTN_NCL	Ptn - Ncl	PTN	Secreted Signaling	PMID: 28356350; PMID: 25620911
P01	Mast	Neut	Ptn	Ncl	1.17015e-06	0	PTN_NCL	Ptn - Ncl	PTN	Secreted Signaling	PMID: 28356350; PMID: 25620911
P01	Neur	Neut	Ptn	Ncl	8.64901e-07	0	PTN_NCL	Ptn - Ncl	PTN	Secreted Signaling	PMID: 28356350; PMID: 25620911
P01	aCM	SM1	Ptn	Ncl	6.39755e-06	0	PTN_NCL	Ptn - Ncl	PTN	Secreted Signaling	PMID: 28356350; PMID: 25620911
P01	EC	SM1	Ptn	Ncl	1.25372e-06	0	PTN_NCL	Ptn - Ncl	PTN	Secreted Signaling	PMID: 28356350; PMID: 25620911
P01	FB	SM1	Ptn	Ncl	4.91147e-06	0	PTN_NCL	Ptn - Ncl	PTN	Secreted Signaling	PMID: 28356350; PMID: 25620911
P01	MP	SM1	Ptn	Ncl	1.73717e-07	0	PTN_NCL	Ptn - Ncl	PTN	Secreted Signaling	PMID: 28356350; PMID: 25620911
P01	Perd	SM1	Ptn	Ncl	5.34422e-07	0	PTN_NCL	Ptn - Ncl	PTN	Secreted Signaling	PMID: 28356350; PMID: 25620911
P01	Peri	SM1	Ptn	Ncl	3.5231e-07	0	PTN_NCL	Ptn - Ncl	PTN	Secreted Signaling	PMID: 28356350; PMID: 25620911
P01	Mast	SM1	Ptn	Ncl	3.27225e-07	0	PTN_NCL	Ptn - Ncl	PTN	Secreted Signaling	PMID: 28356350; PMID: 25620911
P01	Neur	SM1	Ptn	Ncl	2.42245e-07	0	PTN_NCL	Ptn - Ncl	PTN	Secreted Signaling	PMID: 28356350; PMID: 25620911
P01	aCM	Peri	Ptn	Ncl	1.38028e-05	0	PTN_NCL	Ptn - Ncl	PTN	Secreted Signaling	PMID: 28356350; PMID: 25620911
P01	EC	Peri	Ptn	Ncl	2.69935e-06	0	PTN_NCL	Ptn - Ncl	PTN	Secreted Signaling	PMID: 28356350; PMID: 25620911
P01	FB	Peri	Ptn	Ncl	1.01912e-05	0	PTN_NCL	Ptn - Ncl	PTN	Secreted Signaling	PMID: 28356350; PMID: 25620911
P01	MP	Peri	Ptn	Ncl	3.73994e-07	0	PTN_NCL	Ptn - Ncl	PTN	Secreted Signaling	PMID: 28356350; PMID: 25620911
P01	Perd	Peri	Ptn	Ncl	1.14584e-06	0	PTN_NCL	Ptn - Ncl	PTN	Secreted Signaling	PMID: 28356350; PMID: 25620911
P01	Peri	Peri	Ptn	Ncl	7.33605e-07	0	PTN_NCL	Ptn - Ncl	PTN	Secreted Signaling	PMID: 28356350; PMID: 25620911
P01	Mast	Peri	Ptn	Ncl	6.98436e-07	0	PTN_NCL	Ptn - Ncl	PTN	Secreted Signaling	PMID: 28356350; PMID: 25620911
P01	Neur	Peri	Ptn	Ncl	4.94083e-07	0	PTN_NCL	Ptn - Ncl	PTN	Secreted Signaling	PMID: 28356350; PMID: 25620911
P01	aCM	Mast	Ptn	Ncl	7.84192e-06	0	PTN_NCL	Ptn - Ncl	PTN	Secreted Signaling	PMID: 28356350; PMID: 25620911
P01	EC	Mast	Ptn	Ncl	1.5367e-06	0	PTN_NCL	Ptn - Ncl	PTN	Secreted Signaling	PMID: 28356350; PMID: 25620911
P01	FB	Mast	Ptn	Ncl	6.01508e-06	0	PTN_NCL	Ptn - Ncl	PTN	Secreted Signaling	PMID: 28356350; PMID: 25620911
P01	MP	Mast	Ptn	Ncl	2.12927e-07	0	PTN_NCL	Ptn - Ncl	PTN	Secreted Signaling	PMID: 28356350; PMID: 25620911
P01	Perd	Mast	Ptn	Ncl	6.54987e-07	0	PTN_NCL	Ptn - Ncl	PTN	Secreted Signaling	PMID: 28356350; PMID: 25620911
P01	Peri	Mast	Ptn	Ncl	4.31509e-07	0	PTN_NCL	Ptn - Ncl	PTN	Secreted Signaling	PMID: 28356350; PMID: 25620911
P01	Mast	Mast	Ptn	Ncl	4.01007e-07	0	PTN_NCL	Ptn - Ncl	PTN	Secreted Signaling	PMID: 28356350; PMID: 25620911
P01	Neur	Mast	Ptn	Ncl	2.9656e-07	0	PTN_NCL	Ptn - Ncl	PTN	Secreted Signaling	PMID: 28356350; PMID: 25620911
P01	aCM	Club	Ptn	Ncl	8.14392e-07	0	PTN_NCL	Ptn - Ncl	PTN	Secreted Signaling	PMID: 28356350; PMID: 25620911
P01	EC	Club	Ptn	Ncl	1.59582e-07	0	PTN_NCL	Ptn - Ncl	PTN	Secreted Signaling	PMID: 28356350; PMID: 25620911
P01	FB	Club	Ptn	Ncl	6.24271e-07	0	PTN_NCL	Ptn - Ncl	PTN	Secreted Signaling	PMID: 28356350; PMID: 25620911
P01	MP	Club	Ptn	Ncl	2.21119e-08	0	PTN_NCL	Ptn - Ncl	PTN	Secreted Signaling	PMID: 28356350; PMID: 25620911
P01	Perd	Club	Ptn	Ncl	6.80142e-08	0	PTN_NCL	Ptn - Ncl	PTN	Secreted Signaling	PMID: 28356350; PMID: 25620911
P01	Peri	Club	Ptn	Ncl	4.47865e-08	0	PTN_NCL	Ptn - Ncl	PTN	Secreted Signaling	PMID: 28356350; PMID: 25620911
P01	Mast	Club	Ptn	Ncl	4.16377e-08	0.01	PTN_NCL	Ptn - Ncl	PTN	Secreted Signaling	PMID: 28356350; PMID: 25620911
P01	Neur	Club	Ptn	Ncl	3.07694e-08	0	PTN_NCL	Ptn - Ncl	PTN	Secreted Signaling	PMID: 28356350; PMID: 25620911
P01	aCM	Neur	Ptn	Ncl	2.25759e-06	0	PTN_NCL	Ptn - Ncl	PTN	Secreted Signaling	PMID: 28356350; PMID: 25620911
P01	EC	Neur	Ptn	Ncl	4.42315e-07	0	PTN_NCL	Ptn - Ncl	PTN	Secreted Signaling	PMID: 28356350; PMID: 25620911
P01	FB	Neur	Ptn	Ncl	1.72566e-06	0	PTN_NCL	Ptn - Ncl	PTN	Secreted Signaling	PMID: 28356350; PMID: 25620911
P01	MP	Neur	Ptn	Ncl	6.12874e-08	0	PTN_NCL	Ptn - Ncl	PTN	Secreted Signaling	PMID: 28356350; PMID: 25620911
P01	Perd	Neur	Ptn	Ncl	1.88459e-07	0	PTN_NCL	Ptn - Ncl	PTN	Secreted Signaling	PMID: 28356350; PMID: 25620911
P01	Peri	Neur	Ptn	Ncl	1.23834e-07	0	PTN_NCL	Ptn - Ncl	PTN	Secreted Signaling	PMID: 28356350; PMID: 25620911
P01	Mast	Neur	Ptn	Ncl	1.15336e-07	0	PTN_NCL	Ptn - Ncl	PTN	Secreted Signaling	PMID: 28356350; PMID: 25620911
P01	Neur	Neur	Ptn	Ncl	8.49467e-08	0	PTN_NCL	Ptn - Ncl	PTN	Secreted Signaling	PMID: 28356350; PMID: 25620911
P01	aCM	vCM	Fn1	Cd44	0.00539467	0	FN1_CD44	Fn1 - Cd44	FN1	ECM-Receptor	KEGG: mmu04512
P01	EC	vCM	Fn1	Cd44	0.000766024	0	FN1_CD44	Fn1 - Cd44	FN1	ECM-Receptor	KEGG: mmu04512
P01	FB	vCM	Fn1	Cd44	0.00238651	0	FN1_CD44	Fn1 - Cd44	FN1	ECM-Receptor	KEGG: mmu04512
P01	Perd	vCM	Fn1	Cd44	0.000270276	0	FN1_CD44	Fn1 - Cd44	FN1	ECM-Receptor	KEGG: mmu04512
P01	SM1	vCM	Fn1	Cd44	0.000269318	0	FN1_CD44	Fn1 - Cd44	FN1	ECM-Receptor	KEGG: mmu04512
P01	Mast	vCM	Fn1	Cd44	0.00011188	0.04	FN1_CD44	Fn1 - Cd44	FN1	ECM-Receptor	KEGG: mmu04512
P01	aCM	aCM	Fn1	Cd44	0.00216753	0	FN1_CD44	Fn1 - Cd44	FN1	ECM-Receptor	KEGG: mmu04512
P01	FB	aCM	Fn1	Cd44	0.00096963	0	FN1_CD44	Fn1 - Cd44	FN1	ECM-Receptor	KEGG: mmu04512
P01	Perd	aCM	Fn1	Cd44	0.000108552	0.04	FN1_CD44	Fn1 - Cd44	FN1	ECM-Receptor	KEGG: mmu04512
P01	SM1	aCM	Fn1	Cd44	0.000109112	0	FN1_CD44	Fn1 - Cd44	FN1	ECM-Receptor	KEGG: mmu04512
P01	aCM	EC	Fn1	Cd44	0.000433889	0	FN1_CD44	Fn1 - Cd44	FN1	ECM-Receptor	KEGG: mmu04512
P01	EC	EC	Fn1	Cd44	6.16106e-05	0	FN1_CD44	Fn1 - Cd44	FN1	ECM-Receptor	KEGG: mmu04512
P01	FB	EC	Fn1	Cd44	0.000191948	0	FN1_CD44	Fn1 - Cd44	FN1	ECM-Receptor	KEGG: mmu04512
P01	Perd	EC	Fn1	Cd44	2.17381e-05	0	FN1_CD44	Fn1 - Cd44	FN1	ECM-Receptor	KEGG: mmu04512
P01	SM1	EC	Fn1	Cd44	2.16613e-05	0	FN1_CD44	Fn1 - Cd44	FN1	ECM-Receptor	KEGG: mmu04512
P01	Mast	EC	Fn1	Cd44	8.9984e-06	0.03	FN1_CD44	Fn1 - Cd44	FN1	ECM-Receptor	KEGG: mmu04512
P01	aCM	RBC	Fn1	Cd44	0.000254194	0	FN1_CD44	Fn1 - Cd44	FN1	ECM-Receptor	KEGG: mmu04512
P01	FB	RBC	Fn1	Cd44	0.000114188	0	FN1_CD44	Fn1 - Cd44	FN1	ECM-Receptor	KEGG: mmu04512
P01	SM1	RBC	Fn1	Cd44	1.28358e-05	0	FN1_CD44	Fn1 - Cd44	FN1	ECM-Receptor	KEGG: mmu04512
P01	aCM	FB	Fn1	Cd44	0.000445529	0	FN1_CD44	Fn1 - Cd44	FN1	ECM-Receptor	KEGG: mmu04512
P01	EC	FB	Fn1	Cd44	6.32698e-05	0	FN1_CD44	Fn1 - Cd44	FN1	ECM-Receptor	KEGG: mmu04512
P01	FB	FB	Fn1	Cd44	0.00019686	0	FN1_CD44	Fn1 - Cd44	FN1	ECM-Receptor	KEGG: mmu04512
P01	Perd	FB	Fn1	Cd44	2.23222e-05	0	FN1_CD44	Fn1 - Cd44	FN1	ECM-Receptor	KEGG: mmu04512
P01	SM1	FB	Fn1	Cd44	2.22224e-05	0	FN1_CD44	Fn1 - Cd44	FN1	ECM-Receptor	KEGG: mmu04512
P01	Mast	FB	Fn1	Cd44	9.24111e-06	0.03	FN1_CD44	Fn1 - Cd44	FN1	ECM-Receptor	KEGG: mmu04512
P01	aCM	MP	Fn1	Cd44	6.12189e-05	0	FN1_CD44	Fn1 - Cd44	FN1	ECM-Receptor	KEGG: mmu04512
P01	EC	MP	Fn1	Cd44	8.69401e-06	0	FN1_CD44	Fn1 - Cd44	FN1	ECM-Receptor	KEGG: mmu04512
P01	FB	MP	Fn1	Cd44	2.70396e-05	0	FN1_CD44	Fn1 - Cd44	FN1	ECM-Receptor	KEGG: mmu04512
P01	Perd	MP	Fn1	Cd44	3.06727e-06	0	FN1_CD44	Fn1 - Cd44	FN1	ECM-Receptor	KEGG: mmu04512
P01	SM1	MP	Fn1	Cd44	3.05265e-06	0	FN1_CD44	Fn1 - Cd44	FN1	ECM-Receptor	KEGG: mmu04512
P01	Mast	MP	Fn1	Cd44	1.26985e-06	0.03	FN1_CD44	Fn1 - Cd44	FN1	ECM-Receptor	KEGG: mmu04512
P01	aCM	Perd	Fn1	Cd44	0.000116919	0	FN1_CD44	Fn1 - Cd44	FN1	ECM-Receptor	KEGG: mmu04512
P01	FB	Perd	Fn1	Cd44	5.22652e-05	0	FN1_CD44	Fn1 - Cd44	FN1	ECM-Receptor	KEGG: mmu04512
P01	Perd	Perd	Fn1	Cd44	5.85556e-06	0.03	FN1_CD44	Fn1 - Cd44	FN1	ECM-Receptor	KEGG: mmu04512
P01	SM1	Perd	Fn1	Cd44	5.88248e-06	0	FN1_CD44	Fn1 - Cd44	FN1	ECM-Receptor	KEGG: mmu04512
P01	aCM	Neut	Fn1	Cd44	0.000194797	0	FN1_CD44	Fn1 - Cd44	FN1	ECM-Receptor	KEGG: mmu04512
P01	EC	Neut	Fn1	Cd44	2.76625e-05	0	FN1_CD44	Fn1 - Cd44	FN1	ECM-Receptor	KEGG: mmu04512
P01	FB	Neut	Fn1	Cd44	8.6097e-05	0	FN1_CD44	Fn1 - Cd44	FN1	ECM-Receptor	KEGG: mmu04512
P01	Perd	Neut	Fn1	Cd44	9.75973e-06	0	FN1_CD44	Fn1 - Cd44	FN1	ECM-Receptor	KEGG: mmu04512
P01	SM1	Neut	Fn1	Cd44	9.71829e-06	0	FN1_CD44	Fn1 - Cd44	FN1	ECM-Receptor	KEGG: mmu04512
P01	Mast	Neut	Fn1	Cd44	4.04032e-06	0.03	FN1_CD44	Fn1 - Cd44	FN1	ECM-Receptor	KEGG: mmu04512
P01	aCM	SM1	Fn1	Cd44	4.58122e-05	0	FN1_CD44	Fn1 - Cd44	FN1	ECM-Receptor	KEGG: mmu04512
P01	FB	SM1	Fn1	Cd44	2.05499e-05	0	FN1_CD44	Fn1 - Cd44	FN1	ECM-Receptor	KEGG: mmu04512
P01	SM1	SM1	Fn1	Cd44	2.31086e-06	0	FN1_CD44	Fn1 - Cd44	FN1	ECM-Receptor	KEGG: mmu04512
P01	aCM	Peri	Fn1	Cd44	3.51911e-05	0	FN1_CD44	Fn1 - Cd44	FN1	ECM-Receptor	KEGG: mmu04512
P01	EC	Peri	Fn1	Cd44	4.99812e-06	0	FN1_CD44	Fn1 - Cd44	FN1	ECM-Receptor	KEGG: mmu04512
P01	FB	Peri	Fn1	Cd44	1.55273e-05	0	FN1_CD44	Fn1 - Cd44	FN1	ECM-Receptor	KEGG: mmu04512
P01	Perd	Peri	Fn1	Cd44	1.76326e-06	0	FN1_CD44	Fn1 - Cd44	FN1	ECM-Receptor	KEGG: mmu04512
P01	SM1	Peri	Fn1	Cd44	1.75342e-06	0	FN1_CD44	Fn1 - Cd44	FN1	ECM-Receptor	KEGG: mmu04512
P01	Mast	Peri	Fn1	Cd44	7.30054e-07	0.02	FN1_CD44	Fn1 - Cd44	FN1	ECM-Receptor	KEGG: mmu04512
P01	aCM	Mast	Fn1	Cd44	5.42012e-05	0	FN1_CD44	Fn1 - Cd44	FN1	ECM-Receptor	KEGG: mmu04512
P01	FB	Mast	Fn1	Cd44	2.42847e-05	0	FN1_CD44	Fn1 - Cd44	FN1	ECM-Receptor	KEGG: mmu04512
P01	SM1	Mast	Fn1	Cd44	2.73165e-06	0	FN1_CD44	Fn1 - Cd44	FN1	ECM-Receptor	KEGG: mmu04512
P01	aCM	Club	Fn1	Cd44	6.14821e-06	0	FN1_CD44	Fn1 - Cd44	FN1	ECM-Receptor	KEGG: mmu04512
P01	FB	Club	Fn1	Cd44	2.73542e-06	0	FN1_CD44	Fn1 - Cd44	FN1	ECM-Receptor	KEGG: mmu04512
P01	Perd	Club	Fn1	Cd44	3.07967e-07	0.01	FN1_CD44	Fn1 - Cd44	FN1	ECM-Receptor	KEGG: mmu04512
P01	SM1	Club	Fn1	Cd44	3.08245e-07	0	FN1_CD44	Fn1 - Cd44	FN1	ECM-Receptor	KEGG: mmu04512
P01	aCM	Neur	Fn1	Cd44	1.72002e-05	0	FN1_CD44	Fn1 - Cd44	FN1	ECM-Receptor	KEGG: mmu04512
P01	EC	Neur	Fn1	Cd44	2.44342e-06	0	FN1_CD44	Fn1 - Cd44	FN1	ECM-Receptor	KEGG: mmu04512
P01	FB	Neur	Fn1	Cd44	7.57048e-06	0	FN1_CD44	Fn1 - Cd44	FN1	ECM-Receptor	KEGG: mmu04512
P01	Perd	Neur	Fn1	Cd44	8.61895e-07	0	FN1_CD44	Fn1 - Cd44	FN1	ECM-Receptor	KEGG: mmu04512
P01	SM1	Neur	Fn1	Cd44	8.55432e-07	0	FN1_CD44	Fn1 - Cd44	FN1	ECM-Receptor	KEGG: mmu04512
P01	Mast	Neur	Fn1	Cd44	3.5693e-07	0.03	FN1_CD44	Fn1 - Cd44	FN1	ECM-Receptor	KEGG: mmu04512
P01	aCM	vCM	Col1a1	Cd44	0.0152721	0	COL1A1_CD44	Col1a1 - Cd44	COLLAGEN	ECM-Receptor	KEGG: mmu04512
P01	EC	vCM	Col1a1	Cd44	0.0021648	0	COL1A1_CD44	Col1a1 - Cd44	COLLAGEN	ECM-Receptor	KEGG: mmu04512
P01	FB	vCM	Col1a1	Cd44	0.00525398	0	COL1A1_CD44	Col1a1 - Cd44	COLLAGEN	ECM-Receptor	KEGG: mmu04512
P01	MP	vCM	Col1a1	Cd44	0.000295082	0.01	COL1A1_CD44	Col1a1 - Cd44	COLLAGEN	ECM-Receptor	KEGG: mmu04512
P01	Perd	vCM	Col1a1	Cd44	0.00148691	0	COL1A1_CD44	Col1a1 - Cd44	COLLAGEN	ECM-Receptor	KEGG: mmu04512
P01	SM1	vCM	Col1a1	Cd44	0.000349726	0	COL1A1_CD44	Col1a1 - Cd44	COLLAGEN	ECM-Receptor	KEGG: mmu04512
P01	Peri	vCM	Col1a1	Cd44	0.00035133	0	COL1A1_CD44	Col1a1 - Cd44	COLLAGEN	ECM-Receptor	KEGG: mmu04512
P01	Mast	vCM	Col1a1	Cd44	0.000608052	0	COL1A1_CD44	Col1a1 - Cd44	COLLAGEN	ECM-Receptor	KEGG: mmu04512
P01	Neur	vCM	Col1a1	Cd44	0.000177321	0	COL1A1_CD44	Col1a1 - Cd44	COLLAGEN	ECM-Receptor	KEGG: mmu04512
P01	aCM	aCM	Col1a1	Cd44	0.00621215	0	COL1A1_CD44	Col1a1 - Cd44	COLLAGEN	ECM-Receptor	KEGG: mmu04512
P01	FB	aCM	Col1a1	Cd44	0.00218176	0	COL1A1_CD44	Col1a1 - Cd44	COLLAGEN	ECM-Receptor	KEGG: mmu04512
P01	Perd	aCM	Col1a1	Cd44	0.000614575	0	COL1A1_CD44	Col1a1 - Cd44	COLLAGEN	ECM-Receptor	KEGG: mmu04512
P01	SM1	aCM	Col1a1	Cd44	0.000142329	0.01	COL1A1_CD44	Col1a1 - Cd44	COLLAGEN	ECM-Receptor	KEGG: mmu04512
P01	Peri	aCM	Col1a1	Cd44	0.000145103	0	COL1A1_CD44	Col1a1 - Cd44	COLLAGEN	ECM-Receptor	KEGG: mmu04512
P01	Mast	aCM	Col1a1	Cd44	0.000249937	0	COL1A1_CD44	Col1a1 - Cd44	COLLAGEN	ECM-Receptor	KEGG: mmu04512
P01	Neur	aCM	Col1a1	Cd44	7.34183e-05	0	COL1A1_CD44	Col1a1 - Cd44	COLLAGEN	ECM-Receptor	KEGG: mmu04512
P01	aCM	EC	Col1a1	Cd44	0.00122835	0	COL1A1_CD44	Col1a1 - Cd44	COLLAGEN	ECM-Receptor	KEGG: mmu04512
P01	EC	EC	Col1a1	Cd44	0.000174116	0	COL1A1_CD44	Col1a1 - Cd44	COLLAGEN	ECM-Receptor	KEGG: mmu04512
P01	FB	EC	Col1a1	Cd44	0.000422595	0	COL1A1_CD44	Col1a1 - Cd44	COLLAGEN	ECM-Receptor	KEGG: mmu04512
P01	MP	EC	Col1a1	Cd44	2.37336e-05	0.01	COL1A1_CD44	Col1a1 - Cd44	COLLAGEN	ECM-Receptor	KEGG: mmu04512
P01	Perd	EC	Col1a1	Cd44	0.000119596	0	COL1A1_CD44	Col1a1 - Cd44	COLLAGEN	ECM-Receptor	KEGG: mmu04512
P01	SM1	EC	Col1a1	Cd44	2.81287e-05	0	COL1A1_CD44	Col1a1 - Cd44	COLLAGEN	ECM-Receptor	KEGG: mmu04512
P01	Peri	EC	Col1a1	Cd44	2.82584e-05	0	COL1A1_CD44	Col1a1 - Cd44	COLLAGEN	ECM-Receptor	KEGG: mmu04512
P01	Mast	EC	Col1a1	Cd44	4.89068e-05	0	COL1A1_CD44	Col1a1 - Cd44	COLLAGEN	ECM-Receptor	KEGG: mmu04512
P01	Neur	EC	Col1a1	Cd44	1.42624e-05	0	COL1A1_CD44	Col1a1 - Cd44	COLLAGEN	ECM-Receptor	KEGG: mmu04512
P01	FB	RBC	Col1a1	Cd44	0.000259095	0	COL1A1_CD44	Col1a1 - Cd44	COLLAGEN	ECM-Receptor	KEGG: mmu04512
P01	Perd	RBC	Col1a1	Cd44	7.28519e-05	0	COL1A1_CD44	Col1a1 - Cd44	COLLAGEN	ECM-Receptor	KEGG: mmu04512
P01	Peri	RBC	Col1a1	Cd44	1.71955e-05	0	COL1A1_CD44	Col1a1 - Cd44	COLLAGEN	ECM-Receptor	KEGG: mmu04512
P01	Mast	RBC	Col1a1	Cd44	2.95645e-05	0	COL1A1_CD44	Col1a1 - Cd44	COLLAGEN	ECM-Receptor	KEGG: mmu04512
P01	Neur	RBC	Col1a1	Cd44	8.70889e-06	0	COL1A1_CD44	Col1a1 - Cd44	COLLAGEN	ECM-Receptor	KEGG: mmu04512
P01	aCM	FB	Col1a1	Cd44	0.00125963	0	COL1A1_CD44	Col1a1 - Cd44	COLLAGEN	ECM-Receptor	KEGG: mmu04512
P01	EC	FB	Col1a1	Cd44	0.000178601	0	COL1A1_CD44	Col1a1 - Cd44	COLLAGEN	ECM-Receptor	KEGG: mmu04512
P01	FB	FB	Col1a1	Cd44	0.000432405	0	COL1A1_CD44	Col1a1 - Cd44	COLLAGEN	ECM-Receptor	KEGG: mmu04512
P01	MP	FB	Col1a1	Cd44	2.43453e-05	0	COL1A1_CD44	Col1a1 - Cd44	COLLAGEN	ECM-Receptor	KEGG: mmu04512
P01	Perd	FB	Col1a1	Cd44	0.000122432	0	COL1A1_CD44	Col1a1 - Cd44	COLLAGEN	ECM-Receptor	KEGG: mmu04512
P01	SM1	FB	Col1a1	Cd44	2.88433e-05	0	COL1A1_CD44	Col1a1 - Cd44	COLLAGEN	ECM-Receptor	KEGG: mmu04512
P01	Peri	FB	Col1a1	Cd44	2.89309e-05	0	COL1A1_CD44	Col1a1 - Cd44	COLLAGEN	ECM-Receptor	KEGG: mmu04512
P01	Mast	FB	Col1a1	Cd44	5.00961e-05	0	COL1A1_CD44	Col1a1 - Cd44	COLLAGEN	ECM-Receptor	KEGG: mmu04512
P01	Neur	FB	Col1a1	Cd44	1.4598e-05	0	COL1A1_CD44	Col1a1 - Cd44	COLLAGEN	ECM-Receptor	KEGG: mmu04512
P01	aCM	MP	Col1a1	Cd44	0.000173008	0	COL1A1_CD44	Col1a1 - Cd44	COLLAGEN	ECM-Receptor	KEGG: mmu04512
P01	EC	MP	Col1a1	Cd44	2.4533e-05	0	COL1A1_CD44	Col1a1 - Cd44	COLLAGEN	ECM-Receptor	KEGG: mmu04512
P01	FB	MP	Col1a1	Cd44	5.93491e-05	0	COL1A1_CD44	Col1a1 - Cd44	COLLAGEN	ECM-Receptor	KEGG: mmu04512
P01	MP	MP	Col1a1	Cd44	3.34414e-06	0.02	COL1A1_CD44	Col1a1 - Cd44	COLLAGEN	ECM-Receptor	KEGG: mmu04512
P01	Perd	MP	Col1a1	Cd44	1.68069e-05	0	COL1A1_CD44	Col1a1 - Cd44	COLLAGEN	ECM-Receptor	KEGG: mmu04512
P01	SM1	MP	Col1a1	Cd44	3.96154e-06	0	COL1A1_CD44	Col1a1 - Cd44	COLLAGEN	ECM-Receptor	KEGG: mmu04512
P01	Peri	MP	Col1a1	Cd44	3.97158e-06	0	COL1A1_CD44	Col1a1 - Cd44	COLLAGEN	ECM-Receptor	KEGG: mmu04512
P01	Mast	MP	Col1a1	Cd44	6.87821e-06	0	COL1A1_CD44	Col1a1 - Cd44	COLLAGEN	ECM-Receptor	KEGG: mmu04512
P01	Neur	MP	Col1a1	Cd44	2.00382e-06	0	COL1A1_CD44	Col1a1 - Cd44	COLLAGEN	ECM-Receptor	KEGG: mmu04512
P01	aCM	Perd	Col1a1	Cd44	0.000334824	0	COL1A1_CD44	Col1a1 - Cd44	COLLAGEN	ECM-Receptor	KEGG: mmu04512
P01	FB	Perd	Col1a1	Cd44	0.000117433	0	COL1A1_CD44	Col1a1 - Cd44	COLLAGEN	ECM-Receptor	KEGG: mmu04512
P01	Perd	Perd	Col1a1	Cd44	3.30898e-05	0	COL1A1_CD44	Col1a1 - Cd44	COLLAGEN	ECM-Receptor	KEGG: mmu04512
P01	SM1	Perd	Col1a1	Cd44	7.67104e-06	0.01	COL1A1_CD44	Col1a1 - Cd44	COLLAGEN	ECM-Receptor	KEGG: mmu04512
P01	Peri	Perd	Col1a1	Cd44	7.813e-06	0	COL1A1_CD44	Col1a1 - Cd44	COLLAGEN	ECM-Receptor	KEGG: mmu04512
P01	Mast	Perd	Col1a1	Cd44	1.3462e-05	0	COL1A1_CD44	Col1a1 - Cd44	COLLAGEN	ECM-Receptor	KEGG: mmu04512
P01	Neur	Perd	Col1a1	Cd44	3.95252e-06	0	COL1A1_CD44	Col1a1 - Cd44	COLLAGEN	ECM-Receptor	KEGG: mmu04512
P01	aCM	Neut	Col1a1	Cd44	0.000550915	0	COL1A1_CD44	Col1a1 - Cd44	COLLAGEN	ECM-Receptor	KEGG: mmu04512
P01	EC	Neut	Col1a1	Cd44	7.81083e-05	0	COL1A1_CD44	Col1a1 - Cd44	COLLAGEN	ECM-Receptor	KEGG: mmu04512
P01	FB	Neut	Col1a1	Cd44	0.000189216	0	COL1A1_CD44	Col1a1 - Cd44	COLLAGEN	ECM-Receptor	KEGG: mmu04512
P01	MP	Neut	Col1a1	Cd44	1.0647e-05	0	COL1A1_CD44	Col1a1 - Cd44	COLLAGEN	ECM-Receptor	KEGG: mmu04512
P01	Perd	Neut	Col1a1	Cd44	5.35691e-05	0	COL1A1_CD44	Col1a1 - Cd44	COLLAGEN	ECM-Receptor	KEGG: mmu04512
P01	SM1	Neut	Col1a1	Cd44	1.26152e-05	0	COL1A1_CD44	Col1a1 - Cd44	COLLAGEN	ECM-Receptor	KEGG: mmu04512
P01	Peri	Neut	Col1a1	Cd44	1.26582e-05	0	COL1A1_CD44	Col1a1 - Cd44	COLLAGEN	ECM-Receptor	KEGG: mmu04512
P01	Mast	Neut	Col1a1	Cd44	2.1916e-05	0	COL1A1_CD44	Col1a1 - Cd44	COLLAGEN	ECM-Receptor	KEGG: mmu04512
P01	Neur	Neut	Col1a1	Cd44	6.38748e-06	0	COL1A1_CD44	Col1a1 - Cd44	COLLAGEN	ECM-Receptor	KEGG: mmu04512
P01	FB	SM1	Col1a1	Cd44	4.64929e-05	0	COL1A1_CD44	Col1a1 - Cd44	COLLAGEN	ECM-Receptor	KEGG: mmu04512
P01	Perd	SM1	Col1a1	Cd44	1.3081e-05	0	COL1A1_CD44	Col1a1 - Cd44	COLLAGEN	ECM-Receptor	KEGG: mmu04512
P01	Peri	SM1	Col1a1	Cd44	3.08788e-06	0	COL1A1_CD44	Col1a1 - Cd44	COLLAGEN	ECM-Receptor	KEGG: mmu04512
P01	Mast	SM1	Col1a1	Cd44	5.31244e-06	0	COL1A1_CD44	Col1a1 - Cd44	COLLAGEN	ECM-Receptor	KEGG: mmu04512
P01	Neur	SM1	Col1a1	Cd44	1.56337e-06	0	COL1A1_CD44	Col1a1 - Cd44	COLLAGEN	ECM-Receptor	KEGG: mmu04512
P01	aCM	Peri	Col1a1	Cd44	9.93382e-05	0	COL1A1_CD44	Col1a1 - Cd44	COLLAGEN	ECM-Receptor	KEGG: mmu04512
P01	EC	Peri	Col1a1	Cd44	1.40899e-05	0	COL1A1_CD44	Col1a1 - Cd44	COLLAGEN	ECM-Receptor	KEGG: mmu04512
P01	FB	Peri	Col1a1	Cd44	3.40128e-05	0	COL1A1_CD44	Col1a1 - Cd44	COLLAGEN	ECM-Receptor	KEGG: mmu04512
P01	MP	Peri	Col1a1	Cd44	1.92065e-06	0.02	COL1A1_CD44	Col1a1 - Cd44	COLLAGEN	ECM-Receptor	KEGG: mmu04512
P01	Perd	Peri	Col1a1	Cd44	9.63605e-06	0	COL1A1_CD44	Col1a1 - Cd44	COLLAGEN	ECM-Receptor	KEGG: mmu04512
P01	SM1	Peri	Col1a1	Cd44	2.27453e-06	0	COL1A1_CD44	Col1a1 - Cd44	COLLAGEN	ECM-Receptor	KEGG: mmu04512
P01	Peri	Peri	Col1a1	Cd44	2.27722e-06	0	COL1A1_CD44	Col1a1 - Cd44	COLLAGEN	ECM-Receptor	KEGG: mmu04512
P01	Mast	Peri	Col1a1	Cd44	3.94553e-06	0	COL1A1_CD44	Col1a1 - Cd44	COLLAGEN	ECM-Receptor	KEGG: mmu04512
P01	Neur	Peri	Col1a1	Cd44	1.14869e-06	0	COL1A1_CD44	Col1a1 - Cd44	COLLAGEN	ECM-Receptor	KEGG: mmu04512
P01	FB	Mast	Col1a1	Cd44	5.48144e-05	0	COL1A1_CD44	Col1a1 - Cd44	COLLAGEN	ECM-Receptor	KEGG: mmu04512
P01	Perd	Mast	Col1a1	Cd44	1.54301e-05	0	COL1A1_CD44	Col1a1 - Cd44	COLLAGEN	ECM-Receptor	KEGG: mmu04512
P01	Peri	Mast	Col1a1	Cd44	3.6427e-06	0	COL1A1_CD44	Col1a1 - Cd44	COLLAGEN	ECM-Receptor	KEGG: mmu04512
P01	Mast	Mast	Col1a1	Cd44	6.27017e-06	0	COL1A1_CD44	Col1a1 - Cd44	COLLAGEN	ECM-Receptor	KEGG: mmu04512
P01	Neur	Mast	Col1a1	Cd44	1.84378e-06	0	COL1A1_CD44	Col1a1 - Cd44	COLLAGEN	ECM-Receptor	KEGG: mmu04512
P01	aCM	Club	Col1a1	Cd44	1.75152e-05	0.01	COL1A1_CD44	Col1a1 - Cd44	COLLAGEN	ECM-Receptor	KEGG: mmu04512
P01	FB	Club	Col1a1	Cd44	6.08912e-06	0	COL1A1_CD44	Col1a1 - Cd44	COLLAGEN	ECM-Receptor	KEGG: mmu04512
P01	Perd	Club	Col1a1	Cd44	1.7192e-06	0	COL1A1_CD44	Col1a1 - Cd44	COLLAGEN	ECM-Receptor	KEGG: mmu04512
P01	SM1	Club	Col1a1	Cd44	4.01196e-07	0.03	COL1A1_CD44	Col1a1 - Cd44	COLLAGEN	ECM-Receptor	KEGG: mmu04512
P01	Peri	Club	Col1a1	Cd44	4.06061e-07	0	COL1A1_CD44	Col1a1 - Cd44	COLLAGEN	ECM-Receptor	KEGG: mmu04512
P01	Mast	Club	Col1a1	Cd44	7.0108e-07	0	COL1A1_CD44	Col1a1 - Cd44	COLLAGEN	ECM-Receptor	KEGG: mmu04512
P01	Neur	Club	Col1a1	Cd44	2.05203e-07	0	COL1A1_CD44	Col1a1 - Cd44	COLLAGEN	ECM-Receptor	KEGG: mmu04512
P01	aCM	Neur	Col1a1	Cd44	4.8421e-05	0	COL1A1_CD44	Col1a1 - Cd44	COLLAGEN	ECM-Receptor	KEGG: mmu04512
P01	EC	Neur	Col1a1	Cd44	6.87198e-06	0	COL1A1_CD44	Col1a1 - Cd44	COLLAGEN	ECM-Receptor	KEGG: mmu04512
P01	FB	Neur	Col1a1	Cd44	1.65054e-05	0	COL1A1_CD44	Col1a1 - Cd44	COLLAGEN	ECM-Receptor	KEGG: mmu04512
P01	MP	Neur	Col1a1	Cd44	9.3678e-07	0.01	COL1A1_CD44	Col1a1 - Cd44	COLLAGEN	ECM-Receptor	KEGG: mmu04512
P01	Perd	Neur	Col1a1	Cd44	4.68073e-06	0	COL1A1_CD44	Col1a1 - Cd44	COLLAGEN	ECM-Receptor	KEGG: mmu04512
P01	SM1	Neur	Col1a1	Cd44	1.10856e-06	0	COL1A1_CD44	Col1a1 - Cd44	COLLAGEN	ECM-Receptor	KEGG: mmu04512
P01	Peri	Neur	Col1a1	Cd44	1.10634e-06	0	COL1A1_CD44	Col1a1 - Cd44	COLLAGEN	ECM-Receptor	KEGG: mmu04512
P01	Mast	Neur	Col1a1	Cd44	1.91882e-06	0	COL1A1_CD44	Col1a1 - Cd44	COLLAGEN	ECM-Receptor	KEGG: mmu04512
P01	Neur	Neur	Col1a1	Cd44	5.57771e-07	0	COL1A1_CD44	Col1a1 - Cd44	COLLAGEN	ECM-Receptor	KEGG: mmu04512
P01	aCM	vCM	Col1a2	Cd44	0.0132419	0	COL1A2_CD44	Col1a2 - Cd44	COLLAGEN	ECM-Receptor	KEGG: mmu04512
P01	EC	vCM	Col1a2	Cd44	0.0018611	0	COL1A2_CD44	Col1a2 - Cd44	COLLAGEN	ECM-Receptor	KEGG: mmu04512
P01	FB	vCM	Col1a2	Cd44	0.00509315	0	COL1A2_CD44	Col1a2 - Cd44	COLLAGEN	ECM-Receptor	KEGG: mmu04512
P01	Perd	vCM	Col1a2	Cd44	0.00134855	0	COL1A2_CD44	Col1a2 - Cd44	COLLAGEN	ECM-Receptor	KEGG: mmu04512
P01	SM1	vCM	Col1a2	Cd44	0.000335639	0	COL1A2_CD44	Col1a2 - Cd44	COLLAGEN	ECM-Receptor	KEGG: mmu04512
P01	Peri	vCM	Col1a2	Cd44	0.000327254	0	COL1A2_CD44	Col1a2 - Cd44	COLLAGEN	ECM-Receptor	KEGG: mmu04512
P01	Mast	vCM	Col1a2	Cd44	0.000481272	0	COL1A2_CD44	Col1a2 - Cd44	COLLAGEN	ECM-Receptor	KEGG: mmu04512
P01	Neur	vCM	Col1a2	Cd44	0.000156778	0	COL1A2_CD44	Col1a2 - Cd44	COLLAGEN	ECM-Receptor	KEGG: mmu04512
P01	aCM	aCM	Col1a2	Cd44	0.00537264	0	COL1A2_CD44	Col1a2 - Cd44	COLLAGEN	ECM-Receptor	KEGG: mmu04512
P01	FB	aCM	Col1a2	Cd44	0.00211236	0	COL1A2_CD44	Col1a2 - Cd44	COLLAGEN	ECM-Receptor	KEGG: mmu04512
P01	Perd	aCM	Col1a2	Cd44	0.000555551	0	COL1A2_CD44	Col1a2 - Cd44	COLLAGEN	ECM-Receptor	KEGG: mmu04512
P01	SM1	aCM	Col1a2	Cd44	0.000136488	0	COL1A2_CD44	Col1a2 - Cd44	COLLAGEN	ECM-Receptor	KEGG: mmu04512
P01	Peri	aCM	Col1a2	Cd44	0.000134838	0	COL1A2_CD44	Col1a2 - Cd44	COLLAGEN	ECM-Receptor	KEGG: mmu04512
P01	Mast	aCM	Col1a2	Cd44	0.000196601	0	COL1A2_CD44	Col1a2 - Cd44	COLLAGEN	ECM-Receptor	KEGG: mmu04512
P01	Neur	aCM	Col1a2	Cd44	6.46328e-05	0	COL1A2_CD44	Col1a2 - Cd44	COLLAGEN	ECM-Receptor	KEGG: mmu04512
P01	aCM	EC	Col1a2	Cd44	0.00106505	0	COL1A2_CD44	Col1a2 - Cd44	COLLAGEN	ECM-Receptor	KEGG: mmu04512
P01	EC	EC	Col1a2	Cd44	0.000149689	0	COL1A2_CD44	Col1a2 - Cd44	COLLAGEN	ECM-Receptor	KEGG: mmu04512
P01	FB	EC	Col1a2	Cd44	0.000409658	0	COL1A2_CD44	Col1a2 - Cd44	COLLAGEN	ECM-Receptor	KEGG: mmu04512
P01	Perd	EC	Col1a2	Cd44	0.000108467	0	COL1A2_CD44	Col1a2 - Cd44	COLLAGEN	ECM-Receptor	KEGG: mmu04512
P01	SM1	EC	Col1a2	Cd44	2.69957e-05	0	COL1A2_CD44	Col1a2 - Cd44	COLLAGEN	ECM-Receptor	KEGG: mmu04512
P01	Peri	EC	Col1a2	Cd44	2.63218e-05	0	COL1A2_CD44	Col1a2 - Cd44	COLLAGEN	ECM-Receptor	KEGG: mmu04512
P01	Mast	EC	Col1a2	Cd44	3.87093e-05	0	COL1A2_CD44	Col1a2 - Cd44	COLLAGEN	ECM-Receptor	KEGG: mmu04512
P01	Neur	EC	Col1a2	Cd44	1.261e-05	0	COL1A2_CD44	Col1a2 - Cd44	COLLAGEN	ECM-Receptor	KEGG: mmu04512
P01	aCM	RBC	Col1a2	Cd44	0.000632376	0	COL1A2_CD44	Col1a2 - Cd44	COLLAGEN	ECM-Receptor	KEGG: mmu04512
P01	FB	RBC	Col1a2	Cd44	0.000250733	0	COL1A2_CD44	Col1a2 - Cd44	COLLAGEN	ECM-Receptor	KEGG: mmu04512
P01	Perd	RBC	Col1a2	Cd44	6.57711e-05	0	COL1A2_CD44	Col1a2 - Cd44	COLLAGEN	ECM-Receptor	KEGG: mmu04512
P01	Peri	RBC	Col1a2	Cd44	1.59644e-05	0	COL1A2_CD44	Col1a2 - Cd44	COLLAGEN	ECM-Receptor	KEGG: mmu04512
P01	Mast	RBC	Col1a2	Cd44	2.32003e-05	0	COL1A2_CD44	Col1a2 - Cd44	COLLAGEN	ECM-Receptor	KEGG: mmu04512
P01	Neur	RBC	Col1a2	Cd44	7.65395e-06	0	COL1A2_CD44	Col1a2 - Cd44	COLLAGEN	ECM-Receptor	KEGG: mmu04512
P01	aCM	FB	Col1a2	Cd44	0.00109247	0	COL1A2_CD44	Col1a2 - Cd44	COLLAGEN	ECM-Receptor	KEGG: mmu04512
P01	EC	FB	Col1a2	Cd44	0.000153583	0	COL1A2_CD44	Col1a2 - Cd44	COLLAGEN	ECM-Receptor	KEGG: mmu04512
P01	FB	FB	Col1a2	Cd44	0.000419222	0	COL1A2_CD44	Col1a2 - Cd44	COLLAGEN	ECM-Receptor	KEGG: mmu04512
P01	Perd	FB	Col1a2	Cd44	0.000111078	0	COL1A2_CD44	Col1a2 - Cd44	COLLAGEN	ECM-Receptor	KEGG: mmu04512
P01	SM1	FB	Col1a2	Cd44	2.76838e-05	0	COL1A2_CD44	Col1a2 - Cd44	COLLAGEN	ECM-Receptor	KEGG: mmu04512
P01	Peri	FB	Col1a2	Cd44	2.6955e-05	0	COL1A2_CD44	Col1a2 - Cd44	COLLAGEN	ECM-Receptor	KEGG: mmu04512
P01	Mast	FB	Col1a2	Cd44	3.96767e-05	0	COL1A2_CD44	Col1a2 - Cd44	COLLAGEN	ECM-Receptor	KEGG: mmu04512
P01	Neur	FB	Col1a2	Cd44	1.29126e-05	0	COL1A2_CD44	Col1a2 - Cd44	COLLAGEN	ECM-Receptor	KEGG: mmu04512
P01	aCM	MP	Col1a2	Cd44	0.000150062	0	COL1A2_CD44	Col1a2 - Cd44	COLLAGEN	ECM-Receptor	KEGG: mmu04512
P01	EC	MP	Col1a2	Cd44	2.10981e-05	0	COL1A2_CD44	Col1a2 - Cd44	COLLAGEN	ECM-Receptor	KEGG: mmu04512
P01	FB	MP	Col1a2	Cd44	5.75421e-05	0	COL1A2_CD44	Col1a2 - Cd44	COLLAGEN	ECM-Receptor	KEGG: mmu04512
P01	Perd	MP	Col1a2	Cd44	1.525e-05	0	COL1A2_CD44	Col1a2 - Cd44	COLLAGEN	ECM-Receptor	KEGG: mmu04512
P01	SM1	MP	Col1a2	Cd44	3.80239e-06	0	COL1A2_CD44	Col1a2 - Cd44	COLLAGEN	ECM-Receptor	KEGG: mmu04512
P01	Peri	MP	Col1a2	Cd44	3.70063e-06	0	COL1A2_CD44	Col1a2 - Cd44	COLLAGEN	ECM-Receptor	KEGG: mmu04512
P01	Mast	MP	Col1a2	Cd44	5.44878e-06	0	COL1A2_CD44	Col1a2 - Cd44	COLLAGEN	ECM-Receptor	KEGG: mmu04512
P01	Neur	MP	Col1a2	Cd44	1.77273e-06	0	COL1A2_CD44	Col1a2 - Cd44	COLLAGEN	ECM-Receptor	KEGG: mmu04512
P01	aCM	Perd	Col1a2	Cd44	0.000289623	0	COL1A2_CD44	Col1a2 - Cd44	COLLAGEN	ECM-Receptor	KEGG: mmu04512
P01	EC	Perd	Col1a2	Cd44	4.06125e-05	0.04	COL1A2_CD44	Col1a2 - Cd44	COLLAGEN	ECM-Receptor	KEGG: mmu04512
P01	FB	Perd	Col1a2	Cd44	0.000113707	0	COL1A2_CD44	Col1a2 - Cd44	COLLAGEN	ECM-Receptor	KEGG: mmu04512
P01	Perd	Perd	Col1a2	Cd44	2.99183e-05	0	COL1A2_CD44	Col1a2 - Cd44	COLLAGEN	ECM-Receptor	KEGG: mmu04512
P01	SM1	Perd	Col1a2	Cd44	7.3566e-06	0	COL1A2_CD44	Col1a2 - Cd44	COLLAGEN	ECM-Receptor	KEGG: mmu04512
P01	Peri	Perd	Col1a2	Cd44	7.26142e-06	0	COL1A2_CD44	Col1a2 - Cd44	COLLAGEN	ECM-Receptor	KEGG: mmu04512
P01	Mast	Perd	Col1a2	Cd44	1.05935e-05	0	COL1A2_CD44	Col1a2 - Cd44	COLLAGEN	ECM-Receptor	KEGG: mmu04512
P01	Neur	Perd	Col1a2	Cd44	3.48054e-06	0	COL1A2_CD44	Col1a2 - Cd44	COLLAGEN	ECM-Receptor	KEGG: mmu04512
P01	aCM	Neut	Col1a2	Cd44	0.000477774	0	COL1A2_CD44	Col1a2 - Cd44	COLLAGEN	ECM-Receptor	KEGG: mmu04512
P01	EC	Neut	Col1a2	Cd44	6.7163e-05	0.01	COL1A2_CD44	Col1a2 - Cd44	COLLAGEN	ECM-Receptor	KEGG: mmu04512
P01	FB	Neut	Col1a2	Cd44	0.000183442	0	COL1A2_CD44	Col1a2 - Cd44	COLLAGEN	ECM-Receptor	KEGG: mmu04512
P01	Perd	Neut	Col1a2	Cd44	4.85972e-05	0	COL1A2_CD44	Col1a2 - Cd44	COLLAGEN	ECM-Receptor	KEGG: mmu04512
P01	SM1	Neut	Col1a2	Cd44	1.21078e-05	0	COL1A2_CD44	Col1a2 - Cd44	COLLAGEN	ECM-Receptor	KEGG: mmu04512
P01	Peri	Neut	Col1a2	Cd44	1.1793e-05	0	COL1A2_CD44	Col1a2 - Cd44	COLLAGEN	ECM-Receptor	KEGG: mmu04512
P01	Mast	Neut	Col1a2	Cd44	1.73551e-05	0	COL1A2_CD44	Col1a2 - Cd44	COLLAGEN	ECM-Receptor	KEGG: mmu04512
P01	Neur	Neut	Col1a2	Cd44	5.64941e-06	0	COL1A2_CD44	Col1a2 - Cd44	COLLAGEN	ECM-Receptor	KEGG: mmu04512
P01	aCM	SM1	Col1a2	Cd44	0.000113826	0	COL1A2_CD44	Col1a2 - Cd44	COLLAGEN	ECM-Receptor	KEGG: mmu04512
P01	FB	SM1	Col1a2	Cd44	4.49998e-05	0	COL1A2_CD44	Col1a2 - Cd44	COLLAGEN	ECM-Receptor	KEGG: mmu04512
P01	Perd	SM1	Col1a2	Cd44	1.18149e-05	0	COL1A2_CD44	Col1a2 - Cd44	COLLAGEN	ECM-Receptor	KEGG: mmu04512
P01	Peri	SM1	Col1a2	Cd44	2.86771e-06	0	COL1A2_CD44	Col1a2 - Cd44	COLLAGEN	ECM-Receptor	KEGG: mmu04512
P01	Mast	SM1	Col1a2	Cd44	4.17228e-06	0	COL1A2_CD44	Col1a2 - Cd44	COLLAGEN	ECM-Receptor	KEGG: mmu04512
P01	Neur	SM1	Col1a2	Cd44	1.37479e-06	0	COL1A2_CD44	Col1a2 - Cd44	COLLAGEN	ECM-Receptor	KEGG: mmu04512
P01	aCM	Peri	Col1a2	Cd44	8.61832e-05	0	COL1A2_CD44	Col1a2 - Cd44	COLLAGEN	ECM-Receptor	KEGG: mmu04512
P01	EC	Peri	Col1a2	Cd44	1.21197e-05	0.01	COL1A2_CD44	Col1a2 - Cd44	COLLAGEN	ECM-Receptor	KEGG: mmu04512
P01	FB	Peri	Col1a2	Cd44	3.29809e-05	0	COL1A2_CD44	Col1a2 - Cd44	COLLAGEN	ECM-Receptor	KEGG: mmu04512
P01	Perd	Peri	Col1a2	Cd44	8.74602e-06	0	COL1A2_CD44	Col1a2 - Cd44	COLLAGEN	ECM-Receptor	KEGG: mmu04512
P01	SM1	Peri	Col1a2	Cd44	2.18331e-06	0	COL1A2_CD44	Col1a2 - Cd44	COLLAGEN	ECM-Receptor	KEGG: mmu04512
P01	Peri	Peri	Col1a2	Cd44	2.12232e-06	0	COL1A2_CD44	Col1a2 - Cd44	COLLAGEN	ECM-Receptor	KEGG: mmu04512
P01	Mast	Peri	Col1a2	Cd44	3.12735e-06	0	COL1A2_CD44	Col1a2 - Cd44	COLLAGEN	ECM-Receptor	KEGG: mmu04512
P01	Neur	Peri	Col1a2	Cd44	1.01661e-06	0	COL1A2_CD44	Col1a2 - Cd44	COLLAGEN	ECM-Receptor	KEGG: mmu04512
P01	aCM	Mast	Col1a2	Cd44	0.000134533	0	COL1A2_CD44	Col1a2 - Cd44	COLLAGEN	ECM-Receptor	KEGG: mmu04512
P01	FB	Mast	Col1a2	Cd44	5.30613e-05	0	COL1A2_CD44	Col1a2 - Cd44	COLLAGEN	ECM-Receptor	KEGG: mmu04512
P01	Perd	Mast	Col1a2	Cd44	1.39415e-05	0	COL1A2_CD44	Col1a2 - Cd44	COLLAGEN	ECM-Receptor	KEGG: mmu04512
P01	SM1	Mast	Col1a2	Cd44	3.41882e-06	0	COL1A2_CD44	Col1a2 - Cd44	COLLAGEN	ECM-Receptor	KEGG: mmu04512
P01	Peri	Mast	Col1a2	Cd44	3.38384e-06	0	COL1A2_CD44	Col1a2 - Cd44	COLLAGEN	ECM-Receptor	KEGG: mmu04512
P01	Mast	Mast	Col1a2	Cd44	4.92772e-06	0	COL1A2_CD44	Col1a2 - Cd44	COLLAGEN	ECM-Receptor	KEGG: mmu04512
P01	Neur	Mast	Col1a2	Cd44	1.62213e-06	0	COL1A2_CD44	Col1a2 - Cd44	COLLAGEN	ECM-Receptor	KEGG: mmu04512
P01	aCM	Club	Col1a2	Cd44	1.5167e-05	0	COL1A2_CD44	Col1a2 - Cd44	COLLAGEN	ECM-Receptor	KEGG: mmu04512
P01	EC	Club	Col1a2	Cd44	2.12902e-06	0.02	COL1A2_CD44	Col1a2 - Cd44	COLLAGEN	ECM-Receptor	KEGG: mmu04512
P01	FB	Club	Col1a2	Cd44	5.89904e-06	0	COL1A2_CD44	Col1a2 - Cd44	COLLAGEN	ECM-Receptor	KEGG: mmu04512
P01	Perd	Club	Col1a2	Cd44	1.55662e-06	0	COL1A2_CD44	Col1a2 - Cd44	COLLAGEN	ECM-Receptor	KEGG: mmu04512
P01	SM1	Club	Col1a2	Cd44	3.84881e-07	0	COL1A2_CD44	Col1a2 - Cd44	COLLAGEN	ECM-Receptor	KEGG: mmu04512
P01	Peri	Club	Col1a2	Cd44	3.77779e-07	0	COL1A2_CD44	Col1a2 - Cd44	COLLAGEN	ECM-Receptor	KEGG: mmu04512
P01	Mast	Club	Col1a2	Cd44	5.53157e-07	0	COL1A2_CD44	Col1a2 - Cd44	COLLAGEN	ECM-Receptor	KEGG: mmu04512
P01	Neur	Club	Col1a2	Cd44	1.81033e-07	0	COL1A2_CD44	Col1a2 - Cd44	COLLAGEN	ECM-Receptor	KEGG: mmu04512
P01	aCM	Neur	Col1a2	Cd44	4.20322e-05	0	COL1A2_CD44	Col1a2 - Cd44	COLLAGEN	ECM-Receptor	KEGG: mmu04512
P01	EC	Neur	Col1a2	Cd44	5.91409e-06	0	COL1A2_CD44	Col1a2 - Cd44	COLLAGEN	ECM-Receptor	KEGG: mmu04512
P01	FB	Neur	Col1a2	Cd44	1.60088e-05	0	COL1A2_CD44	Col1a2 - Cd44	COLLAGEN	ECM-Receptor	KEGG: mmu04512
P01	Perd	Neur	Col1a2	Cd44	4.2514e-06	0	COL1A2_CD44	Col1a2 - Cd44	COLLAGEN	ECM-Receptor	KEGG: mmu04512
P01	SM1	Neur	Col1a2	Cd44	1.06429e-06	0	COL1A2_CD44	Col1a2 - Cd44	COLLAGEN	ECM-Receptor	KEGG: mmu04512
P01	Peri	Neur	Col1a2	Cd44	1.03161e-06	0	COL1A2_CD44	Col1a2 - Cd44	COLLAGEN	ECM-Receptor	KEGG: mmu04512
P01	Mast	Neur	Col1a2	Cd44	1.52296e-06	0	COL1A2_CD44	Col1a2 - Cd44	COLLAGEN	ECM-Receptor	KEGG: mmu04512
P01	Neur	Neur	Col1a2	Cd44	4.94094e-07	0	COL1A2_CD44	Col1a2 - Cd44	COLLAGEN	ECM-Receptor	KEGG: mmu04512
P01	aCM	vCM	Col4a1	Cd44	0.0146328	0	COL4A1_CD44	Col4a1 - Cd44	COLLAGEN	ECM-Receptor	KEGG: mmu04512
P01	EC	vCM	Col4a1	Cd44	0.00241797	0	COL4A1_CD44	Col4a1 - Cd44	COLLAGEN	ECM-Receptor	KEGG: mmu04512
P01	FB	vCM	Col4a1	Cd44	0.0023848	0	COL4A1_CD44	Col4a1 - Cd44	COLLAGEN	ECM-Receptor	KEGG: mmu04512
P01	SM1	vCM	Col4a1	Cd44	0.000436786	0	COL4A1_CD44	Col4a1 - Cd44	COLLAGEN	ECM-Receptor	KEGG: mmu04512
P01	Peri	vCM	Col4a1	Cd44	0.000244112	0	COL4A1_CD44	Col4a1 - Cd44	COLLAGEN	ECM-Receptor	KEGG: mmu04512
P01	Neur	vCM	Col4a1	Cd44	9.24986e-05	0.01	COL4A1_CD44	Col4a1 - Cd44	COLLAGEN	ECM-Receptor	KEGG: mmu04512
P01	SM1	aCM	Col4a1	Cd44	0.000178635	0	COL4A1_CD44	Col4a1 - Cd44	COLLAGEN	ECM-Receptor	KEGG: mmu04512
P01	Peri	aCM	Col4a1	Cd44	9.9762e-05	0	COL4A1_CD44	Col4a1 - Cd44	COLLAGEN	ECM-Receptor	KEGG: mmu04512
P01	aCM	EC	Col4a1	Cd44	0.00117693	0	COL4A1_CD44	Col4a1 - Cd44	COLLAGEN	ECM-Receptor	KEGG: mmu04512
P01	EC	EC	Col4a1	Cd44	0.000194479	0	COL4A1_CD44	Col4a1 - Cd44	COLLAGEN	ECM-Receptor	KEGG: mmu04512
P01	FB	EC	Col4a1	Cd44	0.000191811	0	COL4A1_CD44	Col4a1 - Cd44	COLLAGEN	ECM-Receptor	KEGG: mmu04512
P01	SM1	EC	Col4a1	Cd44	3.51313e-05	0	COL4A1_CD44	Col4a1 - Cd44	COLLAGEN	ECM-Receptor	KEGG: mmu04512
P01	Peri	EC	Col4a1	Cd44	1.96343e-05	0	COL4A1_CD44	Col4a1 - Cd44	COLLAGEN	ECM-Receptor	KEGG: mmu04512
P01	Neur	EC	Col4a1	Cd44	7.43973e-06	0.01	COL4A1_CD44	Col4a1 - Cd44	COLLAGEN	ECM-Receptor	KEGG: mmu04512
P01	SM1	RBC	Col4a1	Cd44	2.10895e-05	0	COL4A1_CD44	Col4a1 - Cd44	COLLAGEN	ECM-Receptor	KEGG: mmu04512
P01	Peri	RBC	Col4a1	Cd44	1.17745e-05	0.02	COL4A1_CD44	Col4a1 - Cd44	COLLAGEN	ECM-Receptor	KEGG: mmu04512
P01	aCM	FB	Col4a1	Cd44	0.001207	0	COL4A1_CD44	Col4a1 - Cd44	COLLAGEN	ECM-Receptor	KEGG: mmu04512
P01	EC	FB	Col4a1	Cd44	0.000199448	0	COL4A1_CD44	Col4a1 - Cd44	COLLAGEN	ECM-Receptor	KEGG: mmu04512
P01	FB	FB	Col4a1	Cd44	0.000196719	0	COL4A1_CD44	Col4a1 - Cd44	COLLAGEN	ECM-Receptor	KEGG: mmu04512
P01	SM1	FB	Col4a1	Cd44	3.60049e-05	0	COL4A1_CD44	Col4a1 - Cd44	COLLAGEN	ECM-Receptor	KEGG: mmu04512
P01	Peri	FB	Col4a1	Cd44	2.01241e-05	0	COL4A1_CD44	Col4a1 - Cd44	COLLAGEN	ECM-Receptor	KEGG: mmu04512
P01	Neur	FB	Col4a1	Cd44	7.62914e-06	0.01	COL4A1_CD44	Col4a1 - Cd44	COLLAGEN	ECM-Receptor	KEGG: mmu04512
P01	aCM	MP	Col4a1	Cd44	0.000165785	0	COL4A1_CD44	Col4a1 - Cd44	COLLAGEN	ECM-Receptor	KEGG: mmu04512
P01	EC	MP	Col4a1	Cd44	2.73947e-05	0	COL4A1_CD44	Col4a1 - Cd44	COLLAGEN	ECM-Receptor	KEGG: mmu04512
P01	FB	MP	Col4a1	Cd44	2.70203e-05	0	COL4A1_CD44	Col4a1 - Cd44	COLLAGEN	ECM-Receptor	KEGG: mmu04512
P01	SM1	MP	Col4a1	Cd44	4.94433e-06	0	COL4A1_CD44	Col4a1 - Cd44	COLLAGEN	ECM-Receptor	KEGG: mmu04512
P01	Peri	MP	Col4a1	Cd44	2.76359e-06	0	COL4A1_CD44	Col4a1 - Cd44	COLLAGEN	ECM-Receptor	KEGG: mmu04512
P01	Neur	MP	Col4a1	Cd44	1.04786e-06	0.01	COL4A1_CD44	Col4a1 - Cd44	COLLAGEN	ECM-Receptor	KEGG: mmu04512
P01	SM1	Perd	Col4a1	Cd44	9.62469e-06	0	COL4A1_CD44	Col4a1 - Cd44	COLLAGEN	ECM-Receptor	KEGG: mmu04512
P01	Peri	Perd	Col4a1	Cd44	5.37535e-06	0	COL4A1_CD44	Col4a1 - Cd44	COLLAGEN	ECM-Receptor	KEGG: mmu04512
P01	aCM	Neut	Col4a1	Cd44	0.000527886	0	COL4A1_CD44	Col4a1 - Cd44	COLLAGEN	ECM-Receptor	KEGG: mmu04512
P01	EC	Neut	Col4a1	Cd44	8.72294e-05	0	COL4A1_CD44	Col4a1 - Cd44	COLLAGEN	ECM-Receptor	KEGG: mmu04512
P01	FB	Neut	Col4a1	Cd44	8.60354e-05	0	COL4A1_CD44	Col4a1 - Cd44	COLLAGEN	ECM-Receptor	KEGG: mmu04512
P01	SM1	Neut	Col4a1	Cd44	1.57494e-05	0	COL4A1_CD44	Col4a1 - Cd44	COLLAGEN	ECM-Receptor	KEGG: mmu04512
P01	Peri	Neut	Col4a1	Cd44	8.80259e-06	0	COL4A1_CD44	Col4a1 - Cd44	COLLAGEN	ECM-Receptor	KEGG: mmu04512
P01	Neur	Neut	Col4a1	Cd44	3.33671e-06	0	COL4A1_CD44	Col4a1 - Cd44	COLLAGEN	ECM-Receptor	KEGG: mmu04512
P01	SM1	SM1	Col4a1	Cd44	3.7921e-06	0	COL4A1_CD44	Col4a1 - Cd44	COLLAGEN	ECM-Receptor	KEGG: mmu04512
P01	Peri	SM1	Col4a1	Cd44	2.11738e-06	0	COL4A1_CD44	Col4a1 - Cd44	COLLAGEN	ECM-Receptor	KEGG: mmu04512
P01	aCM	Peri	Col4a1	Cd44	9.51974e-05	0	COL4A1_CD44	Col4a1 - Cd44	COLLAGEN	ECM-Receptor	KEGG: mmu04512
P01	EC	Peri	Col4a1	Cd44	1.57306e-05	0	COL4A1_CD44	Col4a1 - Cd44	COLLAGEN	ECM-Receptor	KEGG: mmu04512
P01	FB	Peri	Col4a1	Cd44	1.55162e-05	0	COL4A1_CD44	Col4a1 - Cd44	COLLAGEN	ECM-Receptor	KEGG: mmu04512
P01	SM1	Peri	Col4a1	Cd44	2.83752e-06	0	COL4A1_CD44	Col4a1 - Cd44	COLLAGEN	ECM-Receptor	KEGG: mmu04512
P01	Peri	Peri	Col4a1	Cd44	1.58611e-06	0	COL4A1_CD44	Col4a1 - Cd44	COLLAGEN	ECM-Receptor	KEGG: mmu04512
P01	Neur	Peri	Col4a1	Cd44	6.01658e-07	0.02	COL4A1_CD44	Col4a1 - Cd44	COLLAGEN	ECM-Receptor	KEGG: mmu04512
P01	SM1	Mast	Col4a1	Cd44	4.47816e-06	0	COL4A1_CD44	Col4a1 - Cd44	COLLAGEN	ECM-Receptor	KEGG: mmu04512
P01	Peri	Mast	Col4a1	Cd44	2.50065e-06	0	COL4A1_CD44	Col4a1 - Cd44	COLLAGEN	ECM-Receptor	KEGG: mmu04512
P01	SM1	Club	Col4a1	Cd44	5.02322e-07	0	COL4A1_CD44	Col4a1 - Cd44	COLLAGEN	ECM-Receptor	KEGG: mmu04512
P01	Peri	Club	Col4a1	Cd44	2.80633e-07	0	COL4A1_CD44	Col4a1 - Cd44	COLLAGEN	ECM-Receptor	KEGG: mmu04512
P01	aCM	Neur	Col4a1	Cd44	4.64108e-05	0	COL4A1_CD44	Col4a1 - Cd44	COLLAGEN	ECM-Receptor	KEGG: mmu04512
P01	EC	Neur	Col4a1	Cd44	7.66899e-06	0	COL4A1_CD44	Col4a1 - Cd44	COLLAGEN	ECM-Receptor	KEGG: mmu04512
P01	FB	Neur	Col4a1	Cd44	7.56509e-06	0	COL4A1_CD44	Col4a1 - Cd44	COLLAGEN	ECM-Receptor	KEGG: mmu04512
P01	SM1	Neur	Col4a1	Cd44	1.38147e-06	0	COL4A1_CD44	Col4a1 - Cd44	COLLAGEN	ECM-Receptor	KEGG: mmu04512
P01	Peri	Neur	Col4a1	Cd44	7.72338e-07	0	COL4A1_CD44	Col4a1 - Cd44	COLLAGEN	ECM-Receptor	KEGG: mmu04512
P01	Neur	Neur	Col4a1	Cd44	2.93268e-07	0.01	COL4A1_CD44	Col4a1 - Cd44	COLLAGEN	ECM-Receptor	KEGG: mmu04512
P01	aCM	vCM	Col4a2	Cd44	0.00338374	0	COL4A2_CD44	Col4a2 - Cd44	COLLAGEN	ECM-Receptor	KEGG: mmu04512
P01	EC	vCM	Col4a2	Cd44	0.000574966	0	COL4A2_CD44	Col4a2 - Cd44	COLLAGEN	ECM-Receptor	KEGG: mmu04512
P01	FB	vCM	Col4a2	Cd44	0.000608388	0	COL4A2_CD44	Col4a2 - Cd44	COLLAGEN	ECM-Receptor	KEGG: mmu04512
P01	SM1	vCM	Col4a2	Cd44	9.41272e-05	0	COL4A2_CD44	Col4a2 - Cd44	COLLAGEN	ECM-Receptor	KEGG: mmu04512
P01	aCM	EC	Col4a2	Cd44	0.000272151	0	COL4A2_CD44	Col4a2 - Cd44	COLLAGEN	ECM-Receptor	KEGG: mmu04512
P01	EC	EC	Col4a2	Cd44	4.62439e-05	0.01	COL4A2_CD44	Col4a2 - Cd44	COLLAGEN	ECM-Receptor	KEGG: mmu04512
P01	FB	EC	Col4a2	Cd44	4.8932e-05	0	COL4A2_CD44	Col4a2 - Cd44	COLLAGEN	ECM-Receptor	KEGG: mmu04512
P01	SM1	EC	Col4a2	Cd44	7.57056e-06	0	COL4A2_CD44	Col4a2 - Cd44	COLLAGEN	ECM-Receptor	KEGG: mmu04512
P01	aCM	FB	Col4a2	Cd44	0.000279527	0	COL4A2_CD44	Col4a2 - Cd44	COLLAGEN	ECM-Receptor	KEGG: mmu04512
P01	EC	FB	Col4a2	Cd44	4.74967e-05	0	COL4A2_CD44	Col4a2 - Cd44	COLLAGEN	ECM-Receptor	KEGG: mmu04512
P01	FB	FB	Col4a2	Cd44	5.02564e-05	0	COL4A2_CD44	Col4a2 - Cd44	COLLAGEN	ECM-Receptor	KEGG: mmu04512
P01	SM1	FB	Col4a2	Cd44	7.77488e-06	0	COL4A2_CD44	Col4a2 - Cd44	COLLAGEN	ECM-Receptor	KEGG: mmu04512
P01	aCM	MP	Col4a2	Cd44	3.84124e-05	0.02	COL4A2_CD44	Col4a2 - Cd44	COLLAGEN	ECM-Receptor	KEGG: mmu04512
P01	EC	MP	Col4a2	Cd44	6.52693e-06	0	COL4A2_CD44	Col4a2 - Cd44	COLLAGEN	ECM-Receptor	KEGG: mmu04512
P01	FB	MP	Col4a2	Cd44	6.90611e-06	0	COL4A2_CD44	Col4a2 - Cd44	COLLAGEN	ECM-Receptor	KEGG: mmu04512
P01	SM1	MP	Col4a2	Cd44	1.06838e-06	0	COL4A2_CD44	Col4a2 - Cd44	COLLAGEN	ECM-Receptor	KEGG: mmu04512
P01	aCM	Neut	Col4a2	Cd44	0.000122209	0	COL4A2_CD44	Col4a2 - Cd44	COLLAGEN	ECM-Receptor	KEGG: mmu04512
P01	EC	Neut	Col4a2	Cd44	2.07655e-05	0	COL4A2_CD44	Col4a2 - Cd44	COLLAGEN	ECM-Receptor	KEGG: mmu04512
P01	FB	Neut	Col4a2	Cd44	2.19722e-05	0	COL4A2_CD44	Col4a2 - Cd44	COLLAGEN	ECM-Receptor	KEGG: mmu04512
P01	SM1	Neut	Col4a2	Cd44	3.39925e-06	0	COL4A2_CD44	Col4a2 - Cd44	COLLAGEN	ECM-Receptor	KEGG: mmu04512
P01	aCM	Peri	Col4a2	Cd44	2.20862e-05	0.02	COL4A2_CD44	Col4a2 - Cd44	COLLAGEN	ECM-Receptor	KEGG: mmu04512
P01	EC	Peri	Col4a2	Cd44	3.75278e-06	0.01	COL4A2_CD44	Col4a2 - Cd44	COLLAGEN	ECM-Receptor	KEGG: mmu04512
P01	FB	Peri	Col4a2	Cd44	3.97072e-06	0	COL4A2_CD44	Col4a2 - Cd44	COLLAGEN	ECM-Receptor	KEGG: mmu04512
P01	SM1	Peri	Col4a2	Cd44	6.14232e-07	0	COL4A2_CD44	Col4a2 - Cd44	COLLAGEN	ECM-Receptor	KEGG: mmu04512
P01	aCM	Neur	Col4a2	Cd44	1.0801e-05	0.01	COL4A2_CD44	Col4a2 - Cd44	COLLAGEN	ECM-Receptor	KEGG: mmu04512
P01	EC	Neur	Col4a2	Cd44	1.8352e-06	0.01	COL4A2_CD44	Col4a2 - Cd44	COLLAGEN	ECM-Receptor	KEGG: mmu04512
P01	FB	Neur	Col4a2	Cd44	1.94169e-06	0	COL4A2_CD44	Col4a2 - Cd44	COLLAGEN	ECM-Receptor	KEGG: mmu04512
P01	SM1	Neur	Col4a2	Cd44	3.00313e-07	0	COL4A2_CD44	Col4a2 - Cd44	COLLAGEN	ECM-Receptor	KEGG: mmu04512
P01	Peri	Neur	Col4a2	Cd44	1.46824e-07	0.03	COL4A2_CD44	Col4a2 - Cd44	COLLAGEN	ECM-Receptor	KEGG: mmu04512
P01	FB	vCM	Col6a1	Cd44	0.000771439	0	COL6A1_CD44	Col6a1 - Cd44	COLLAGEN	ECM-Receptor	KEGG: mmu04512
P01	Perd	vCM	Col6a1	Cd44	0.000179357	0	COL6A1_CD44	Col6a1 - Cd44	COLLAGEN	ECM-Receptor	KEGG: mmu04512
P01	Peri	vCM	Col6a1	Cd44	4.69071e-05	0	COL6A1_CD44	Col6a1 - Cd44	COLLAGEN	ECM-Receptor	KEGG: mmu04512
P01	FB	aCM	Col6a1	Cd44	0.000309668	0	COL6A1_CD44	Col6a1 - Cd44	COLLAGEN	ECM-Receptor	KEGG: mmu04512
P01	Perd	aCM	Col6a1	Cd44	7.18842e-05	0	COL6A1_CD44	Col6a1 - Cd44	COLLAGEN	ECM-Receptor	KEGG: mmu04512
P01	Peri	aCM	Col6a1	Cd44	1.88063e-05	0	COL6A1_CD44	Col6a1 - Cd44	COLLAGEN	ECM-Receptor	KEGG: mmu04512
P01	FB	EC	Col6a1	Cd44	6.20461e-05	0	COL6A1_CD44	Col6a1 - Cd44	COLLAGEN	ECM-Receptor	KEGG: mmu04512
P01	Perd	EC	Col6a1	Cd44	1.44255e-05	0	COL6A1_CD44	Col6a1 - Cd44	COLLAGEN	ECM-Receptor	KEGG: mmu04512
P01	Peri	EC	Col6a1	Cd44	3.77269e-06	0	COL6A1_CD44	Col6a1 - Cd44	COLLAGEN	ECM-Receptor	KEGG: mmu04512
P01	FB	RBC	Col6a1	Cd44	3.63032e-05	0	COL6A1_CD44	Col6a1 - Cd44	COLLAGEN	ECM-Receptor	KEGG: mmu04512
P01	Perd	RBC	Col6a1	Cd44	8.42227e-06	0	COL6A1_CD44	Col6a1 - Cd44	COLLAGEN	ECM-Receptor	KEGG: mmu04512
P01	Peri	RBC	Col6a1	Cd44	2.20371e-06	0	COL6A1_CD44	Col6a1 - Cd44	COLLAGEN	ECM-Receptor	KEGG: mmu04512
P01	FB	FB	Col6a1	Cd44	6.37171e-05	0	COL6A1_CD44	Col6a1 - Cd44	COLLAGEN	ECM-Receptor	KEGG: mmu04512
P01	Perd	FB	Col6a1	Cd44	1.48165e-05	0	COL6A1_CD44	Col6a1 - Cd44	COLLAGEN	ECM-Receptor	KEGG: mmu04512
P01	Peri	FB	Col6a1	Cd44	3.87481e-06	0	COL6A1_CD44	Col6a1 - Cd44	COLLAGEN	ECM-Receptor	KEGG: mmu04512
P01	FB	MP	Col6a1	Cd44	8.75547e-06	0	COL6A1_CD44	Col6a1 - Cd44	COLLAGEN	ECM-Receptor	KEGG: mmu04512
P01	Perd	MP	Col6a1	Cd44	2.03608e-06	0	COL6A1_CD44	Col6a1 - Cd44	COLLAGEN	ECM-Receptor	KEGG: mmu04512
P01	Peri	MP	Col6a1	Cd44	5.32467e-07	0	COL6A1_CD44	Col6a1 - Cd44	COLLAGEN	ECM-Receptor	KEGG: mmu04512
P01	FB	Perd	Col6a1	Cd44	1.67048e-05	0	COL6A1_CD44	Col6a1 - Cd44	COLLAGEN	ECM-Receptor	KEGG: mmu04512
P01	Perd	Perd	Col6a1	Cd44	3.87813e-06	0	COL6A1_CD44	Col6a1 - Cd44	COLLAGEN	ECM-Receptor	KEGG: mmu04512
P01	Peri	Perd	Col6a1	Cd44	1.01457e-06	0	COL6A1_CD44	Col6a1 - Cd44	COLLAGEN	ECM-Receptor	KEGG: mmu04512
P01	FB	Neut	Col6a1	Cd44	2.78581e-05	0	COL6A1_CD44	Col6a1 - Cd44	COLLAGEN	ECM-Receptor	KEGG: mmu04512
P01	Perd	Neut	Col6a1	Cd44	6.47776e-06	0	COL6A1_CD44	Col6a1 - Cd44	COLLAGEN	ECM-Receptor	KEGG: mmu04512
P01	Peri	Neut	Col6a1	Cd44	1.69407e-06	0	COL6A1_CD44	Col6a1 - Cd44	COLLAGEN	ECM-Receptor	KEGG: mmu04512
P01	FB	SM1	Col6a1	Cd44	6.54355e-06	0	COL6A1_CD44	Col6a1 - Cd44	COLLAGEN	ECM-Receptor	KEGG: mmu04512
P01	Perd	SM1	Col6a1	Cd44	1.51839e-06	0	COL6A1_CD44	Col6a1 - Cd44	COLLAGEN	ECM-Receptor	KEGG: mmu04512
P01	Peri	SM1	Col6a1	Cd44	3.97275e-07	0	COL6A1_CD44	Col6a1 - Cd44	COLLAGEN	ECM-Receptor	KEGG: mmu04512
P01	FB	Peri	Col6a1	Cd44	5.03345e-06	0	COL6A1_CD44	Col6a1 - Cd44	COLLAGEN	ECM-Receptor	KEGG: mmu04512
P01	Perd	Peri	Col6a1	Cd44	1.1707e-06	0	COL6A1_CD44	Col6a1 - Cd44	COLLAGEN	ECM-Receptor	KEGG: mmu04512
P01	Peri	Peri	Col6a1	Cd44	3.06146e-07	0	COL6A1_CD44	Col6a1 - Cd44	COLLAGEN	ECM-Receptor	KEGG: mmu04512
P01	FB	Mast	Col6a1	Cd44	7.74253e-06	0	COL6A1_CD44	Col6a1 - Cd44	COLLAGEN	ECM-Receptor	KEGG: mmu04512
P01	Perd	Mast	Col6a1	Cd44	1.7969e-06	0	COL6A1_CD44	Col6a1 - Cd44	COLLAGEN	ECM-Receptor	KEGG: mmu04512
P01	Peri	Mast	Col6a1	Cd44	4.70127e-07	0	COL6A1_CD44	Col6a1 - Cd44	COLLAGEN	ECM-Receptor	KEGG: mmu04512
P01	FB	Club	Col6a1	Cd44	8.78774e-07	0	COL6A1_CD44	Col6a1 - Cd44	COLLAGEN	ECM-Receptor	KEGG: mmu04512
P01	Perd	Club	Col6a1	Cd44	2.04148e-07	0	COL6A1_CD44	Col6a1 - Cd44	COLLAGEN	ECM-Receptor	KEGG: mmu04512
P01	Peri	Club	Col6a1	Cd44	5.34001e-08	0	COL6A1_CD44	Col6a1 - Cd44	COLLAGEN	ECM-Receptor	KEGG: mmu04512
P01	FB	Neur	Col6a1	Cd44	2.46069e-06	0	COL6A1_CD44	Col6a1 - Cd44	COLLAGEN	ECM-Receptor	KEGG: mmu04512
P01	Perd	Neur	Col6a1	Cd44	5.72518e-07	0	COL6A1_CD44	Col6a1 - Cd44	COLLAGEN	ECM-Receptor	KEGG: mmu04512
P01	Peri	Neur	Col6a1	Cd44	1.49706e-07	0	COL6A1_CD44	Col6a1 - Cd44	COLLAGEN	ECM-Receptor	KEGG: mmu04512
P01	FB	vCM	Col6a2	Cd44	0.000719397	0	COL6A2_CD44	Col6a2 - Cd44	COLLAGEN	ECM-Receptor	KEGG: mmu04512
P01	Perd	vCM	Col6a2	Cd44	0.000157556	0	COL6A2_CD44	Col6a2 - Cd44	COLLAGEN	ECM-Receptor	KEGG: mmu04512
P01	Peri	vCM	Col6a2	Cd44	4.98378e-05	0	COL6A2_CD44	Col6a2 - Cd44	COLLAGEN	ECM-Receptor	KEGG: mmu04512
P01	Neur	vCM	Col6a2	Cd44	2.08981e-05	0	COL6A2_CD44	Col6a2 - Cd44	COLLAGEN	ECM-Receptor	KEGG: mmu04512
P01	FB	aCM	Col6a2	Cd44	0.000288666	0	COL6A2_CD44	Col6a2 - Cd44	COLLAGEN	ECM-Receptor	KEGG: mmu04512
P01	Perd	aCM	Col6a2	Cd44	6.31144e-05	0	COL6A2_CD44	Col6a2 - Cd44	COLLAGEN	ECM-Receptor	KEGG: mmu04512
P01	Peri	aCM	Col6a2	Cd44	1.99869e-05	0	COL6A2_CD44	Col6a2 - Cd44	COLLAGEN	ECM-Receptor	KEGG: mmu04512
P01	Neur	aCM	Col6a2	Cd44	8.37655e-06	0	COL6A2_CD44	Col6a2 - Cd44	COLLAGEN	ECM-Receptor	KEGG: mmu04512
P01	FB	EC	Col6a2	Cd44	5.78604e-05	0	COL6A2_CD44	Col6a2 - Cd44	COLLAGEN	ECM-Receptor	KEGG: mmu04512
P01	Perd	EC	Col6a2	Cd44	1.2672e-05	0	COL6A2_CD44	Col6a2 - Cd44	COLLAGEN	ECM-Receptor	KEGG: mmu04512
P01	Peri	EC	Col6a2	Cd44	4.0084e-06	0	COL6A2_CD44	Col6a2 - Cd44	COLLAGEN	ECM-Receptor	KEGG: mmu04512
P01	Neur	EC	Col6a2	Cd44	1.68081e-06	0	COL6A2_CD44	Col6a2 - Cd44	COLLAGEN	ECM-Receptor	KEGG: mmu04512
P01	FB	RBC	Col6a2	Cd44	3.38362e-05	0	COL6A2_CD44	Col6a2 - Cd44	COLLAGEN	ECM-Receptor	KEGG: mmu04512
P01	Perd	RBC	Col6a2	Cd44	7.39337e-06	0	COL6A2_CD44	Col6a2 - Cd44	COLLAGEN	ECM-Receptor	KEGG: mmu04512
P01	Peri	RBC	Col6a2	Cd44	2.3423e-06	0	COL6A2_CD44	Col6a2 - Cd44	COLLAGEN	ECM-Receptor	KEGG: mmu04512
P01	Neur	RBC	Col6a2	Cd44	9.8147e-07	0	COL6A2_CD44	Col6a2 - Cd44	COLLAGEN	ECM-Receptor	KEGG: mmu04512
P01	FB	FB	Col6a2	Cd44	5.94211e-05	0	COL6A2_CD44	Col6a2 - Cd44	COLLAGEN	ECM-Receptor	KEGG: mmu04512
P01	Perd	FB	Col6a2	Cd44	1.30162e-05	0	COL6A2_CD44	Col6a2 - Cd44	COLLAGEN	ECM-Receptor	KEGG: mmu04512
P01	Peri	FB	Col6a2	Cd44	4.11678e-06	0	COL6A2_CD44	Col6a2 - Cd44	COLLAGEN	ECM-Receptor	KEGG: mmu04512
P01	Neur	FB	Col6a2	Cd44	1.72635e-06	0	COL6A2_CD44	Col6a2 - Cd44	COLLAGEN	ECM-Receptor	KEGG: mmu04512
P01	FB	MP	Col6a2	Cd44	8.16527e-06	0	COL6A2_CD44	Col6a2 - Cd44	COLLAGEN	ECM-Receptor	KEGG: mmu04512
P01	Perd	MP	Col6a2	Cd44	1.78871e-06	0	COL6A2_CD44	Col6a2 - Cd44	COLLAGEN	ECM-Receptor	KEGG: mmu04512
P01	Peri	MP	Col6a2	Cd44	5.65712e-07	0	COL6A2_CD44	Col6a2 - Cd44	COLLAGEN	ECM-Receptor	KEGG: mmu04512
P01	Neur	MP	Col6a2	Cd44	2.37233e-07	0	COL6A2_CD44	Col6a2 - Cd44	COLLAGEN	ECM-Receptor	KEGG: mmu04512
P01	FB	Perd	Col6a2	Cd44	1.55723e-05	0	COL6A2_CD44	Col6a2 - Cd44	COLLAGEN	ECM-Receptor	KEGG: mmu04512
P01	Perd	Perd	Col6a2	Cd44	3.40511e-06	0	COL6A2_CD44	Col6a2 - Cd44	COLLAGEN	ECM-Receptor	KEGG: mmu04512
P01	Peri	Perd	Col6a2	Cd44	1.07824e-06	0	COL6A2_CD44	Col6a2 - Cd44	COLLAGEN	ECM-Receptor	KEGG: mmu04512
P01	Neur	Perd	Col6a2	Cd44	4.51909e-07	0	COL6A2_CD44	Col6a2 - Cd44	COLLAGEN	ECM-Receptor	KEGG: mmu04512
P01	FB	Neut	Col6a2	Cd44	2.59796e-05	0	COL6A2_CD44	Col6a2 - Cd44	COLLAGEN	ECM-Receptor	KEGG: mmu04512
P01	Perd	Neut	Col6a2	Cd44	5.69059e-06	0	COL6A2_CD44	Col6a2 - Cd44	COLLAGEN	ECM-Receptor	KEGG: mmu04512
P01	Peri	Neut	Col6a2	Cd44	1.79987e-06	0	COL6A2_CD44	Col6a2 - Cd44	COLLAGEN	ECM-Receptor	KEGG: mmu04512
P01	Neur	Neut	Col6a2	Cd44	7.54759e-07	0	COL6A2_CD44	Col6a2 - Cd44	COLLAGEN	ECM-Receptor	KEGG: mmu04512
P01	FB	SM1	Col6a2	Cd44	6.09918e-06	0	COL6A2_CD44	Col6a2 - Cd44	COLLAGEN	ECM-Receptor	KEGG: mmu04512
P01	Perd	SM1	Col6a2	Cd44	1.33299e-06	0	COL6A2_CD44	Col6a2 - Cd44	COLLAGEN	ECM-Receptor	KEGG: mmu04512
P01	Peri	SM1	Col6a2	Cd44	4.22244e-07	0	COL6A2_CD44	Col6a2 - Cd44	COLLAGEN	ECM-Receptor	KEGG: mmu04512
P01	Neur	SM1	Col6a2	Cd44	1.7694e-07	0	COL6A2_CD44	Col6a2 - Cd44	COLLAGEN	ECM-Receptor	KEGG: mmu04512
P01	FB	Peri	Col6a2	Cd44	4.69432e-06	0	COL6A2_CD44	Col6a2 - Cd44	COLLAGEN	ECM-Receptor	KEGG: mmu04512
P01	Perd	Peri	Col6a2	Cd44	1.02852e-06	0	COL6A2_CD44	Col6a2 - Cd44	COLLAGEN	ECM-Receptor	KEGG: mmu04512
P01	Peri	Peri	Col6a2	Cd44	3.25252e-07	0	COL6A2_CD44	Col6a2 - Cd44	COLLAGEN	ECM-Receptor	KEGG: mmu04512
P01	Neur	Peri	Col6a2	Cd44	1.36402e-07	0	COL6A2_CD44	Col6a2 - Cd44	COLLAGEN	ECM-Receptor	KEGG: mmu04512
P01	FB	Mast	Col6a2	Cd44	7.21703e-06	0	COL6A2_CD44	Col6a2 - Cd44	COLLAGEN	ECM-Receptor	KEGG: mmu04512
P01	Perd	Mast	Col6a2	Cd44	1.57757e-06	0	COL6A2_CD44	Col6a2 - Cd44	COLLAGEN	ECM-Receptor	KEGG: mmu04512
P01	Peri	Mast	Col6a2	Cd44	4.9966e-07	0	COL6A2_CD44	Col6a2 - Cd44	COLLAGEN	ECM-Receptor	KEGG: mmu04512
P01	Neur	Mast	Col6a2	Cd44	2.09393e-07	0	COL6A2_CD44	Col6a2 - Cd44	COLLAGEN	ECM-Receptor	KEGG: mmu04512
P01	FB	Club	Col6a2	Cd44	8.19329e-07	0	COL6A2_CD44	Col6a2 - Cd44	COLLAGEN	ECM-Receptor	KEGG: mmu04512
P01	Perd	Club	Col6a2	Cd44	1.79286e-07	0	COL6A2_CD44	Col6a2 - Cd44	COLLAGEN	ECM-Receptor	KEGG: mmu04512
P01	Peri	Club	Col6a2	Cd44	5.67447e-08	0	COL6A2_CD44	Col6a2 - Cd44	COLLAGEN	ECM-Receptor	KEGG: mmu04512
P01	Neur	Club	Col6a2	Cd44	2.37879e-08	0	COL6A2_CD44	Col6a2 - Cd44	COLLAGEN	ECM-Receptor	KEGG: mmu04512
P01	FB	Neur	Col6a2	Cd44	2.2951e-06	0	COL6A2_CD44	Col6a2 - Cd44	COLLAGEN	ECM-Receptor	KEGG: mmu04512
P01	Perd	Neur	Col6a2	Cd44	5.03043e-07	0	COL6A2_CD44	Col6a2 - Cd44	COLLAGEN	ECM-Receptor	KEGG: mmu04512
P01	Peri	Neur	Col6a2	Cd44	1.59039e-07	0	COL6A2_CD44	Col6a2 - Cd44	COLLAGEN	ECM-Receptor	KEGG: mmu04512
P01	Neur	Neur	Col6a2	Cd44	6.67046e-08	0	COL6A2_CD44	Col6a2 - Cd44	COLLAGEN	ECM-Receptor	KEGG: mmu04512
P01	FB	vCM	Col6a3	Cd44	0.000855638	0	COL6A3_CD44	Col6a3 - Cd44	COLLAGEN	ECM-Receptor	KEGG: mmu04512
P01	Peri	vCM	Col6a3	Cd44	5.38257e-05	0	COL6A3_CD44	Col6a3 - Cd44	COLLAGEN	ECM-Receptor	KEGG: mmu04512
P01	Neur	vCM	Col6a3	Cd44	2.0727e-05	0	COL6A3_CD44	Col6a3 - Cd44	COLLAGEN	ECM-Receptor	KEGG: mmu04512
P01	FB	aCM	Col6a3	Cd44	0.000343682	0	COL6A3_CD44	Col6a3 - Cd44	COLLAGEN	ECM-Receptor	KEGG: mmu04512
P01	Peri	aCM	Col6a3	Cd44	2.15945e-05	0	COL6A3_CD44	Col6a3 - Cd44	COLLAGEN	ECM-Receptor	KEGG: mmu04512
P01	Neur	aCM	Col6a3	Cd44	8.3077e-06	0	COL6A3_CD44	Col6a3 - Cd44	COLLAGEN	ECM-Receptor	KEGG: mmu04512
P01	FB	EC	Col6a3	Cd44	6.88183e-05	0	COL6A3_CD44	Col6a3 - Cd44	COLLAGEN	ECM-Receptor	KEGG: mmu04512
P01	Peri	EC	Col6a3	Cd44	4.32915e-06	0	COL6A3_CD44	Col6a3 - Cd44	COLLAGEN	ECM-Receptor	KEGG: mmu04512
P01	Neur	EC	Col6a3	Cd44	1.66705e-06	0	COL6A3_CD44	Col6a3 - Cd44	COLLAGEN	ECM-Receptor	KEGG: mmu04512
P01	FB	RBC	Col6a3	Cd44	4.03002e-05	0	COL6A3_CD44	Col6a3 - Cd44	COLLAGEN	ECM-Receptor	KEGG: mmu04512
P01	Peri	RBC	Col6a3	Cd44	2.53106e-06	0	COL6A3_CD44	Col6a3 - Cd44	COLLAGEN	ECM-Receptor	KEGG: mmu04512
P01	Neur	RBC	Col6a3	Cd44	9.73391e-07	0	COL6A3_CD44	Col6a3 - Cd44	COLLAGEN	ECM-Receptor	KEGG: mmu04512
P01	FB	FB	Col6a3	Cd44	7.06668e-05	0	COL6A3_CD44	Col6a3 - Cd44	COLLAGEN	ECM-Receptor	KEGG: mmu04512
P01	Peri	FB	Col6a3	Cd44	4.446e-06	0	COL6A3_CD44	Col6a3 - Cd44	COLLAGEN	ECM-Receptor	KEGG: mmu04512
P01	Neur	FB	Col6a3	Cd44	1.71223e-06	0	COL6A3_CD44	Col6a3 - Cd44	COLLAGEN	ECM-Receptor	KEGG: mmu04512
P01	FB	MP	Col6a3	Cd44	9.71023e-06	0	COL6A3_CD44	Col6a3 - Cd44	COLLAGEN	ECM-Receptor	KEGG: mmu04512
P01	Peri	MP	Col6a3	Cd44	6.10945e-07	0	COL6A3_CD44	Col6a3 - Cd44	COLLAGEN	ECM-Receptor	KEGG: mmu04512
P01	Neur	MP	Col6a3	Cd44	2.35292e-07	0	COL6A3_CD44	Col6a3 - Cd44	COLLAGEN	ECM-Receptor	KEGG: mmu04512
P01	FB	Perd	Col6a3	Cd44	1.8539e-05	0	COL6A3_CD44	Col6a3 - Cd44	COLLAGEN	ECM-Receptor	KEGG: mmu04512
P01	Peri	Perd	Col6a3	Cd44	1.16494e-06	0	COL6A3_CD44	Col6a3 - Cd44	COLLAGEN	ECM-Receptor	KEGG: mmu04512
P01	Neur	Perd	Col6a3	Cd44	4.48196e-07	0	COL6A3_CD44	Col6a3 - Cd44	COLLAGEN	ECM-Receptor	KEGG: mmu04512
P01	FB	Neut	Col6a3	Cd44	3.08971e-05	0	COL6A3_CD44	Col6a3 - Cd44	COLLAGEN	ECM-Receptor	KEGG: mmu04512
P01	Peri	Neut	Col6a3	Cd44	1.94383e-06	0	COL6A3_CD44	Col6a3 - Cd44	COLLAGEN	ECM-Receptor	KEGG: mmu04512
P01	Neur	Neut	Col6a3	Cd44	7.48583e-07	0	COL6A3_CD44	Col6a3 - Cd44	COLLAGEN	ECM-Receptor	KEGG: mmu04512
P01	FB	SM1	Col6a3	Cd44	7.26341e-06	0	COL6A3_CD44	Col6a3 - Cd44	COLLAGEN	ECM-Receptor	KEGG: mmu04512
P01	Peri	SM1	Col6a3	Cd44	4.56248e-07	0	COL6A3_CD44	Col6a3 - Cd44	COLLAGEN	ECM-Receptor	KEGG: mmu04512
P01	Neur	SM1	Col6a3	Cd44	1.75485e-07	0	COL6A3_CD44	Col6a3 - Cd44	COLLAGEN	ECM-Receptor	KEGG: mmu04512
P01	FB	Peri	Col6a3	Cd44	5.58201e-06	0	COL6A3_CD44	Col6a3 - Cd44	COLLAGEN	ECM-Receptor	KEGG: mmu04512
P01	Peri	Peri	Col6a3	Cd44	3.51246e-07	0	COL6A3_CD44	Col6a3 - Cd44	COLLAGEN	ECM-Receptor	KEGG: mmu04512
P01	Neur	Peri	Col6a3	Cd44	1.35287e-07	0	COL6A3_CD44	Col6a3 - Cd44	COLLAGEN	ECM-Receptor	KEGG: mmu04512
P01	FB	Mast	Col6a3	Cd44	8.59373e-06	0	COL6A3_CD44	Col6a3 - Cd44	COLLAGEN	ECM-Receptor	KEGG: mmu04512
P01	Peri	Mast	Col6a3	Cd44	5.39878e-07	0	COL6A3_CD44	Col6a3 - Cd44	COLLAGEN	ECM-Receptor	KEGG: mmu04512
P01	Neur	Mast	Col6a3	Cd44	2.07671e-07	0	COL6A3_CD44	Col6a3 - Cd44	COLLAGEN	ECM-Receptor	KEGG: mmu04512
P01	FB	Club	Col6a3	Cd44	9.75002e-07	0	COL6A3_CD44	Col6a3 - Cd44	COLLAGEN	ECM-Receptor	KEGG: mmu04512
P01	Peri	Club	Col6a3	Cd44	6.12973e-08	0	COL6A3_CD44	Col6a3 - Cd44	COLLAGEN	ECM-Receptor	KEGG: mmu04512
P01	Neur	Club	Col6a3	Cd44	2.35927e-08	0	COL6A3_CD44	Col6a3 - Cd44	COLLAGEN	ECM-Receptor	KEGG: mmu04512
P01	FB	Neur	Col6a3	Cd44	2.72848e-06	0	COL6A3_CD44	Col6a3 - Cd44	COLLAGEN	ECM-Receptor	KEGG: mmu04512
P01	Peri	Neur	Col6a3	Cd44	1.71734e-07	0	COL6A3_CD44	Col6a3 - Cd44	COLLAGEN	ECM-Receptor	KEGG: mmu04512
P01	Neur	Neur	Col6a3	Cd44	6.61597e-08	0	COL6A3_CD44	Col6a3 - Cd44	COLLAGEN	ECM-Receptor	KEGG: mmu04512
P01	vCM	vCM	Lamb1	Cd44	0.00638511	0	LAMB1_CD44	Lamb1 - Cd44	LAMININ	ECM-Receptor	KEGG: mmu04512
P01	FB	vCM	Lamb1	Cd44	0.000548549	0.01	LAMB1_CD44	Lamb1 - Cd44	LAMININ	ECM-Receptor	KEGG: mmu04512
P01	Perd	vCM	Lamb1	Cd44	0.000183276	0.02	LAMB1_CD44	Lamb1 - Cd44	LAMININ	ECM-Receptor	KEGG: mmu04512
P01	Neut	vCM	Lamb1	Cd44	0.000247151	0.03	LAMB1_CD44	Lamb1 - Cd44	LAMININ	ECM-Receptor	KEGG: mmu04512
P01	Mast	vCM	Lamb1	Cd44	8.75267e-05	0.04	LAMB1_CD44	Lamb1 - Cd44	LAMININ	ECM-Receptor	KEGG: mmu04512
P01	FB	EC	Lamb1	Cd44	4.41192e-05	0.03	LAMB1_CD44	Lamb1 - Cd44	LAMININ	ECM-Receptor	KEGG: mmu04512
P01	Perd	EC	Lamb1	Cd44	1.47406e-05	0.02	LAMB1_CD44	Lamb1 - Cd44	LAMININ	ECM-Receptor	KEGG: mmu04512
P01	Neut	EC	Lamb1	Cd44	1.98781e-05	0.04	LAMB1_CD44	Lamb1 - Cd44	LAMININ	ECM-Receptor	KEGG: mmu04512
P01	vCM	FB	Lamb1	Cd44	0.000527486	0.01	LAMB1_CD44	Lamb1 - Cd44	LAMININ	ECM-Receptor	KEGG: mmu04512
P01	FB	FB	Lamb1	Cd44	4.53156e-05	0	LAMB1_CD44	Lamb1 - Cd44	LAMININ	ECM-Receptor	KEGG: mmu04512
P01	Perd	FB	Lamb1	Cd44	1.51401e-05	0.01	LAMB1_CD44	Lamb1 - Cd44	LAMININ	ECM-Receptor	KEGG: mmu04512
P01	Neut	FB	Lamb1	Cd44	2.04169e-05	0.01	LAMB1_CD44	Lamb1 - Cd44	LAMININ	ECM-Receptor	KEGG: mmu04512
P01	Mast	FB	Lamb1	Cd44	7.23047e-06	0.01	LAMB1_CD44	Lamb1 - Cd44	LAMININ	ECM-Receptor	KEGG: mmu04512
P01	FB	MP	Lamb1	Cd44	6.22724e-06	0.01	LAMB1_CD44	Lamb1 - Cd44	LAMININ	ECM-Receptor	KEGG: mmu04512
P01	Perd	MP	Lamb1	Cd44	2.08053e-06	0.01	LAMB1_CD44	Lamb1 - Cd44	LAMININ	ECM-Receptor	KEGG: mmu04512
P01	Neut	MP	Lamb1	Cd44	2.80567e-06	0.02	LAMB1_CD44	Lamb1 - Cd44	LAMININ	ECM-Receptor	KEGG: mmu04512
P01	vCM	Neut	Lamb1	Cd44	0.000230614	0.01	LAMB1_CD44	Lamb1 - Cd44	LAMININ	ECM-Receptor	KEGG: mmu04512
P01	FB	Neut	Lamb1	Cd44	1.98118e-05	0.01	LAMB1_CD44	Lamb1 - Cd44	LAMININ	ECM-Receptor	KEGG: mmu04512
P01	Perd	Neut	Lamb1	Cd44	6.61922e-06	0	LAMB1_CD44	Lamb1 - Cd44	LAMININ	ECM-Receptor	KEGG: mmu04512
P01	Neut	Neut	Lamb1	Cd44	8.92622e-06	0.01	LAMB1_CD44	Lamb1 - Cd44	LAMININ	ECM-Receptor	KEGG: mmu04512
P01	Mast	Neut	Lamb1	Cd44	3.16115e-06	0.04	LAMB1_CD44	Lamb1 - Cd44	LAMININ	ECM-Receptor	KEGG: mmu04512
P01	FB	Peri	Lamb1	Cd44	3.58055e-06	0	LAMB1_CD44	Lamb1 - Cd44	LAMININ	ECM-Receptor	KEGG: mmu04512
P01	Perd	Peri	Lamb1	Cd44	1.19625e-06	0.03	LAMB1_CD44	Lamb1 - Cd44	LAMININ	ECM-Receptor	KEGG: mmu04512
P01	Neut	Peri	Lamb1	Cd44	1.61319e-06	0.03	LAMB1_CD44	Lamb1 - Cd44	LAMININ	ECM-Receptor	KEGG: mmu04512
P01	vCM	Neur	Lamb1	Cd44	2.03846e-05	0.02	LAMB1_CD44	Lamb1 - Cd44	LAMININ	ECM-Receptor	KEGG: mmu04512
P01	FB	Neur	Lamb1	Cd44	1.75107e-06	0	LAMB1_CD44	Lamb1 - Cd44	LAMININ	ECM-Receptor	KEGG: mmu04512
P01	Perd	Neur	Lamb1	Cd44	5.85001e-07	0.01	LAMB1_CD44	Lamb1 - Cd44	LAMININ	ECM-Receptor	KEGG: mmu04512
P01	Neut	Neur	Lamb1	Cd44	7.88913e-07	0	LAMB1_CD44	Lamb1 - Cd44	LAMININ	ECM-Receptor	KEGG: mmu04512
P01	Mast	Neur	Lamb1	Cd44	2.79386e-07	0.03	LAMB1_CD44	Lamb1 - Cd44	LAMININ	ECM-Receptor	KEGG: mmu04512
P01	aCM	vCM	Lamc1	Cd44	0.0035175	0	LAMC1_CD44	Lamc1 - Cd44	LAMININ	ECM-Receptor	KEGG: mmu04512
P01	EC	vCM	Lamc1	Cd44	0.000645131	0	LAMC1_CD44	Lamc1 - Cd44	LAMININ	ECM-Receptor	KEGG: mmu04512
P01	FB	vCM	Lamc1	Cd44	0.00066501	0	LAMC1_CD44	Lamc1 - Cd44	LAMININ	ECM-Receptor	KEGG: mmu04512
P01	Perd	vCM	Lamc1	Cd44	0.000203041	0	LAMC1_CD44	Lamc1 - Cd44	LAMININ	ECM-Receptor	KEGG: mmu04512
P01	SM1	vCM	Lamc1	Cd44	9.28322e-05	0	LAMC1_CD44	Lamc1 - Cd44	LAMININ	ECM-Receptor	KEGG: mmu04512
P01	EC	EC	Lamc1	Cd44	5.18872e-05	0	LAMC1_CD44	Lamc1 - Cd44	LAMININ	ECM-Receptor	KEGG: mmu04512
P01	FB	EC	Lamc1	Cd44	5.34861e-05	0	LAMC1_CD44	Lamc1 - Cd44	LAMININ	ECM-Receptor	KEGG: mmu04512
P01	Perd	EC	Lamc1	Cd44	1.63304e-05	0.01	LAMC1_CD44	Lamc1 - Cd44	LAMININ	ECM-Receptor	KEGG: mmu04512
P01	SM1	EC	Lamc1	Cd44	7.4664e-06	0	LAMC1_CD44	Lamc1 - Cd44	LAMININ	ECM-Receptor	KEGG: mmu04512
P01	aCM	FB	Lamc1	Cd44	0.000290572	0	LAMC1_CD44	Lamc1 - Cd44	LAMININ	ECM-Receptor	KEGG: mmu04512
P01	EC	FB	Lamc1	Cd44	5.32899e-05	0	LAMC1_CD44	Lamc1 - Cd44	LAMININ	ECM-Receptor	KEGG: mmu04512
P01	FB	FB	Lamc1	Cd44	5.49313e-05	0	LAMC1_CD44	Lamc1 - Cd44	LAMININ	ECM-Receptor	KEGG: mmu04512
P01	Perd	FB	Lamc1	Cd44	1.6772e-05	0	LAMC1_CD44	Lamc1 - Cd44	LAMININ	ECM-Receptor	KEGG: mmu04512
P01	Neut	FB	Lamc1	Cd44	2.19346e-05	0.01	LAMC1_CD44	Lamc1 - Cd44	LAMININ	ECM-Receptor	KEGG: mmu04512
P01	SM1	FB	Lamc1	Cd44	7.66797e-06	0	LAMC1_CD44	Lamc1 - Cd44	LAMININ	ECM-Receptor	KEGG: mmu04512
P01	EC	MP	Lamc1	Cd44	7.32288e-06	0	LAMC1_CD44	Lamc1 - Cd44	LAMININ	ECM-Receptor	KEGG: mmu04512
P01	FB	MP	Lamc1	Cd44	7.5484e-06	0	LAMC1_CD44	Lamc1 - Cd44	LAMININ	ECM-Receptor	KEGG: mmu04512
P01	Perd	MP	Lamc1	Cd44	2.30476e-06	0	LAMC1_CD44	Lamc1 - Cd44	LAMININ	ECM-Receptor	KEGG: mmu04512
P01	SM1	MP	Lamc1	Cd44	1.05369e-06	0	LAMC1_CD44	Lamc1 - Cd44	LAMININ	ECM-Receptor	KEGG: mmu04512
P01	aCM	Neut	Lamc1	Cd44	0.000127038	0.03	LAMC1_CD44	Lamc1 - Cd44	LAMININ	ECM-Receptor	KEGG: mmu04512
P01	EC	Neut	Lamc1	Cd44	2.32986e-05	0	LAMC1_CD44	Lamc1 - Cd44	LAMININ	ECM-Receptor	KEGG: mmu04512
P01	FB	Neut	Lamc1	Cd44	2.40163e-05	0	LAMC1_CD44	Lamc1 - Cd44	LAMININ	ECM-Receptor	KEGG: mmu04512
P01	Perd	Neut	Lamc1	Cd44	7.3328e-06	0	LAMC1_CD44	Lamc1 - Cd44	LAMININ	ECM-Receptor	KEGG: mmu04512
P01	Neut	Neut	Lamc1	Cd44	9.58984e-06	0.04	LAMC1_CD44	Lamc1 - Cd44	LAMININ	ECM-Receptor	KEGG: mmu04512
P01	SM1	Neut	Lamc1	Cd44	3.3525e-06	0	LAMC1_CD44	Lamc1 - Cd44	LAMININ	ECM-Receptor	KEGG: mmu04512
P01	EC	Peri	Lamc1	Cd44	4.21022e-06	0	LAMC1_CD44	Lamc1 - Cd44	LAMININ	ECM-Receptor	KEGG: mmu04512
P01	FB	Peri	Lamc1	Cd44	4.33984e-06	0	LAMC1_CD44	Lamc1 - Cd44	LAMININ	ECM-Receptor	KEGG: mmu04512
P01	Perd	Peri	Lamc1	Cd44	1.32511e-06	0.01	LAMC1_CD44	Lamc1 - Cd44	LAMININ	ECM-Receptor	KEGG: mmu04512
P01	SM1	Peri	Lamc1	Cd44	6.05792e-07	0	LAMC1_CD44	Lamc1 - Cd44	LAMININ	ECM-Receptor	KEGG: mmu04512
P01	aCM	Neur	Lamc1	Cd44	1.12271e-05	0.03	LAMC1_CD44	Lamc1 - Cd44	LAMININ	ECM-Receptor	KEGG: mmu04512
P01	EC	Neur	Lamc1	Cd44	2.05866e-06	0	LAMC1_CD44	Lamc1 - Cd44	LAMININ	ECM-Receptor	KEGG: mmu04512
P01	FB	Neur	Lamc1	Cd44	2.12199e-06	0	LAMC1_CD44	Lamc1 - Cd44	LAMININ	ECM-Receptor	KEGG: mmu04512
P01	Perd	Neur	Lamc1	Cd44	6.47954e-07	0	LAMC1_CD44	Lamc1 - Cd44	LAMININ	ECM-Receptor	KEGG: mmu04512
P01	Neut	Neur	Lamc1	Cd44	8.47465e-07	0.01	LAMC1_CD44	Lamc1 - Cd44	LAMININ	ECM-Receptor	KEGG: mmu04512
P01	SM1	Neur	Lamc1	Cd44	2.96191e-07	0	LAMC1_CD44	Lamc1 - Cd44	LAMININ	ECM-Receptor	KEGG: mmu04512
P01	FB	vCM	Thbs1	Cd36	0.00022457	0	THBS1_CD36	Thbs1 - Cd36	THBS	ECM-Receptor	KEGG: mmu04512
P01	FB	aCM	Thbs1	Cd36	7.30284e-05	0	THBS1_CD36	Thbs1 - Cd36	THBS	ECM-Receptor	KEGG: mmu04512
P01	FB	EC	Thbs1	Cd36	1.37972e-05	0	THBS1_CD36	Thbs1 - Cd36	THBS	ECM-Receptor	KEGG: mmu04512
P01	FB	RBC	Thbs1	Cd36	1.28022e-05	0	THBS1_CD36	Thbs1 - Cd36	THBS	ECM-Receptor	KEGG: mmu04512
P01	FB	MP	Thbs1	Cd36	2.0704e-06	0	THBS1_CD36	Thbs1 - Cd36	THBS	ECM-Receptor	KEGG: mmu04512
P01	FB	Perd	Thbs1	Cd36	3.48973e-06	0	THBS1_CD36	Thbs1 - Cd36	THBS	ECM-Receptor	KEGG: mmu04512
P01	FB	Neut	Thbs1	Cd36	7.75124e-06	0	THBS1_CD36	Thbs1 - Cd36	THBS	ECM-Receptor	KEGG: mmu04512
P01	FB	SM1	Thbs1	Cd36	1.94445e-06	0	THBS1_CD36	Thbs1 - Cd36	THBS	ECM-Receptor	KEGG: mmu04512
P01	FB	Peri	Thbs1	Cd36	2.65051e-06	0	THBS1_CD36	Thbs1 - Cd36	THBS	ECM-Receptor	KEGG: mmu04512
P01	FB	Mast	Thbs1	Cd36	2.35657e-06	0	THBS1_CD36	Thbs1 - Cd36	THBS	ECM-Receptor	KEGG: mmu04512
P01	FB	Club	Thbs1	Cd36	2.346e-07	0	THBS1_CD36	Thbs1 - Cd36	THBS	ECM-Receptor	KEGG: mmu04512
P01	FB	vCM	Thbs2	Cd36	0.000174965	0	THBS2_CD36	Thbs2 - Cd36	THBS	ECM-Receptor	KEGG: mmu04512
P01	FB	aCM	Thbs2	Cd36	5.68587e-05	0	THBS2_CD36	Thbs2 - Cd36	THBS	ECM-Receptor	KEGG: mmu04512
P01	FB	EC	Thbs2	Cd36	1.07444e-05	0	THBS2_CD36	Thbs2 - Cd36	THBS	ECM-Receptor	KEGG: mmu04512
P01	FB	RBC	Thbs2	Cd36	9.97273e-06	0	THBS2_CD36	Thbs2 - Cd36	THBS	ECM-Receptor	KEGG: mmu04512
P01	FB	MP	Thbs2	Cd36	1.61253e-06	0	THBS2_CD36	Thbs2 - Cd36	THBS	ECM-Receptor	KEGG: mmu04512
P01	FB	Perd	Thbs2	Cd36	2.71667e-06	0	THBS2_CD36	Thbs2 - Cd36	THBS	ECM-Receptor	KEGG: mmu04512
P01	FB	Neut	Thbs2	Cd36	6.03872e-06	0	THBS2_CD36	Thbs2 - Cd36	THBS	ECM-Receptor	KEGG: mmu04512
P01	FB	SM1	Thbs2	Cd36	1.51432e-06	0	THBS2_CD36	Thbs2 - Cd36	THBS	ECM-Receptor	KEGG: mmu04512
P01	FB	Peri	Thbs2	Cd36	2.06878e-06	0	THBS2_CD36	Thbs2 - Cd36	THBS	ECM-Receptor	KEGG: mmu04512
P01	FB	Mast	Thbs2	Cd36	1.83542e-06	0	THBS2_CD36	Thbs2 - Cd36	THBS	ECM-Receptor	KEGG: mmu04512
P01	FB	Club	Thbs2	Cd36	1.82718e-07	0	THBS2_CD36	Thbs2 - Cd36	THBS	ECM-Receptor	KEGG: mmu04512
P01	vCM	vCM	Hspg2	Dag1	0.001315	0	HSPG2_DAG1	Hspg2 - Dag1	HSPG	ECM-Receptor	KEGG: mmu04512
P01	EC	vCM	Hspg2	Dag1	0.000118427	0	HSPG2_DAG1	Hspg2 - Dag1	HSPG	ECM-Receptor	KEGG: mmu04512
P01	FB	vCM	Hspg2	Dag1	0.000131752	0	HSPG2_DAG1	Hspg2 - Dag1	HSPG	ECM-Receptor	KEGG: mmu04512
P01	Neut	vCM	Hspg2	Dag1	5.13018e-05	0	HSPG2_DAG1	Hspg2 - Dag1	HSPG	ECM-Receptor	KEGG: mmu04512
P01	SM1	vCM	Hspg2	Dag1	1.72243e-05	0	HSPG2_DAG1	Hspg2 - Dag1	HSPG	ECM-Receptor	KEGG: mmu04512
P01	EC	aCM	Hspg2	Dag1	5.30317e-05	0	HSPG2_DAG1	Hspg2 - Dag1	HSPG	ECM-Receptor	KEGG: mmu04512
P01	FB	aCM	Hspg2	Dag1	5.90011e-05	0	HSPG2_DAG1	Hspg2 - Dag1	HSPG	ECM-Receptor	KEGG: mmu04512
P01	SM1	aCM	Hspg2	Dag1	7.7133e-06	0.01	HSPG2_DAG1	Hspg2 - Dag1	HSPG	ECM-Receptor	KEGG: mmu04512
P01	vCM	EC	Hspg2	Dag1	0.000120637	0	HSPG2_DAG1	Hspg2 - Dag1	HSPG	ECM-Receptor	KEGG: mmu04512
P01	EC	EC	Hspg2	Dag1	1.08636e-05	0	HSPG2_DAG1	Hspg2 - Dag1	HSPG	ECM-Receptor	KEGG: mmu04512
P01	FB	EC	Hspg2	Dag1	1.20851e-05	0	HSPG2_DAG1	Hspg2 - Dag1	HSPG	ECM-Receptor	KEGG: mmu04512
P01	MP	EC	Hspg2	Dag1	1.34866e-06	0.01	HSPG2_DAG1	Hspg2 - Dag1	HSPG	ECM-Receptor	KEGG: mmu04512
P01	Neut	EC	Hspg2	Dag1	4.70611e-06	0	HSPG2_DAG1	Hspg2 - Dag1	HSPG	ECM-Receptor	KEGG: mmu04512
P01	SM1	EC	Hspg2	Dag1	1.57995e-06	0	HSPG2_DAG1	Hspg2 - Dag1	HSPG	ECM-Receptor	KEGG: mmu04512
P01	Club	EC	Hspg2	Dag1	1.84561e-07	0.01	HSPG2_DAG1	Hspg2 - Dag1	HSPG	ECM-Receptor	KEGG: mmu04512
P01	EC	RBC	Hspg2	Dag1	7.10217e-06	0	HSPG2_DAG1	Hspg2 - Dag1	HSPG	ECM-Receptor	KEGG: mmu04512
P01	FB	RBC	Hspg2	Dag1	7.90142e-06	0	HSPG2_DAG1	Hspg2 - Dag1	HSPG	ECM-Receptor	KEGG: mmu04512
P01	Neut	RBC	Hspg2	Dag1	3.0766e-06	0.01	HSPG2_DAG1	Hspg2 - Dag1	HSPG	ECM-Receptor	KEGG: mmu04512
P01	SM1	RBC	Hspg2	Dag1	1.03297e-06	0	HSPG2_DAG1	Hspg2 - Dag1	HSPG	ECM-Receptor	KEGG: mmu04512
P01	EC	MP	Hspg2	Dag1	1.31987e-06	0.01	HSPG2_DAG1	Hspg2 - Dag1	HSPG	ECM-Receptor	KEGG: mmu04512
P01	FB	MP	Hspg2	Dag1	1.46837e-06	0	HSPG2_DAG1	Hspg2 - Dag1	HSPG	ECM-Receptor	KEGG: mmu04512
P01	SM1	MP	Hspg2	Dag1	1.91964e-07	0	HSPG2_DAG1	Hspg2 - Dag1	HSPG	ECM-Receptor	KEGG: mmu04512
P01	FB	Perd	Hspg2	Dag1	3.05705e-06	0	HSPG2_DAG1	Hspg2 - Dag1	HSPG	ECM-Receptor	KEGG: mmu04512
P01	vCM	Neut	Hspg2	Dag1	4.89277e-05	0	HSPG2_DAG1	Hspg2 - Dag1	HSPG	ECM-Receptor	KEGG: mmu04512
P01	EC	Neut	Hspg2	Dag1	4.40625e-06	0	HSPG2_DAG1	Hspg2 - Dag1	HSPG	ECM-Receptor	KEGG: mmu04512
P01	FB	Neut	Hspg2	Dag1	4.90191e-06	0	HSPG2_DAG1	Hspg2 - Dag1	HSPG	ECM-Receptor	KEGG: mmu04512
P01	Neut	Neut	Hspg2	Dag1	1.90877e-06	0	HSPG2_DAG1	Hspg2 - Dag1	HSPG	ECM-Receptor	KEGG: mmu04512
P01	SM1	Neut	Hspg2	Dag1	6.40845e-07	0	HSPG2_DAG1	Hspg2 - Dag1	HSPG	ECM-Receptor	KEGG: mmu04512
P01	FB	SM1	Hspg2	Dag1	1.25545e-06	0.03	HSPG2_DAG1	Hspg2 - Dag1	HSPG	ECM-Receptor	KEGG: mmu04512
P01	vCM	vCM	Lamb1	Dag1	0.00123223	0.01	LAMB1_DAG1	Lamb1 - Dag1	LAMININ	ECM-Receptor	KEGG: mmu04512
P01	FB	vCM	Lamb1	Dag1	0.000105972	0.01	LAMB1_DAG1	Lamb1 - Dag1	LAMININ	ECM-Receptor	KEGG: mmu04512
P01	Perd	vCM	Lamb1	Dag1	3.5435e-05	0.02	LAMB1_DAG1	Lamb1 - Dag1	LAMININ	ECM-Receptor	KEGG: mmu04512
P01	Neut	vCM	Lamb1	Dag1	4.7769e-05	0.01	LAMB1_DAG1	Lamb1 - Dag1	LAMININ	ECM-Receptor	KEGG: mmu04512
P01	Mast	vCM	Lamb1	Dag1	1.69181e-05	0.04	LAMB1_DAG1	Lamb1 - Dag1	LAMININ	ECM-Receptor	KEGG: mmu04512
P01	vCM	EC	Lamb1	Dag1	0.000113048	0	LAMB1_DAG1	Lamb1 - Dag1	LAMININ	ECM-Receptor	KEGG: mmu04512
P01	FB	EC	Lamb1	Dag1	9.72182e-06	0	LAMB1_DAG1	Lamb1 - Dag1	LAMININ	ECM-Receptor	KEGG: mmu04512
P01	Perd	EC	Lamb1	Dag1	3.2507e-06	0	LAMB1_DAG1	Lamb1 - Dag1	LAMININ	ECM-Receptor	KEGG: mmu04512
P01	Neut	EC	Lamb1	Dag1	4.38223e-06	0	LAMB1_DAG1	Lamb1 - Dag1	LAMININ	ECM-Receptor	KEGG: mmu04512
P01	SM1	EC	Lamb1	Dag1	1.30861e-06	0	LAMB1_DAG1	Lamb1 - Dag1	LAMININ	ECM-Receptor	KEGG: mmu04512
P01	Mast	EC	Lamb1	Dag1	1.55203e-06	0	LAMB1_DAG1	Lamb1 - Dag1	LAMININ	ECM-Receptor	KEGG: mmu04512
P01	Neur	EC	Lamb1	Dag1	3.796e-07	0.03	LAMB1_DAG1	Lamb1 - Dag1	LAMININ	ECM-Receptor	KEGG: mmu04512
P01	vCM	Neut	Lamb1	Dag1	4.58485e-05	0	LAMB1_DAG1	Lamb1 - Dag1	LAMININ	ECM-Receptor	KEGG: mmu04512
P01	FB	Neut	Lamb1	Dag1	3.94294e-06	0.01	LAMB1_DAG1	Lamb1 - Dag1	LAMININ	ECM-Receptor	KEGG: mmu04512
P01	Perd	Neut	Lamb1	Dag1	1.31843e-06	0.01	LAMB1_DAG1	Lamb1 - Dag1	LAMININ	ECM-Receptor	KEGG: mmu04512
P01	Neut	Neut	Lamb1	Dag1	1.77735e-06	0	LAMB1_DAG1	Lamb1 - Dag1	LAMININ	ECM-Receptor	KEGG: mmu04512
P01	Mast	Neut	Lamb1	Dag1	6.29472e-07	0.03	LAMB1_DAG1	Lamb1 - Dag1	LAMININ	ECM-Receptor	KEGG: mmu04512
P01	aCM	vCM	Lamc1	Dag1	0.000680363	0	LAMC1_DAG1	Lamc1 - Dag1	LAMININ	ECM-Receptor	KEGG: mmu04512
P01	EC	vCM	Lamc1	Dag1	0.000125057	0	LAMC1_DAG1	Lamc1 - Dag1	LAMININ	ECM-Receptor	KEGG: mmu04512
P01	FB	vCM	Lamc1	Dag1	0.000128976	0	LAMC1_DAG1	Lamc1 - Dag1	LAMININ	ECM-Receptor	KEGG: mmu04512
P01	Perd	vCM	Lamc1	Dag1	3.93384e-05	0	LAMC1_DAG1	Lamc1 - Dag1	LAMININ	ECM-Receptor	KEGG: mmu04512
P01	SM1	vCM	Lamc1	Dag1	1.80211e-05	0	LAMC1_DAG1	Lamc1 - Dag1	LAMININ	ECM-Receptor	KEGG: mmu04512
P01	EC	aCM	Lamc1	Dag1	5.6002e-05	0.02	LAMC1_DAG1	Lamc1 - Dag1	LAMININ	ECM-Receptor	KEGG: mmu04512
P01	FB	aCM	Lamc1	Dag1	5.77575e-05	0	LAMC1_DAG1	Lamc1 - Dag1	LAMININ	ECM-Receptor	KEGG: mmu04512
P01	SM1	aCM	Lamc1	Dag1	8.07025e-06	0.04	LAMC1_DAG1	Lamc1 - Dag1	LAMININ	ECM-Receptor	KEGG: mmu04512
P01	vCM	EC	Lamc1	Dag1	0.000124257	0	LAMC1_DAG1	Lamc1 - Dag1	LAMININ	ECM-Receptor	KEGG: mmu04512
P01	aCM	EC	Lamc1	Dag1	6.24136e-05	0	LAMC1_DAG1	Lamc1 - Dag1	LAMININ	ECM-Receptor	KEGG: mmu04512
P01	EC	EC	Lamc1	Dag1	1.14714e-05	0	LAMC1_DAG1	Lamc1 - Dag1	LAMININ	ECM-Receptor	KEGG: mmu04512
P01	FB	EC	Lamc1	Dag1	1.18306e-05	0	LAMC1_DAG1	Lamc1 - Dag1	LAMININ	ECM-Receptor	KEGG: mmu04512
P01	Perd	EC	Lamc1	Dag1	3.60854e-06	0	LAMC1_DAG1	Lamc1 - Dag1	LAMININ	ECM-Receptor	KEGG: mmu04512
P01	Neut	EC	Lamc1	Dag1	4.71457e-06	0	LAMC1_DAG1	Lamc1 - Dag1	LAMININ	ECM-Receptor	KEGG: mmu04512
P01	SM1	EC	Lamc1	Dag1	1.65297e-06	0	LAMC1_DAG1	Lamc1 - Dag1	LAMININ	ECM-Receptor	KEGG: mmu04512
P01	EC	RBC	Lamc1	Dag1	7.49987e-06	0.01	LAMC1_DAG1	Lamc1 - Dag1	LAMININ	ECM-Receptor	KEGG: mmu04512
P01	FB	RBC	Lamc1	Dag1	7.73493e-06	0	LAMC1_DAG1	Lamc1 - Dag1	LAMININ	ECM-Receptor	KEGG: mmu04512
P01	SM1	RBC	Lamc1	Dag1	1.08076e-06	0.04	LAMC1_DAG1	Lamc1 - Dag1	LAMININ	ECM-Receptor	KEGG: mmu04512
P01	FB	MP	Lamc1	Dag1	1.43743e-06	0.02	LAMC1_DAG1	Lamc1 - Dag1	LAMININ	ECM-Receptor	KEGG: mmu04512
P01	SM1	MP	Lamc1	Dag1	2.00844e-07	0.02	LAMC1_DAG1	Lamc1 - Dag1	LAMININ	ECM-Receptor	KEGG: mmu04512
P01	aCM	Neut	Lamc1	Dag1	2.53142e-05	0.02	LAMC1_DAG1	Lamc1 - Dag1	LAMININ	ECM-Receptor	KEGG: mmu04512
P01	EC	Neut	Lamc1	Dag1	4.65288e-06	0	LAMC1_DAG1	Lamc1 - Dag1	LAMININ	ECM-Receptor	KEGG: mmu04512
P01	FB	Neut	Lamc1	Dag1	4.79866e-06	0	LAMC1_DAG1	Lamc1 - Dag1	LAMININ	ECM-Receptor	KEGG: mmu04512
P01	Perd	Neut	Lamc1	Dag1	1.46363e-06	0	LAMC1_DAG1	Lamc1 - Dag1	LAMININ	ECM-Receptor	KEGG: mmu04512
P01	Neut	Neut	Lamc1	Dag1	1.9122e-06	0.02	LAMC1_DAG1	Lamc1 - Dag1	LAMININ	ECM-Receptor	KEGG: mmu04512
P01	SM1	Neut	Lamc1	Dag1	6.70481e-07	0	LAMC1_DAG1	Lamc1 - Dag1	LAMININ	ECM-Receptor	KEGG: mmu04512
P01	vCM	vCM	Cdh2	Cdh2	0.00162134	0	CDH2_CDH2	Cdh2 - Cdh2	CDH	Cell-Cell Contact	KEGG: mmu04514
P01	EC	vCM	Cdh2	Cdh2	0.000123569	0	CDH2_CDH2	Cdh2 - Cdh2	CDH	Cell-Cell Contact	KEGG: mmu04514
P01	RBC	vCM	Cdh2	Cdh2	8.98477e-05	0	CDH2_CDH2	Cdh2 - Cdh2	CDH	Cell-Cell Contact	KEGG: mmu04514
P01	MP	vCM	Cdh2	Cdh2	1.78046e-05	0	CDH2_CDH2	Cdh2 - Cdh2	CDH	Cell-Cell Contact	KEGG: mmu04514
P01	Neut	vCM	Cdh2	Cdh2	5.89538e-05	0	CDH2_CDH2	Cdh2 - Cdh2	CDH	Cell-Cell Contact	KEGG: mmu04514
P01	SM1	vCM	Cdh2	Cdh2	1.61325e-05	0.03	CDH2_CDH2	Cdh2 - Cdh2	CDH	Cell-Cell Contact	KEGG: mmu04514
P01	vCM	EC	Cdh2	Cdh2	0.000123569	0	CDH2_CDH2	Cdh2 - Cdh2	CDH	Cell-Cell Contact	KEGG: mmu04514
P01	EC	EC	Cdh2	Cdh2	9.41755e-06	0.02	CDH2_CDH2	Cdh2 - Cdh2	CDH	Cell-Cell Contact	KEGG: mmu04514
P01	MP	EC	Cdh2	Cdh2	1.35695e-06	0	CDH2_CDH2	Cdh2 - Cdh2	CDH	Cell-Cell Contact	KEGG: mmu04514
P01	Neut	EC	Cdh2	Cdh2	4.49313e-06	0	CDH2_CDH2	Cdh2 - Cdh2	CDH	Cell-Cell Contact	KEGG: mmu04514
P01	vCM	RBC	Cdh2	Cdh2	8.98477e-05	0	CDH2_CDH2	Cdh2 - Cdh2	CDH	Cell-Cell Contact	KEGG: mmu04514
P01	Neut	RBC	Cdh2	Cdh2	3.267e-06	0.01	CDH2_CDH2	Cdh2 - Cdh2	CDH	Cell-Cell Contact	KEGG: mmu04514
P01	vCM	MP	Cdh2	Cdh2	1.78046e-05	0	CDH2_CDH2	Cdh2 - Cdh2	CDH	Cell-Cell Contact	KEGG: mmu04514
P01	EC	MP	Cdh2	Cdh2	1.35695e-06	0	CDH2_CDH2	Cdh2 - Cdh2	CDH	Cell-Cell Contact	KEGG: mmu04514
P01	MP	MP	Cdh2	Cdh2	1.95519e-07	0.03	CDH2_CDH2	Cdh2 - Cdh2	CDH	Cell-Cell Contact	KEGG: mmu04514
P01	Neut	MP	Cdh2	Cdh2	6.47394e-07	0	CDH2_CDH2	Cdh2 - Cdh2	CDH	Cell-Cell Contact	KEGG: mmu04514
P01	vCM	Neut	Cdh2	Cdh2	5.89538e-05	0	CDH2_CDH2	Cdh2 - Cdh2	CDH	Cell-Cell Contact	KEGG: mmu04514
P01	EC	Neut	Cdh2	Cdh2	4.49313e-06	0	CDH2_CDH2	Cdh2 - Cdh2	CDH	Cell-Cell Contact	KEGG: mmu04514
P01	RBC	Neut	Cdh2	Cdh2	3.267e-06	0.01	CDH2_CDH2	Cdh2 - Cdh2	CDH	Cell-Cell Contact	KEGG: mmu04514
P01	MP	Neut	Cdh2	Cdh2	6.47394e-07	0	CDH2_CDH2	Cdh2 - Cdh2	CDH	Cell-Cell Contact	KEGG: mmu04514
P01	Neut	Neut	Cdh2	Cdh2	2.14362e-06	0	CDH2_CDH2	Cdh2 - Cdh2	CDH	Cell-Cell Contact	KEGG: mmu04514
P01	vCM	SM1	Cdh2	Cdh2	1.61325e-05	0.03	CDH2_CDH2	Cdh2 - Cdh2	CDH	Cell-Cell Contact	KEGG: mmu04514
P01	Neur	Neur	Ncam1	Ncam1	1.44733e-08	0	NCAM1_NCAM1	Ncam1 - Ncam1	NCAM	Cell-Cell Contact	KEGG: mmu04514
P01	FB	SM1	Dlk1	Notch3	1.22629e-06	0	DLK1_NOTCH3	Dlk1 - Notch3	NOTCH	Cell-Cell Contact	PMID: 22353464
P01	MP	SM1	Dlk1	Notch3	1.27078e-07	0	DLK1_NOTCH3	Dlk1 - Notch3	NOTCH	Cell-Cell Contact	PMID: 22353464
P01	Peri	SM1	Dlk1	Notch3	5.31501e-07	0	DLK1_NOTCH3	Dlk1 - Notch3	NOTCH	Cell-Cell Contact	PMID: 22353464
P01	Mast	SM1	Dlk1	Notch3	2.9068e-07	0	DLK1_NOTCH3	Dlk1 - Notch3	NOTCH	Cell-Cell Contact	PMID: 22353464
P01	Neur	SM1	Dlk1	Notch3	1.8965e-07	0	DLK1_NOTCH3	Dlk1 - Notch3	NOTCH	Cell-Cell Contact	PMID: 22353464
P01	Peri	Peri	Pecam1	Pecam1	3.31991e-08	0.02	PECAM1_PECAM1	Pecam1 - Pecam1	PECAM1	Cell-Cell Contact	KEGG: mmu04514
P04	aCM	vCM	Igf2	Igf2r	0.00202474	0	IGF2_IGF2R	Igf2 - Igf2r	IGF	Secreted Signaling	PMID: 14604834
P04	EC	vCM	Igf2	Igf2r	0.000897895	0	IGF2_IGF2R	Igf2 - Igf2r	IGF	Secreted Signaling	PMID: 14604834
P04	Perd	vCM	Igf2	Igf2r	0.000152968	0	IGF2_IGF2R	Igf2 - Igf2r	IGF	Secreted Signaling	PMID: 14604834
P04	aCM	aCM	Igf2	Igf2r	0.00067405	0	IGF2_IGF2R	Igf2 - Igf2r	IGF	Secreted Signaling	PMID: 14604834
P04	EC	aCM	Igf2	Igf2r	0.000298442	0	IGF2_IGF2R	Igf2 - Igf2r	IGF	Secreted Signaling	PMID: 14604834
P04	Perd	aCM	Igf2	Igf2r	5.09285e-05	0	IGF2_IGF2R	Igf2 - Igf2r	IGF	Secreted Signaling	PMID: 14604834
P04	aCM	EC	Igf2	Igf2r	0.000216765	0	IGF2_IGF2R	Igf2 - Igf2r	IGF	Secreted Signaling	PMID: 14604834
P04	EC	EC	Igf2	Igf2r	9.60211e-05	0	IGF2_IGF2R	Igf2 - Igf2r	IGF	Secreted Signaling	PMID: 14604834
P04	Perd	EC	Igf2	Igf2r	1.63775e-05	0	IGF2_IGF2R	Igf2 - Igf2r	IGF	Secreted Signaling	PMID: 14604834
P04	aCM	RBC	Igf2	Igf2r	0.000243715	0	IGF2_IGF2R	Igf2 - Igf2r	IGF	Secreted Signaling	PMID: 14604834
P04	EC	RBC	Igf2	Igf2r	0.000108077	0	IGF2_IGF2R	Igf2 - Igf2r	IGF	Secreted Signaling	PMID: 14604834
P04	Perd	RBC	Igf2	Igf2r	1.84125e-05	0.01	IGF2_IGF2R	Igf2 - Igf2r	IGF	Secreted Signaling	PMID: 14604834
P04	EC	FB	Igf2	Igf2r	4.49328e-05	0	IGF2_IGF2R	Igf2 - Igf2r	IGF	Secreted Signaling	PMID: 14604834
P04	aCM	MP	Igf2	Igf2r	4.62741e-05	0	IGF2_IGF2R	Igf2 - Igf2r	IGF	Secreted Signaling	PMID: 14604834
P04	EC	MP	Igf2	Igf2r	2.0521e-05	0	IGF2_IGF2R	Igf2 - Igf2r	IGF	Secreted Signaling	PMID: 14604834
P04	EC	Perd	Igf2	Igf2r	1.92158e-05	0	IGF2_IGF2R	Igf2 - Igf2r	IGF	Secreted Signaling	PMID: 14604834
P04	aCM	Neut	Igf2	Igf2r	4.67312e-05	0	IGF2_IGF2R	Igf2 - Igf2r	IGF	Secreted Signaling	PMID: 14604834
P04	EC	Neut	Igf2	Igf2r	2.07231e-05	0	IGF2_IGF2R	Igf2 - Igf2r	IGF	Secreted Signaling	PMID: 14604834
P04	Perd	Neut	Igf2	Igf2r	3.53051e-06	0.02	IGF2_IGF2R	Igf2 - Igf2r	IGF	Secreted Signaling	PMID: 14604834
P04	EC	SM1	Igf2	Igf2r	1.49946e-05	0	IGF2_IGF2R	Igf2 - Igf2r	IGF	Secreted Signaling	PMID: 14604834
P04	aCM	Mast	Igf2	Igf2r	2.84598e-05	0	IGF2_IGF2R	Igf2 - Igf2r	IGF	Secreted Signaling	PMID: 14604834
P04	EC	Mast	Igf2	Igf2r	1.26232e-05	0	IGF2_IGF2R	Igf2 - Igf2r	IGF	Secreted Signaling	PMID: 14604834
P04	aCM	FB	Mdk	Lrp1	4.62715e-05	0	MDK_LRP1	Mdk - Lrp1	MK	Secreted Signaling	PMID: 28356350
P04	EC	FB	Mdk	Lrp1	1.32257e-05	0	MDK_LRP1	Mdk - Lrp1	MK	Secreted Signaling	PMID: 28356350
P04	FB	FB	Mdk	Lrp1	1.01968e-05	0	MDK_LRP1	Mdk - Lrp1	MK	Secreted Signaling	PMID: 28356350
P04	Perd	FB	Mdk	Lrp1	3.75302e-06	0	MDK_LRP1	Mdk - Lrp1	MK	Secreted Signaling	PMID: 28356350
P04	SM1	FB	Mdk	Lrp1	2.15022e-06	0	MDK_LRP1	Mdk - Lrp1	MK	Secreted Signaling	PMID: 28356350
P04	Neur	FB	Mdk	Lrp1	2.56535e-07	0	MDK_LRP1	Mdk - Lrp1	MK	Secreted Signaling	PMID: 28356350
P04	aCM	vCM	Mdk	Ncl	0.000470192	0	MDK_NCL	Mdk - Ncl	MK	Secreted Signaling	PMID: 28356350
P04	EC	vCM	Mdk	Ncl	0.000134379	0	MDK_NCL	Mdk - Ncl	MK	Secreted Signaling	PMID: 28356350
P04	FB	vCM	Mdk	Ncl	0.000103624	0	MDK_NCL	Mdk - Ncl	MK	Secreted Signaling	PMID: 28356350
P04	Perd	vCM	Mdk	Ncl	3.81369e-05	0	MDK_NCL	Mdk - Ncl	MK	Secreted Signaling	PMID: 28356350
P04	SM1	vCM	Mdk	Ncl	2.18392e-05	0	MDK_NCL	Mdk - Ncl	MK	Secreted Signaling	PMID: 28356350
P04	Neur	vCM	Mdk	Ncl	2.60773e-06	0	MDK_NCL	Mdk - Ncl	MK	Secreted Signaling	PMID: 28356350
P04	aCM	aCM	Mdk	Ncl	0.000170475	0	MDK_NCL	Mdk - Ncl	MK	Secreted Signaling	PMID: 28356350
P04	EC	aCM	Mdk	Ncl	4.87221e-05	0	MDK_NCL	Mdk - Ncl	MK	Secreted Signaling	PMID: 28356350
P04	FB	aCM	Mdk	Ncl	3.757e-05	0	MDK_NCL	Mdk - Ncl	MK	Secreted Signaling	PMID: 28356350
P04	Perd	aCM	Mdk	Ncl	1.38271e-05	0	MDK_NCL	Mdk - Ncl	MK	Secreted Signaling	PMID: 28356350
P04	SM1	aCM	Mdk	Ncl	7.91878e-06	0	MDK_NCL	Mdk - Ncl	MK	Secreted Signaling	PMID: 28356350
P04	Neur	aCM	Mdk	Ncl	9.45412e-07	0	MDK_NCL	Mdk - Ncl	MK	Secreted Signaling	PMID: 28356350
P04	aCM	EC	Mdk	Ncl	5.42442e-05	0	MDK_NCL	Mdk - Ncl	MK	Secreted Signaling	PMID: 28356350
P04	EC	EC	Mdk	Ncl	1.55033e-05	0	MDK_NCL	Mdk - Ncl	MK	Secreted Signaling	PMID: 28356350
P04	FB	EC	Mdk	Ncl	1.19545e-05	0	MDK_NCL	Mdk - Ncl	MK	Secreted Signaling	PMID: 28356350
P04	Perd	EC	Mdk	Ncl	4.3997e-06	0	MDK_NCL	Mdk - Ncl	MK	Secreted Signaling	PMID: 28356350
P04	SM1	EC	Mdk	Ncl	2.51985e-06	0	MDK_NCL	Mdk - Ncl	MK	Secreted Signaling	PMID: 28356350
P04	Neur	EC	Mdk	Ncl	3.00813e-07	0	MDK_NCL	Mdk - Ncl	MK	Secreted Signaling	PMID: 28356350
P04	aCM	RBC	Mdk	Ncl	6.16437e-05	0	MDK_NCL	Mdk - Ncl	MK	Secreted Signaling	PMID: 28356350
P04	EC	RBC	Mdk	Ncl	1.76177e-05	0	MDK_NCL	Mdk - Ncl	MK	Secreted Signaling	PMID: 28356350
P04	FB	RBC	Mdk	Ncl	1.35855e-05	0	MDK_NCL	Mdk - Ncl	MK	Secreted Signaling	PMID: 28356350
P04	Perd	RBC	Mdk	Ncl	4.99988e-06	0	MDK_NCL	Mdk - Ncl	MK	Secreted Signaling	PMID: 28356350
P04	SM1	RBC	Mdk	Ncl	2.86326e-06	0	MDK_NCL	Mdk - Ncl	MK	Secreted Signaling	PMID: 28356350
P04	Neur	RBC	Mdk	Ncl	3.41876e-07	0	MDK_NCL	Mdk - Ncl	MK	Secreted Signaling	PMID: 28356350
P04	aCM	FB	Mdk	Ncl	3.95376e-05	0	MDK_NCL	Mdk - Ncl	MK	Secreted Signaling	PMID: 28356350
P04	EC	FB	Mdk	Ncl	1.13003e-05	0	MDK_NCL	Mdk - Ncl	MK	Secreted Signaling	PMID: 28356350
P04	FB	FB	Mdk	Ncl	8.71324e-06	0	MDK_NCL	Mdk - Ncl	MK	Secreted Signaling	PMID: 28356350
P04	Perd	FB	Mdk	Ncl	3.20686e-06	0	MDK_NCL	Mdk - Ncl	MK	Secreted Signaling	PMID: 28356350
P04	SM1	FB	Mdk	Ncl	1.83684e-06	0	MDK_NCL	Mdk - Ncl	MK	Secreted Signaling	PMID: 28356350
P04	Neur	FB	Mdk	Ncl	2.19243e-07	0	MDK_NCL	Mdk - Ncl	MK	Secreted Signaling	PMID: 28356350
P04	aCM	MP	Mdk	Ncl	1.39078e-05	0	MDK_NCL	Mdk - Ncl	MK	Secreted Signaling	PMID: 28356350
P04	EC	MP	Mdk	Ncl	3.97499e-06	0	MDK_NCL	Mdk - Ncl	MK	Secreted Signaling	PMID: 28356350
P04	FB	MP	Mdk	Ncl	3.06498e-06	0	MDK_NCL	Mdk - Ncl	MK	Secreted Signaling	PMID: 28356350
P04	Perd	MP	Mdk	Ncl	1.12805e-06	0	MDK_NCL	Mdk - Ncl	MK	Secreted Signaling	PMID: 28356350
P04	SM1	MP	Mdk	Ncl	6.4612e-07	0	MDK_NCL	Mdk - Ncl	MK	Secreted Signaling	PMID: 28356350
P04	Neur	MP	Mdk	Ncl	7.71213e-08	0	MDK_NCL	Mdk - Ncl	MK	Secreted Signaling	PMID: 28356350
P04	aCM	Neut	Mdk	Ncl	1.22772e-05	0	MDK_NCL	Mdk - Ncl	MK	Secreted Signaling	PMID: 28356350
P04	EC	Neut	Mdk	Ncl	3.50883e-06	0	MDK_NCL	Mdk - Ncl	MK	Secreted Signaling	PMID: 28356350
P04	FB	Neut	Mdk	Ncl	2.7057e-06	0	MDK_NCL	Mdk - Ncl	MK	Secreted Signaling	PMID: 28356350
P04	Perd	Neut	Mdk	Ncl	9.95791e-07	0	MDK_NCL	Mdk - Ncl	MK	Secreted Signaling	PMID: 28356350
P04	SM1	Neut	Mdk	Ncl	5.70286e-07	0	MDK_NCL	Mdk - Ncl	MK	Secreted Signaling	PMID: 28356350
P04	Neur	Neut	Mdk	Ncl	6.80864e-08	0	MDK_NCL	Mdk - Ncl	MK	Secreted Signaling	PMID: 28356350
P04	aCM	SM1	Mdk	Ncl	1.37558e-05	0	MDK_NCL	Mdk - Ncl	MK	Secreted Signaling	PMID: 28356350
P04	EC	SM1	Mdk	Ncl	3.93173e-06	0	MDK_NCL	Mdk - Ncl	MK	Secreted Signaling	PMID: 28356350
P04	FB	SM1	Mdk	Ncl	3.03138e-06	0	MDK_NCL	Mdk - Ncl	MK	Secreted Signaling	PMID: 28356350
P04	Perd	SM1	Mdk	Ncl	1.11572e-06	0	MDK_NCL	Mdk - Ncl	MK	Secreted Signaling	PMID: 28356350
P04	SM1	SM1	Mdk	Ncl	6.39183e-07	0	MDK_NCL	Mdk - Ncl	MK	Secreted Signaling	PMID: 28356350
P04	Neur	SM1	Mdk	Ncl	7.62678e-08	0	MDK_NCL	Mdk - Ncl	MK	Secreted Signaling	PMID: 28356350
P04	aCM	vCM	Ptn	Ncl	0.000261997	0	PTN_NCL	Ptn - Ncl	PTN	Secreted Signaling	PMID: 28356350; PMID: 25620911
P04	EC	vCM	Ptn	Ncl	0.000144134	0	PTN_NCL	Ptn - Ncl	PTN	Secreted Signaling	PMID: 28356350; PMID: 25620911
P04	FB	vCM	Ptn	Ncl	9.90235e-05	0	PTN_NCL	Ptn - Ncl	PTN	Secreted Signaling	PMID: 28356350; PMID: 25620911
P04	MP	vCM	Ptn	Ncl	2.62697e-05	0	PTN_NCL	Ptn - Ncl	PTN	Secreted Signaling	PMID: 28356350; PMID: 25620911
P04	Perd	vCM	Ptn	Ncl	2.93469e-05	0	PTN_NCL	Ptn - Ncl	PTN	Secreted Signaling	PMID: 28356350; PMID: 25620911
P04	Mast	vCM	Ptn	Ncl	1.70826e-05	0	PTN_NCL	Ptn - Ncl	PTN	Secreted Signaling	PMID: 28356350; PMID: 25620911
P04	Neur	vCM	Ptn	Ncl	7.19216e-06	0	PTN_NCL	Ptn - Ncl	PTN	Secreted Signaling	PMID: 28356350; PMID: 25620911
P04	aCM	aCM	Ptn	Ncl	9.50031e-05	0	PTN_NCL	Ptn - Ncl	PTN	Secreted Signaling	PMID: 28356350; PMID: 25620911
P04	EC	aCM	Ptn	Ncl	5.22577e-05	0	PTN_NCL	Ptn - Ncl	PTN	Secreted Signaling	PMID: 28356350; PMID: 25620911
P04	FB	aCM	Ptn	Ncl	3.59024e-05	0	PTN_NCL	Ptn - Ncl	PTN	Secreted Signaling	PMID: 28356350; PMID: 25620911
P04	MP	aCM	Ptn	Ncl	9.52515e-06	0	PTN_NCL	Ptn - Ncl	PTN	Secreted Signaling	PMID: 28356350; PMID: 25620911
P04	Perd	aCM	Ptn	Ncl	1.06408e-05	0	PTN_NCL	Ptn - Ncl	PTN	Secreted Signaling	PMID: 28356350; PMID: 25620911
P04	Mast	aCM	Ptn	Ncl	6.19394e-06	0	PTN_NCL	Ptn - Ncl	PTN	Secreted Signaling	PMID: 28356350; PMID: 25620911
P04	Neur	aCM	Ptn	Ncl	2.60583e-06	0	PTN_NCL	Ptn - Ncl	PTN	Secreted Signaling	PMID: 28356350; PMID: 25620911
P04	aCM	EC	Ptn	Ncl	3.02321e-05	0	PTN_NCL	Ptn - Ncl	PTN	Secreted Signaling	PMID: 28356350; PMID: 25620911
P04	EC	EC	Ptn	Ncl	1.66281e-05	0	PTN_NCL	Ptn - Ncl	PTN	Secreted Signaling	PMID: 28356350; PMID: 25620911
P04	FB	EC	Ptn	Ncl	1.14239e-05	0	PTN_NCL	Ptn - Ncl	PTN	Secreted Signaling	PMID: 28356350; PMID: 25620911
P04	MP	EC	Ptn	Ncl	3.031e-06	0	PTN_NCL	Ptn - Ncl	PTN	Secreted Signaling	PMID: 28356350; PMID: 25620911
P04	Perd	EC	Ptn	Ncl	3.38601e-06	0	PTN_NCL	Ptn - Ncl	PTN	Secreted Signaling	PMID: 28356350; PMID: 25620911
P04	Mast	EC	Ptn	Ncl	1.97097e-06	0	PTN_NCL	Ptn - Ncl	PTN	Secreted Signaling	PMID: 28356350; PMID: 25620911
P04	Neur	EC	Ptn	Ncl	8.28778e-07	0	PTN_NCL	Ptn - Ncl	PTN	Secreted Signaling	PMID: 28356350; PMID: 25620911
P04	aCM	RBC	Ptn	Ncl	3.43499e-05	0	PTN_NCL	Ptn - Ncl	PTN	Secreted Signaling	PMID: 28356350; PMID: 25620911
P04	EC	RBC	Ptn	Ncl	1.88964e-05	0	PTN_NCL	Ptn - Ncl	PTN	Secreted Signaling	PMID: 28356350; PMID: 25620911
P04	FB	RBC	Ptn	Ncl	1.29823e-05	0	PTN_NCL	Ptn - Ncl	PTN	Secreted Signaling	PMID: 28356350; PMID: 25620911
P04	MP	RBC	Ptn	Ncl	3.44412e-06	0	PTN_NCL	Ptn - Ncl	PTN	Secreted Signaling	PMID: 28356350; PMID: 25620911
P04	Perd	RBC	Ptn	Ncl	3.84755e-06	0	PTN_NCL	Ptn - Ncl	PTN	Secreted Signaling	PMID: 28356350; PMID: 25620911
P04	Mast	RBC	Ptn	Ncl	2.23962e-06	0	PTN_NCL	Ptn - Ncl	PTN	Secreted Signaling	PMID: 28356350; PMID: 25620911
P04	Neur	RBC	Ptn	Ncl	9.42736e-07	0	PTN_NCL	Ptn - Ncl	PTN	Secreted Signaling	PMID: 28356350; PMID: 25620911
P04	aCM	FB	Ptn	Ncl	2.20386e-05	0	PTN_NCL	Ptn - Ncl	PTN	Secreted Signaling	PMID: 28356350; PMID: 25620911
P04	EC	FB	Ptn	Ncl	1.21199e-05	0	PTN_NCL	Ptn - Ncl	PTN	Secreted Signaling	PMID: 28356350; PMID: 25620911
P04	FB	FB	Ptn	Ncl	8.32668e-06	0	PTN_NCL	Ptn - Ncl	PTN	Secreted Signaling	PMID: 28356350; PMID: 25620911
P04	MP	FB	Ptn	Ncl	2.20941e-06	0	PTN_NCL	Ptn - Ncl	PTN	Secreted Signaling	PMID: 28356350; PMID: 25620911
P04	Perd	FB	Ptn	Ncl	2.46817e-06	0	PTN_NCL	Ptn - Ncl	PTN	Secreted Signaling	PMID: 28356350; PMID: 25620911
P04	Mast	FB	Ptn	Ncl	1.4367e-06	0	PTN_NCL	Ptn - Ncl	PTN	Secreted Signaling	PMID: 28356350; PMID: 25620911
P04	Neur	FB	Ptn	Ncl	6.0365e-07	0	PTN_NCL	Ptn - Ncl	PTN	Secreted Signaling	PMID: 28356350; PMID: 25620911
P04	aCM	MP	Ptn	Ncl	7.75221e-06	0	PTN_NCL	Ptn - Ncl	PTN	Secreted Signaling	PMID: 28356350; PMID: 25620911
P04	EC	MP	Ptn	Ncl	4.26331e-06	0	PTN_NCL	Ptn - Ncl	PTN	Secreted Signaling	PMID: 28356350; PMID: 25620911
P04	FB	MP	Ptn	Ncl	2.929e-06	0	PTN_NCL	Ptn - Ncl	PTN	Secreted Signaling	PMID: 28356350; PMID: 25620911
P04	MP	MP	Ptn	Ncl	7.77176e-07	0	PTN_NCL	Ptn - Ncl	PTN	Secreted Signaling	PMID: 28356350; PMID: 25620911
P04	Perd	MP	Ptn	Ncl	8.682e-07	0	PTN_NCL	Ptn - Ncl	PTN	Secreted Signaling	PMID: 28356350; PMID: 25620911
P04	Mast	MP	Ptn	Ncl	5.0537e-07	0	PTN_NCL	Ptn - Ncl	PTN	Secreted Signaling	PMID: 28356350; PMID: 25620911
P04	Neur	MP	Ptn	Ncl	2.12355e-07	0	PTN_NCL	Ptn - Ncl	PTN	Secreted Signaling	PMID: 28356350; PMID: 25620911
P04	aCM	Neut	Ptn	Ncl	6.84181e-06	0	PTN_NCL	Ptn - Ncl	PTN	Secreted Signaling	PMID: 28356350; PMID: 25620911
P04	EC	Neut	Ptn	Ncl	3.76347e-06	0	PTN_NCL	Ptn - Ncl	PTN	Secreted Signaling	PMID: 28356350; PMID: 25620911
P04	FB	Neut	Ptn	Ncl	2.5856e-06	0	PTN_NCL	Ptn - Ncl	PTN	Secreted Signaling	PMID: 28356350; PMID: 25620911
P04	MP	Neut	Ptn	Ncl	6.85973e-07	0	PTN_NCL	Ptn - Ncl	PTN	Secreted Signaling	PMID: 28356350; PMID: 25620911
P04	Perd	Neut	Ptn	Ncl	7.66322e-07	0	PTN_NCL	Ptn - Ncl	PTN	Secreted Signaling	PMID: 28356350; PMID: 25620911
P04	Mast	Neut	Ptn	Ncl	4.46069e-07	0	PTN_NCL	Ptn - Ncl	PTN	Secreted Signaling	PMID: 28356350; PMID: 25620911
P04	Neur	Neut	Ptn	Ncl	1.87675e-07	0	PTN_NCL	Ptn - Ncl	PTN	Secreted Signaling	PMID: 28356350; PMID: 25620911
P04	aCM	SM1	Ptn	Ncl	7.6698e-06	0	PTN_NCL	Ptn - Ncl	PTN	Secreted Signaling	PMID: 28356350; PMID: 25620911
P04	EC	SM1	Ptn	Ncl	4.21672e-06	0	PTN_NCL	Ptn - Ncl	PTN	Secreted Signaling	PMID: 28356350; PMID: 25620911
P04	FB	SM1	Ptn	Ncl	2.89699e-06	0	PTN_NCL	Ptn - Ncl	PTN	Secreted Signaling	PMID: 28356350; PMID: 25620911
P04	MP	SM1	Ptn	Ncl	7.68812e-07	0	PTN_NCL	Ptn - Ncl	PTN	Secreted Signaling	PMID: 28356350; PMID: 25620911
P04	Perd	SM1	Ptn	Ncl	8.58845e-07	0	PTN_NCL	Ptn - Ncl	PTN	Secreted Signaling	PMID: 28356350; PMID: 25620911
P04	Mast	SM1	Ptn	Ncl	4.99923e-07	0	PTN_NCL	Ptn - Ncl	PTN	Secreted Signaling	PMID: 28356350; PMID: 25620911
P04	Neur	SM1	Ptn	Ncl	2.09705e-07	0	PTN_NCL	Ptn - Ncl	PTN	Secreted Signaling	PMID: 28356350; PMID: 25620911
P04	aCM	vCM	Fn1	Cd44	0.00206524	0	FN1_CD44	Fn1 - Cd44	FN1	ECM-Receptor	KEGG: mmu04512
P04	EC	vCM	Fn1	Cd44	0.000603864	0	FN1_CD44	Fn1 - Cd44	FN1	ECM-Receptor	KEGG: mmu04512
P04	FB	vCM	Fn1	Cd44	0.000542242	0	FN1_CD44	Fn1 - Cd44	FN1	ECM-Receptor	KEGG: mmu04512
P04	Perd	vCM	Fn1	Cd44	6.95569e-05	0	FN1_CD44	Fn1 - Cd44	FN1	ECM-Receptor	KEGG: mmu04512
P04	SM1	vCM	Fn1	Cd44	0.00013692	0	FN1_CD44	Fn1 - Cd44	FN1	ECM-Receptor	KEGG: mmu04512
P04	aCM	aCM	Fn1	Cd44	0.000711031	0	FN1_CD44	Fn1 - Cd44	FN1	ECM-Receptor	KEGG: mmu04512
P04	EC	aCM	Fn1	Cd44	0.000207904	0	FN1_CD44	Fn1 - Cd44	FN1	ECM-Receptor	KEGG: mmu04512
P04	FB	aCM	Fn1	Cd44	0.000186674	0	FN1_CD44	Fn1 - Cd44	FN1	ECM-Receptor	KEGG: mmu04512
P04	Perd	aCM	Fn1	Cd44	2.39509e-05	0	FN1_CD44	Fn1 - Cd44	FN1	ECM-Receptor	KEGG: mmu04512
P04	SM1	aCM	Fn1	Cd44	4.71392e-05	0	FN1_CD44	Fn1 - Cd44	FN1	ECM-Receptor	KEGG: mmu04512
P04	aCM	EC	Fn1	Cd44	0.000212681	0	FN1_CD44	Fn1 - Cd44	FN1	ECM-Receptor	KEGG: mmu04512
P04	EC	EC	Fn1	Cd44	6.21864e-05	0	FN1_CD44	Fn1 - Cd44	FN1	ECM-Receptor	KEGG: mmu04512
P04	FB	EC	Fn1	Cd44	5.58431e-05	0	FN1_CD44	Fn1 - Cd44	FN1	ECM-Receptor	KEGG: mmu04512
P04	Perd	EC	Fn1	Cd44	7.16242e-06	0	FN1_CD44	Fn1 - Cd44	FN1	ECM-Receptor	KEGG: mmu04512
P04	SM1	EC	Fn1	Cd44	1.41002e-05	0	FN1_CD44	Fn1 - Cd44	FN1	ECM-Receptor	KEGG: mmu04512
P04	aCM	RBC	Fn1	Cd44	0.000260874	0	FN1_CD44	Fn1 - Cd44	FN1	ECM-Receptor	KEGG: mmu04512
P04	EC	RBC	Fn1	Cd44	7.62769e-05	0	FN1_CD44	Fn1 - Cd44	FN1	ECM-Receptor	KEGG: mmu04512
P04	FB	RBC	Fn1	Cd44	6.85006e-05	0	FN1_CD44	Fn1 - Cd44	FN1	ECM-Receptor	KEGG: mmu04512
P04	Perd	RBC	Fn1	Cd44	8.78433e-06	0	FN1_CD44	Fn1 - Cd44	FN1	ECM-Receptor	KEGG: mmu04512
P04	SM1	RBC	Fn1	Cd44	1.72954e-05	0	FN1_CD44	Fn1 - Cd44	FN1	ECM-Receptor	KEGG: mmu04512
P04	aCM	FB	Fn1	Cd44	0.000163772	0	FN1_CD44	Fn1 - Cd44	FN1	ECM-Receptor	KEGG: mmu04512
P04	EC	FB	Fn1	Cd44	4.78905e-05	0	FN1_CD44	Fn1 - Cd44	FN1	ECM-Receptor	KEGG: mmu04512
P04	FB	FB	Fn1	Cd44	4.29752e-05	0	FN1_CD44	Fn1 - Cd44	FN1	ECM-Receptor	KEGG: mmu04512
P04	Perd	FB	Fn1	Cd44	5.52299e-06	0	FN1_CD44	Fn1 - Cd44	FN1	ECM-Receptor	KEGG: mmu04512
P04	SM1	FB	Fn1	Cd44	1.08571e-05	0	FN1_CD44	Fn1 - Cd44	FN1	ECM-Receptor	KEGG: mmu04512
P04	Peri	FB	Fn1	Cd44	7.79441e-07	0.01	FN1_CD44	Fn1 - Cd44	FN1	ECM-Receptor	KEGG: mmu04512
P04	aCM	MP	Fn1	Cd44	5.17479e-05	0	FN1_CD44	Fn1 - Cd44	FN1	ECM-Receptor	KEGG: mmu04512
P04	EC	MP	Fn1	Cd44	1.51307e-05	0	FN1_CD44	Fn1 - Cd44	FN1	ECM-Receptor	KEGG: mmu04512
P04	FB	MP	Fn1	Cd44	1.35872e-05	0	FN1_CD44	Fn1 - Cd44	FN1	ECM-Receptor	KEGG: mmu04512
P04	Perd	MP	Fn1	Cd44	1.74275e-06	0	FN1_CD44	Fn1 - Cd44	FN1	ECM-Receptor	KEGG: mmu04512
P04	SM1	MP	Fn1	Cd44	3.43075e-06	0	FN1_CD44	Fn1 - Cd44	FN1	ECM-Receptor	KEGG: mmu04512
P04	aCM	Perd	Fn1	Cd44	5.27401e-05	0	FN1_CD44	Fn1 - Cd44	FN1	ECM-Receptor	KEGG: mmu04512
P04	EC	Perd	Fn1	Cd44	1.542e-05	0	FN1_CD44	Fn1 - Cd44	FN1	ECM-Receptor	KEGG: mmu04512
P04	FB	Perd	Fn1	Cd44	1.38521e-05	0	FN1_CD44	Fn1 - Cd44	FN1	ECM-Receptor	KEGG: mmu04512
P04	Perd	Perd	Fn1	Cd44	1.77487e-06	0	FN1_CD44	Fn1 - Cd44	FN1	ECM-Receptor	KEGG: mmu04512
P04	SM1	Perd	Fn1	Cd44	3.49663e-06	0	FN1_CD44	Fn1 - Cd44	FN1	ECM-Receptor	KEGG: mmu04512
P04	aCM	Neut	Fn1	Cd44	4.97749e-05	0	FN1_CD44	Fn1 - Cd44	FN1	ECM-Receptor	KEGG: mmu04512
P04	EC	Neut	Fn1	Cd44	1.45537e-05	0	FN1_CD44	Fn1 - Cd44	FN1	ECM-Receptor	KEGG: mmu04512
P04	FB	Neut	Fn1	Cd44	1.30701e-05	0	FN1_CD44	Fn1 - Cd44	FN1	ECM-Receptor	KEGG: mmu04512
P04	Perd	Neut	Fn1	Cd44	1.67603e-06	0	FN1_CD44	Fn1 - Cd44	FN1	ECM-Receptor	KEGG: mmu04512
P04	SM1	Neut	Fn1	Cd44	3.29997e-06	0	FN1_CD44	Fn1 - Cd44	FN1	ECM-Receptor	KEGG: mmu04512
P04	aCM	SM1	Fn1	Cd44	4.29893e-05	0	FN1_CD44	Fn1 - Cd44	FN1	ECM-Receptor	KEGG: mmu04512
P04	EC	SM1	Fn1	Cd44	1.25692e-05	0	FN1_CD44	Fn1 - Cd44	FN1	ECM-Receptor	KEGG: mmu04512
P04	FB	SM1	Fn1	Cd44	1.12903e-05	0	FN1_CD44	Fn1 - Cd44	FN1	ECM-Receptor	KEGG: mmu04512
P04	Perd	SM1	Fn1	Cd44	1.44694e-06	0	FN1_CD44	Fn1 - Cd44	FN1	ECM-Receptor	KEGG: mmu04512
P04	SM1	SM1	Fn1	Cd44	2.85014e-06	0	FN1_CD44	Fn1 - Cd44	FN1	ECM-Receptor	KEGG: mmu04512
P04	aCM	Peri	Fn1	Cd44	1.13142e-05	0	FN1_CD44	Fn1 - Cd44	FN1	ECM-Receptor	KEGG: mmu04512
P04	EC	Peri	Fn1	Cd44	3.30885e-06	0	FN1_CD44	Fn1 - Cd44	FN1	ECM-Receptor	KEGG: mmu04512
P04	FB	Peri	Fn1	Cd44	2.96717e-06	0	FN1_CD44	Fn1 - Cd44	FN1	ECM-Receptor	KEGG: mmu04512
P04	MP	Peri	Fn1	Cd44	2.72809e-07	0.01	FN1_CD44	Fn1 - Cd44	FN1	ECM-Receptor	KEGG: mmu04512
P04	Perd	Peri	Fn1	Cd44	3.82082e-07	0.01	FN1_CD44	Fn1 - Cd44	FN1	ECM-Receptor	KEGG: mmu04512
P04	SM1	Peri	Fn1	Cd44	7.50024e-07	0	FN1_CD44	Fn1 - Cd44	FN1	ECM-Receptor	KEGG: mmu04512
P04	Peri	Peri	Fn1	Cd44	5.39288e-08	0.03	FN1_CD44	Fn1 - Cd44	FN1	ECM-Receptor	KEGG: mmu04512
P04	aCM	Mast	Fn1	Cd44	3.40099e-05	0	FN1_CD44	Fn1 - Cd44	FN1	ECM-Receptor	KEGG: mmu04512
P04	EC	Mast	Fn1	Cd44	9.94461e-06	0	FN1_CD44	Fn1 - Cd44	FN1	ECM-Receptor	KEGG: mmu04512
P04	FB	Mast	Fn1	Cd44	8.9279e-06	0	FN1_CD44	Fn1 - Cd44	FN1	ECM-Receptor	KEGG: mmu04512
P04	Perd	Mast	Fn1	Cd44	1.14593e-06	0	FN1_CD44	Fn1 - Cd44	FN1	ECM-Receptor	KEGG: mmu04512
P04	SM1	Mast	Fn1	Cd44	2.25473e-06	0	FN1_CD44	Fn1 - Cd44	FN1	ECM-Receptor	KEGG: mmu04512
P04	aCM	Club	Fn1	Cd44	3.36887e-05	0	FN1_CD44	Fn1 - Cd44	FN1	ECM-Receptor	KEGG: mmu04512
P04	EC	Club	Fn1	Cd44	9.84983e-06	0	FN1_CD44	Fn1 - Cd44	FN1	ECM-Receptor	KEGG: mmu04512
P04	FB	Club	Fn1	Cd44	8.84818e-06	0	FN1_CD44	Fn1 - Cd44	FN1	ECM-Receptor	KEGG: mmu04512
P04	Perd	Club	Fn1	Cd44	1.13375e-06	0	FN1_CD44	Fn1 - Cd44	FN1	ECM-Receptor	KEGG: mmu04512
P04	SM1	Club	Fn1	Cd44	2.23353e-06	0	FN1_CD44	Fn1 - Cd44	FN1	ECM-Receptor	KEGG: mmu04512
P04	aCM	Neur	Fn1	Cd44	3.97534e-06	0	FN1_CD44	Fn1 - Cd44	FN1	ECM-Receptor	KEGG: mmu04512
P04	EC	Neur	Fn1	Cd44	1.1626e-06	0	FN1_CD44	Fn1 - Cd44	FN1	ECM-Receptor	KEGG: mmu04512
P04	FB	Neur	Fn1	Cd44	1.04252e-06	0	FN1_CD44	Fn1 - Cd44	FN1	ECM-Receptor	KEGG: mmu04512
P04	SM1	Neur	Fn1	Cd44	2.63527e-07	0	FN1_CD44	Fn1 - Cd44	FN1	ECM-Receptor	KEGG: mmu04512
P04	aCM	vCM	Col1a1	Cd44	0.0023939	0	COL1A1_CD44	Col1a1 - Cd44	COLLAGEN	ECM-Receptor	KEGG: mmu04512
P04	EC	vCM	Col1a1	Cd44	0.000699188	0	COL1A1_CD44	Col1a1 - Cd44	COLLAGEN	ECM-Receptor	KEGG: mmu04512
P04	FB	vCM	Col1a1	Cd44	0.00103073	0	COL1A1_CD44	Col1a1 - Cd44	COLLAGEN	ECM-Receptor	KEGG: mmu04512
P04	MP	vCM	Col1a1	Cd44	0.000146224	0.01	COL1A1_CD44	Col1a1 - Cd44	COLLAGEN	ECM-Receptor	KEGG: mmu04512
P04	Perd	vCM	Col1a1	Cd44	0.000294663	0	COL1A1_CD44	Col1a1 - Cd44	COLLAGEN	ECM-Receptor	KEGG: mmu04512
P04	SM1	vCM	Col1a1	Cd44	0.000170529	0	COL1A1_CD44	Col1a1 - Cd44	COLLAGEN	ECM-Receptor	KEGG: mmu04512
P04	Peri	vCM	Col1a1	Cd44	4.10355e-05	0	COL1A1_CD44	Col1a1 - Cd44	COLLAGEN	ECM-Receptor	KEGG: mmu04512
P04	Mast	vCM	Col1a1	Cd44	0.000118231	0	COL1A1_CD44	Col1a1 - Cd44	COLLAGEN	ECM-Receptor	KEGG: mmu04512
P04	Club	vCM	Col1a1	Cd44	0.000182922	0	COL1A1_CD44	Col1a1 - Cd44	COLLAGEN	ECM-Receptor	KEGG: mmu04512
P04	Neur	vCM	Col1a1	Cd44	2.14864e-05	0	COL1A1_CD44	Col1a1 - Cd44	COLLAGEN	ECM-Receptor	KEGG: mmu04512
P04	aCM	aCM	Col1a1	Cd44	0.000824153	0	COL1A1_CD44	Col1a1 - Cd44	COLLAGEN	ECM-Receptor	KEGG: mmu04512
P04	EC	aCM	Col1a1	Cd44	0.000240714	0	COL1A1_CD44	Col1a1 - Cd44	COLLAGEN	ECM-Receptor	KEGG: mmu04512
P04	FB	aCM	Col1a1	Cd44	0.000354744	0	COL1A1_CD44	Col1a1 - Cd44	COLLAGEN	ECM-Receptor	KEGG: mmu04512
P04	MP	aCM	Col1a1	Cd44	5.03434e-05	0.01	COL1A1_CD44	Col1a1 - Cd44	COLLAGEN	ECM-Receptor	KEGG: mmu04512
P04	Perd	aCM	Col1a1	Cd44	0.000101429	0	COL1A1_CD44	Col1a1 - Cd44	COLLAGEN	ECM-Receptor	KEGG: mmu04512
P04	SM1	aCM	Col1a1	Cd44	5.87068e-05	0	COL1A1_CD44	Col1a1 - Cd44	COLLAGEN	ECM-Receptor	KEGG: mmu04512
P04	Peri	aCM	Col1a1	Cd44	1.41261e-05	0	COL1A1_CD44	Col1a1 - Cd44	COLLAGEN	ECM-Receptor	KEGG: mmu04512
P04	Mast	aCM	Col1a1	Cd44	4.07028e-05	0	COL1A1_CD44	Col1a1 - Cd44	COLLAGEN	ECM-Receptor	KEGG: mmu04512
P04	Club	aCM	Col1a1	Cd44	6.29661e-05	0	COL1A1_CD44	Col1a1 - Cd44	COLLAGEN	ECM-Receptor	KEGG: mmu04512
P04	Neur	aCM	Col1a1	Cd44	7.3951e-06	0	COL1A1_CD44	Col1a1 - Cd44	COLLAGEN	ECM-Receptor	KEGG: mmu04512
P04	aCM	EC	Col1a1	Cd44	0.000246534	0	COL1A1_CD44	Col1a1 - Cd44	COLLAGEN	ECM-Receptor	KEGG: mmu04512
P04	EC	EC	Col1a1	Cd44	7.20046e-05	0	COL1A1_CD44	Col1a1 - Cd44	COLLAGEN	ECM-Receptor	KEGG: mmu04512
P04	FB	EC	Col1a1	Cd44	0.000106169	0	COL1A1_CD44	Col1a1 - Cd44	COLLAGEN	ECM-Receptor	KEGG: mmu04512
P04	MP	EC	Col1a1	Cd44	1.50583e-05	0.01	COL1A1_CD44	Col1a1 - Cd44	COLLAGEN	ECM-Receptor	KEGG: mmu04512
P04	Perd	EC	Col1a1	Cd44	3.03484e-05	0	COL1A1_CD44	Col1a1 - Cd44	COLLAGEN	ECM-Receptor	KEGG: mmu04512
P04	SM1	EC	Col1a1	Cd44	1.75621e-05	0	COL1A1_CD44	Col1a1 - Cd44	COLLAGEN	ECM-Receptor	KEGG: mmu04512
P04	Peri	EC	Col1a1	Cd44	4.22624e-06	0	COL1A1_CD44	Col1a1 - Cd44	COLLAGEN	ECM-Receptor	KEGG: mmu04512
P04	Mast	EC	Col1a1	Cd44	1.2176e-05	0	COL1A1_CD44	Col1a1 - Cd44	COLLAGEN	ECM-Receptor	KEGG: mmu04512
P04	Club	EC	Col1a1	Cd44	1.88397e-05	0	COL1A1_CD44	Col1a1 - Cd44	COLLAGEN	ECM-Receptor	KEGG: mmu04512
P04	Neur	EC	Col1a1	Cd44	2.21314e-06	0	COL1A1_CD44	Col1a1 - Cd44	COLLAGEN	ECM-Receptor	KEGG: mmu04512
P04	aCM	RBC	Col1a1	Cd44	0.000302407	0	COL1A1_CD44	Col1a1 - Cd44	COLLAGEN	ECM-Receptor	KEGG: mmu04512
P04	EC	RBC	Col1a1	Cd44	8.83226e-05	0	COL1A1_CD44	Col1a1 - Cd44	COLLAGEN	ECM-Receptor	KEGG: mmu04512
P04	FB	RBC	Col1a1	Cd44	0.000130265	0	COL1A1_CD44	Col1a1 - Cd44	COLLAGEN	ECM-Receptor	KEGG: mmu04512
P04	MP	RBC	Col1a1	Cd44	1.84702e-05	0.01	COL1A1_CD44	Col1a1 - Cd44	COLLAGEN	ECM-Receptor	KEGG: mmu04512
P04	Perd	RBC	Col1a1	Cd44	3.72313e-05	0	COL1A1_CD44	Col1a1 - Cd44	COLLAGEN	ECM-Receptor	KEGG: mmu04512
P04	SM1	RBC	Col1a1	Cd44	2.15428e-05	0	COL1A1_CD44	Col1a1 - Cd44	COLLAGEN	ECM-Receptor	KEGG: mmu04512
P04	Peri	RBC	Col1a1	Cd44	5.18445e-06	0	COL1A1_CD44	Col1a1 - Cd44	COLLAGEN	ECM-Receptor	KEGG: mmu04512
P04	Mast	RBC	Col1a1	Cd44	1.49357e-05	0	COL1A1_CD44	Col1a1 - Cd44	COLLAGEN	ECM-Receptor	KEGG: mmu04512
P04	Club	RBC	Col1a1	Cd44	2.31122e-05	0	COL1A1_CD44	Col1a1 - Cd44	COLLAGEN	ECM-Receptor	KEGG: mmu04512
P04	Neur	RBC	Col1a1	Cd44	2.71535e-06	0	COL1A1_CD44	Col1a1 - Cd44	COLLAGEN	ECM-Receptor	KEGG: mmu04512
P04	aCM	FB	Col1a1	Cd44	0.000189767	0	COL1A1_CD44	Col1a1 - Cd44	COLLAGEN	ECM-Receptor	KEGG: mmu04512
P04	EC	FB	Col1a1	Cd44	5.54317e-05	0	COL1A1_CD44	Col1a1 - Cd44	COLLAGEN	ECM-Receptor	KEGG: mmu04512
P04	FB	FB	Col1a1	Cd44	8.14852e-05	0	COL1A1_CD44	Col1a1 - Cd44	COLLAGEN	ECM-Receptor	KEGG: mmu04512
P04	MP	FB	Col1a1	Cd44	1.15966e-05	0	COL1A1_CD44	Col1a1 - Cd44	COLLAGEN	ECM-Receptor	KEGG: mmu04512
P04	Perd	FB	Col1a1	Cd44	2.33266e-05	0	COL1A1_CD44	Col1a1 - Cd44	COLLAGEN	ECM-Receptor	KEGG: mmu04512
P04	SM1	FB	Col1a1	Cd44	1.35146e-05	0	COL1A1_CD44	Col1a1 - Cd44	COLLAGEN	ECM-Receptor	KEGG: mmu04512
P04	Peri	FB	Col1a1	Cd44	3.25031e-06	0	COL1A1_CD44	Col1a1 - Cd44	COLLAGEN	ECM-Receptor	KEGG: mmu04512
P04	Mast	FB	Col1a1	Cd44	9.3709e-06	0	COL1A1_CD44	Col1a1 - Cd44	COLLAGEN	ECM-Receptor	KEGG: mmu04512
P04	Club	FB	Col1a1	Cd44	1.44823e-05	0	COL1A1_CD44	Col1a1 - Cd44	COLLAGEN	ECM-Receptor	KEGG: mmu04512
P04	Neur	FB	Col1a1	Cd44	1.69903e-06	0	COL1A1_CD44	Col1a1 - Cd44	COLLAGEN	ECM-Receptor	KEGG: mmu04512
P04	aCM	MP	Col1a1	Cd44	5.99843e-05	0	COL1A1_CD44	Col1a1 - Cd44	COLLAGEN	ECM-Receptor	KEGG: mmu04512
P04	EC	MP	Col1a1	Cd44	1.75195e-05	0	COL1A1_CD44	Col1a1 - Cd44	COLLAGEN	ECM-Receptor	KEGG: mmu04512
P04	FB	MP	Col1a1	Cd44	2.58307e-05	0	COL1A1_CD44	Col1a1 - Cd44	COLLAGEN	ECM-Receptor	KEGG: mmu04512
P04	MP	MP	Col1a1	Cd44	3.66387e-06	0.01	COL1A1_CD44	Col1a1 - Cd44	COLLAGEN	ECM-Receptor	KEGG: mmu04512
P04	Perd	MP	Col1a1	Cd44	7.38389e-06	0	COL1A1_CD44	Col1a1 - Cd44	COLLAGEN	ECM-Receptor	KEGG: mmu04512
P04	SM1	MP	Col1a1	Cd44	4.27302e-06	0	COL1A1_CD44	Col1a1 - Cd44	COLLAGEN	ECM-Receptor	KEGG: mmu04512
P04	Peri	MP	Col1a1	Cd44	1.02827e-06	0	COL1A1_CD44	Col1a1 - Cd44	COLLAGEN	ECM-Receptor	KEGG: mmu04512
P04	Mast	MP	Col1a1	Cd44	2.96254e-06	0	COL1A1_CD44	Col1a1 - Cd44	COLLAGEN	ECM-Receptor	KEGG: mmu04512
P04	Club	MP	Col1a1	Cd44	4.58379e-06	0	COL1A1_CD44	Col1a1 - Cd44	COLLAGEN	ECM-Receptor	KEGG: mmu04512
P04	Neur	MP	Col1a1	Cd44	5.38454e-07	0	COL1A1_CD44	Col1a1 - Cd44	COLLAGEN	ECM-Receptor	KEGG: mmu04512
P04	aCM	Perd	Col1a1	Cd44	6.11465e-05	0	COL1A1_CD44	Col1a1 - Cd44	COLLAGEN	ECM-Receptor	KEGG: mmu04512
P04	EC	Perd	Col1a1	Cd44	1.78579e-05	0	COL1A1_CD44	Col1a1 - Cd44	COLLAGEN	ECM-Receptor	KEGG: mmu04512
P04	FB	Perd	Col1a1	Cd44	2.63715e-05	0	COL1A1_CD44	Col1a1 - Cd44	COLLAGEN	ECM-Receptor	KEGG: mmu04512
P04	Perd	Perd	Col1a1	Cd44	7.5327e-06	0	COL1A1_CD44	Col1a1 - Cd44	COLLAGEN	ECM-Receptor	KEGG: mmu04512
P04	SM1	Perd	Col1a1	Cd44	4.35643e-06	0	COL1A1_CD44	Col1a1 - Cd44	COLLAGEN	ECM-Receptor	KEGG: mmu04512
P04	Peri	Perd	Col1a1	Cd44	1.04867e-06	0	COL1A1_CD44	Col1a1 - Cd44	COLLAGEN	ECM-Receptor	KEGG: mmu04512
P04	Mast	Perd	Col1a1	Cd44	3.02019e-06	0	COL1A1_CD44	Col1a1 - Cd44	COLLAGEN	ECM-Receptor	KEGG: mmu04512
P04	Club	Perd	Col1a1	Cd44	4.67589e-06	0	COL1A1_CD44	Col1a1 - Cd44	COLLAGEN	ECM-Receptor	KEGG: mmu04512
P04	Neur	Perd	Col1a1	Cd44	5.49652e-07	0	COL1A1_CD44	Col1a1 - Cd44	COLLAGEN	ECM-Receptor	KEGG: mmu04512
P04	aCM	Neut	Col1a1	Cd44	5.76998e-05	0	COL1A1_CD44	Col1a1 - Cd44	COLLAGEN	ECM-Receptor	KEGG: mmu04512
P04	EC	Neut	Col1a1	Cd44	1.68521e-05	0	COL1A1_CD44	Col1a1 - Cd44	COLLAGEN	ECM-Receptor	KEGG: mmu04512
P04	FB	Neut	Col1a1	Cd44	2.48557e-05	0	COL1A1_CD44	Col1a1 - Cd44	COLLAGEN	ECM-Receptor	KEGG: mmu04512
P04	MP	Neut	Col1a1	Cd44	3.52413e-06	0.01	COL1A1_CD44	Col1a1 - Cd44	COLLAGEN	ECM-Receptor	KEGG: mmu04512
P04	Perd	Neut	Col1a1	Cd44	7.10392e-06	0	COL1A1_CD44	Col1a1 - Cd44	COLLAGEN	ECM-Receptor	KEGG: mmu04512
[truncated: 800 more rows]

## Sheet: Table 4
Supplementary Table 4. GO enrichment of different subtypes of ventricular cardiomyocyte.
Cluster	ID	Description	Pvalue	P.adjust	Qvalue	GeneID	Count
vCM2	GO:0042744	hydrogen peroxide catabolic process	6.38969e-06	0.000223639	2.6904e-05	Hba-a1/Hbb-bt	2
vCM2	GO:0048821	erythrocyte development	1.65552e-05	0.000289716	3.48531e-05	Hba-a1/Hba-a2	2
vCM2	GO:0034101	erythrocyte homeostasis	0.000202303	0.0011801	0.000141967	Hba-a1/Hba-a2	2
vCM2	GO:0072697	protein localization to cell cortex	0.00167947	0.00534376	0.000642858	Epb41	1
vCM2	GO:0015670	carbon dioxide transport	0.002099	0.00612209	0.000736492	Hba-a1	1
vCM2	GO:1904478	regulation of intestinal absorption	0.00237862	0.00640398	0.000770403	Epb41	1
vCM2	GO:0015669	gas transport	0.00265818	0.00664544	0.000799452	Hba-a1	1
vCM2	GO:0035634	response to stilbenoid	0.00307741	0.00718061	0.000863833	Hba-a1	1
vCM3	GO:0060047	heart contraction	9.70114e-22	1.76173e-18	1.12125e-18	Slc8a1/Cacna1c/Dmd/Fgf13/Pde4d/Ctnna3/Ryr2/Cacnb2/Ttn/Chrm2/Ank2/Pde4b/Trdn/Tnni3k/Akap6/Ext1/Cacna2d1/Sgcd	18
vCM3	GO:0006941	striated muscle contraction	1.41987e-17	6.44623e-15	4.10269e-15	Slc8a1/Cacna1c/Dmd/Fgf13/Pde4d/Ctnna3/Ryr2/Cacnb2/Ttn/Ank2/Pde4b/Akap6/Cacna2d1/Sgcd	14
vCM3	GO:0008016	regulation of heart contraction	1.1059e-16	2.94597e-14	1.87495e-14	Slc8a1/Cacna1c/Dmd/Fgf13/Pde4d/Ctnna3/Ryr2/Cacnb2/Chrm2/Ank2/Pde4b/Tnni3k/Akap6/Cacna2d1	14
vCM3	GO:0090257	regulation of muscle system process	1.5639e-16	3.55006e-14	2.25943e-14	Slc8a1/Cacna1c/Dmd/Fgf13/Pde4d/Ctnna3/Ryr2/Ttn/Chrm2/Myocd/Ank2/Pde4b/Mlip/Akap6/Cacna2d1	15
vCM3	GO:0070252	actin-mediated cell contraction	1.45743e-15	2.40608e-13	1.53134e-13	Cacna1c/Fgf13/Pde4d/Ctnna3/Ryr2/Cacnb2/Ank2/Pde4b/Akap6/Cacna2d1/Sgcd	11
vCM3	GO:0055117	regulation of cardiac muscle contraction	2.55127e-15	3.86093e-13	2.45728e-13	Slc8a1/Cacna1c/Dmd/Fgf13/Pde4d/Ctnna3/Ryr2/Ank2/Pde4b/Akap6	10
vCM3	GO:0086001	cardiac muscle cell action potential	5.07921e-14	5.76491e-12	3.66906e-12	Cacna1c/Dmd/Fgf13/Ctnna3/Ryr2/Cacnb2/Ank2/Ank3/Cacna2d1	9
vCM3	GO:0086004	regulation of cardiac muscle cell contraction	7.0735e-14	7.55617e-12	4.80911e-12	Cacna1c/Fgf13/Pde4d/Ctnna3/Ryr2/Ank2/Pde4b/Akap6	8
vCM3	GO:1903115	regulation of actin filament-based movement	3.55726e-13	3.07618e-11	1.95783e-11	Cacna1c/Fgf13/Pde4d/Ctnna3/Ryr2/Ank2/Pde4b/Akap6	8
vCM3	GO:1901019	regulation of calcium ion transmembrane transporter activity	3.03065e-12	2.50166e-10	1.59218e-10	Dmd/Pde4d/Ryr2/Cacnb2/Ank2/Pde4b/Trdn/Akap6/Cacna2d1	9
vCM3	GO:0010880	regulation of release of sequestered calcium ion into cytosol by sarcoplasmic reticulum	2.2025e-11	1.53836e-09	9.79089e-10	Slc8a1/Dmd/Pde4d/Ryr2/Ank2/Trdn	6
vCM3	GO:0048738	cardiac muscle tissue development	1.17647e-10	7.36712e-09	4.68879e-09	Slc8a1/Ryr2/Fhod3/Erbb4/Zfpm2/Sox6/Ttn/Myocd/Fhl2/Akap6/Sgcd	11
vCM3	GO:0034764	positive regulation of transmembrane transport	1.27049e-10	7.69072e-09	4.89474e-09	Cacna1c/Dmd/Ryr2/Sorbs1/Erbb4/Cacnb2/Ank2/Trdn/Akap6/Ank3/Cacna2d1	11
vCM3	GO:0010959	regulation of metal ion transport	1.48543e-10	8.42981e-09	5.36513e-09	Slc8a1/Cacna1c/Dmd/Fgf13/Pde4d/Ryr2/Cacnb2/Ank2/Pde4b/Trdn/Akap6/Ank3/Cacna2d1	13
vCM3	GO:0042692	muscle cell differentiation	1.48543e-10	8.42981e-09	5.36513e-09	Slc8a1/Dmd/Rora/Fhod3/Sox6/Ttn/Myocd/Ank2/Fhl2/Lama2/Akap6/Cdh2/Sgcd	13
vCM3	GO:0070296	sarcoplasmic reticulum calcium ion transport	1.94168e-10	1.06342e-08	6.76814e-09	Slc8a1/Dmd/Pde4d/Ryr2/Ank2/Trdn	6
vCM3	GO:0014706	striated muscle tissue development	2.47396e-10	1.21425e-08	7.72805e-09	Slc8a1/Ryr2/Fhod3/Erbb4/Zfpm2/Sox6/Ttn/Myocd/Fhl2/Akap6/Sgcd	11
vCM3	GO:0032409	regulation of transporter activity	5.10553e-10	2.31791e-08	1.47523e-08	Dmd/Fgf13/Pde4d/Ryr2/Cacnb2/Ank2/Pde4b/Trdn/Akap6/Ank3/Cacna2d1	11
vCM3	GO:0032970	regulation of actin filament-based process	5.59623e-10	2.47872e-08	1.57758e-08	Cacna1c/Fgf13/Pde4d/Ctnna3/Ryr2/Fhod3/Ank2/Pde4b/Dlc1/Akap6/Nrp1/Clasp1	12
vCM3	GO:0019722	calcium-mediated signaling	8.3756e-10	3.45684e-08	2.2001e-08	Slc8a1/Dmd/Ryr2/Ank2/Fhl2/Rcan2/Cdh13/Akap6/Sgcd	9
vCM3	GO:0070588	calcium ion transmembrane transport	1.03381e-09	4.17198e-08	2.65525e-08	Slc8a1/Cacna1c/Dmd/Pde4d/Ryr2/Cacnb2/Ank2/Pde4b/Trdn/Akap6/Cacna2d1	11
vCM3	GO:0032411	positive regulation of transporter activity	2.79745e-09	1.01603e-07	6.46652e-08	Dmd/Ryr2/Cacnb2/Ank2/Trdn/Akap6/Ank3/Cacna2d1	8
vCM3	GO:0055007	cardiac muscle cell differentiation	6.91362e-09	2.28275e-07	1.45285e-07	Slc8a1/Fhod3/Sox6/Ttn/Myocd/Fhl2/Akap6/Sgcd	8
vCM3	GO:0071871	response to epinephrine	8.14715e-09	2.59565e-07	1.652e-07	Pde4d/Ryr2/Pde4b/Akap6	4
vCM3	GO:0071872	cellular response to epinephrine stimulus	8.14715e-09	2.59565e-07	1.652e-07	Pde4d/Ryr2/Pde4b/Akap6	4
vCM3	GO:0055006	cardiac cell development	2.36536e-08	6.4112e-07	4.08039e-07	Slc8a1/Fhod3/Ttn/Myocd/Fhl2/Akap6/Sgcd	7
vCM3	GO:0003007	heart morphogenesis	5.73363e-08	1.26979e-06	8.08155e-07	Slc8a1/Ryr2/Rbm20/Zfpm2/Ttn/Fhl2/Dlc1/Nrp1/Ext1	9
vCM3	GO:0051651	maintenance of location in cell	1.97757e-07	4.081e-06	2.59734e-06	Slc8a1/Dmd/Pde4d/Ryr2/Ank2/Trdn/Akap6/Ank3	8
vCM3	GO:0035994	response to muscle stretch	2.27307e-07	4.63809e-06	2.9519e-06	Slc8a1/Dmd/Ryr2/Ttn	4
vCM3	GO:0055074	calcium ion homeostasis	2.54639e-07	5.13805e-06	3.2701e-06	Slc8a1/Cacna1c/Dmd/Pde4d/Ryr2/Ank2/Trdn/Akap6/Sgcd	9
vCM3	GO:0035265	organ growth	1.54693e-06	2.98855e-05	1.90205e-05	Cacna1c/Erbb4/Zfpm2/Ttn/Myocd/Akap6/Ext1	7
vCM3	GO:0007409	axonogenesis	4.99956e-06	9.26449e-05	5.89636e-05	Fgf13/Auts2/Ablim1/Lama2/Cdh2/Ptprm/Nrp1/Ank3/Ext1	9
vCM3	GO:0048863	stem cell differentiation	8.6862e-06	0.000154379	9.8254e-05	Erbb4/Sox6/Myocd/Msi2/Cdh2/Nrp1/Ext1	7
vCM3	GO:0021545	cranial nerve development	1.39947e-05	0.00023316	0.000148394	Dmd/Nrp1/Nav2/Ext1	4
vCM3	GO:0010644	cell communication by electrical coupling	1.50678e-05	0.000248756	0.00015832	Slc8a1/Pde4d/Ank3	3
vCM3	GO:0031032	actomyosin structure organization	1.75192e-05	0.000284062	0.000180791	Sorbs1/Fhod3/Ttn/Dlc1/Nrp1/Clasp1	6
vCM3	GO:0001952	regulation of cell-matrix adhesion	2.11845e-05	0.000340452	0.00021668	Dmd/Dlc1/Cdh13/Nrp1/Clasp1	5
vCM3	GO:0034329	cell junction assembly	2.96415e-05	0.000472183	0.00030052	Fgf13/Sorbs1/Erbb4/Dlc1/Cdh13/Cdh2/Nrp1/Clasp1	8
vCM3	GO:0007160	cell-matrix adhesion	3.20059e-05	0.000501059	0.000318898	Dmd/Sorbs1/Dlc1/Cdh13/Nrp1/Clasp1	6
vCM3	GO:0050684	regulation of mRNA processing	3.6988e-05	0.000564455	0.000359246	Malat1/Rbm20/Celf2/Cpeb3/Son	5
vCM3	GO:0048762	mesenchymal cell differentiation	4.31609e-05	0.00064246	0.000408893	Erbb4/Myocd/Cdh2/Nrp1/Clasp1/Ext1	6
vCM3	GO:1990778	protein localization to cell periphery	6.1948e-05	0.000892837	0.000568245	Fgf13/Sorbs1/Erbb4/Cacnb2/Ank2/Cdh2/Ank3	7
vCM3	GO:0048638	regulation of developmental growth	7.96999e-05	0.00111335	0.000708587	Cacna1c/Fgf13/Erbb4/Zfpm2/Ghr/Akap6/Nrp1	7
vCM3	GO:0030900	forebrain development	9.41615e-05	0.00129082	0.000821539	Fgf13/Erbb4/Dlc1/Ccdc141/Cdh2/Nrp1/Ext1	7
vCM3	GO:0048588	developmental cell growth	9.45368e-05	0.00129082	0.000821539	Fgf13/Auts2/Myocd/Akap6/Nrp1/Ext1	6
vCM3	GO:0071711	basement membrane organization	0.000107615	0.00143698	0.00091456	Lama2/Clasp1/Ext1	3
vCM3	GO:0002028	regulation of sodium ion transport	0.000143354	0.00180265	0.00114729	Slc8a1/Dmd/Fgf13/Ank3	4
vCM3	GO:0150115	cell-substrate junction organization	0.000160144	0.00199193	0.00126776	Sorbs1/Dlc1/Nrp1/Clasp1	4
vCM3	GO:0007156	homophilic cell adhesion via plasma membrane adhesion molecules	0.000178311	0.00218792	0.0013925	Palld/Cdh13/Cdh2/Ptprm	4
vCM3	GO:0001667	ameboidal-type cell migration	0.000199557	0.00243219	0.00154796	Slc8a1/Erbb4/Cdh13/Cdh2/Ptprm/Nrp1/Clasp1	7
vCM3	GO:0014074	response to purine-containing compound	0.000211829	0.00254756	0.00162139	Slc8a1/Pde4d/Ryr2/Akap6	4
vCM3	GO:1902074	response to salt	0.00023694	0.00274066	0.00174429	Slc8a1/Ryr2/Sorbs1/Ttn/Chrm2/Pde1c	6
vCM3	GO:0055023	positive regulation of cardiac muscle tissue growth	0.000239516	0.00275291	0.00175209	Erbb4/Zfpm2/Akap6	3
vCM3	GO:0110011	regulation of basement membrane organization	0.000349074	0.00379591	0.0024159	Lama2/Clasp1	2
vCM3	GO:0007517	muscle organ development	0.000410715	0.0043874	0.00279235	Dmd/Ryr2/Zfpm2/Ttn/Myocd/Gpcpd1	6
vCM3	GO:0010649	regulation of cell communication by electrical coupling	0.000418195	0.00444119	0.00282658	Pde4d/Ank3	2
vCM3	GO:0021604	cranial nerve structural organization	0.000493413	0.00492497	0.00313449	Dmd/Nrp1	2
vCM3	GO:0030953	astral microtubule organization	0.000493413	0.00492497	0.00313449	Pde4dip/Clasp1	2
vCM3	GO:0060213	positive regulation of nuclear-transcribed mRNA poly(A) tail shortening	0.000493413	0.00492497	0.00313449	Cpeb3/Tnrc6b	2
vCM3	GO:0055078	sodium ion homeostasis	0.000493582	0.00492497	0.00313449	Slc8a1/Corin/Ext1	3
vCM3	GO:1902903	regulation of supramolecular fiber organization	0.000518141	0.00511405	0.00325482	Fgf13/Fhod3/Pde4dip/Dlc1/Nrp1/Clasp1	6
vCM3	GO:0051893	regulation of focal adhesion assembly	0.000624295	0.0059357	0.00377777	Dlc1/Nrp1/Clasp1	3
vCM3	GO:0090109	regulation of cell-substrate junction assembly	0.000624295	0.0059357	0.00377777	Dlc1/Nrp1/Clasp1	3
vCM3	GO:0032026	response to magnesium ion	0.000662015	0.00610264	0.00388401	Ryr2/Ank3	2
vCM3	GO:1904181	positive regulation of membrane depolarization	0.000662015	0.00610264	0.00388401	Cacna1c/Ank3	2
vCM3	GO:0033002	muscle cell proliferation	0.000679663	0.00622533	0.0039621	Pde4d/Erbb4/Zfpm2/Myocd/Cdh13	5
vCM3	GO:0150116	regulation of cell-substrate junction organization	0.000775249	0.00690124	0.00439228	Dlc1/Nrp1/Clasp1	3
vCM3	GO:0051147	regulation of muscle cell differentiation	0.000782092	0.00692819	0.00440943	Sox6/Myocd/Lama2/Akap6	4
vCM3	GO:0007613	memory	0.000800355	0.00705556	0.0044905	Fgf13/Pde4d/Rcan2/Cpeb3	4
vCM3	GO:0030032	lamellipodium assembly	0.000876027	0.00754311	0.0048008	Auts2/Ablim1/Cdh13	3
vCM3	GO:0055008	cardiac muscle tissue morphogenesis	0.000876027	0.00754311	0.0048008	Ryr2/Zfpm2/Ttn	3
vCM3	GO:0035725	sodium ion transmembrane transport	0.00087643	0.00754311	0.0048008	Slc8a1/Dmd/Fgf13/Ank3	4
vCM3	GO:0021781	glial cell fate commitment	0.000959875	0.00818372	0.00520851	Sox6/Nfia	2
vCM3	GO:0000380	alternative mRNA splicing, via spliceosome	0.00106178	0.00888122	0.00565244	Malat1/Rbm20/Celf2	3
vCM3	GO:0021783	preganglionic parasympathetic fiber development	0.00107103	0.00888122	0.00565244	Nrp1/Nav2	2
vCM3	GO:0055003	cardiac myofibril assembly	0.00107103	0.00888122	0.00565244	Fhod3/Ttn	2
vCM3	GO:0051494	negative regulation of cytoskeleton organization	0.00108872	0.0089059	0.00566814	Fgf13/Fhod3/Dlc1/Clasp1	4
vCM3	GO:0035296	regulation of tube diameter	0.00115886	0.0093533	0.00595289	Slc8a1/Cacna1c/Ptprm/Ext1	4
vCM3	GO:0097746	blood vessel diameter maintenance	0.00115886	0.0093533	0.00595289	Slc8a1/Cacna1c/Ptprm/Ext1	4
vCM4	GO:0003012	muscle system process	3.69019e-09	5.67551e-06	3.65911e-06	Nppa/Nppb/Myl4/Myl1/Igfbp5/Sln/Myh7/Ece1/Myl6/Kcne1	10
vCM4	GO:0060048	cardiac muscle contraction	3.3736e-06	0.000777656	0.00050137	Nppa/Myl4/Myl1/Myh7/Kcne1	5
vCM4	GO:0060047	heart contraction	4.04336e-06	0.000777656	0.00050137	Nppa/Myl4/Myl7/Myl1/Myh7/Kcne1	6
vCM4	GO:0007517	muscle organ development	4.04502e-06	0.000777656	0.00050137	Acta1/Ankrd1/Xirp2/Igf2/Myh7/Eln/Myl6	7
vCM4	GO:0030239	myofibril assembly	7.82712e-06	0.00115633	0.000745506	Acta1/Myl9/Ankrd23/Myh7	4
vCM4	GO:0055002	striated muscle cell development	8.27021e-06	0.00115633	0.000745506	Acta1/Myl9/Ankrd23/Myh7	4
vCM4	GO:0010977	negative regulation of neuron projection development	1.03933e-05	0.00133208	0.000858816	Apoe/Vim/Lgals1/Mt3/Dpysl3	5
vCM4	GO:0001558	regulation of cell growth	1.55864e-05	0.00154091	0.000993453	Nppa/Nppb/Igfbp5/Apoe/Tnfrsf12a/Mt3/Fn1	7
vCM4	GO:0050770	regulation of axonogenesis	1.90177e-05	0.00154703	0.000997398	Apoe/Vim/Tnfrsf12a/Mt3/Fn1	5
vCM4	GO:0019935	cyclic-nucleotide-mediated signaling	3.11069e-05	0.00222287	0.00143313	Nppa/Nppb/Apoe/Ece1	4
vCM4	GO:1990138	neuron projection extension	3.24064e-05	0.00222287	0.00143313	Apoe/Postn/Tnfrsf12a/Mt3/Fn1	5
vCM4	GO:0031032	actomyosin structure organization	3.46871e-05	0.00222287	0.00143313	Acta1/Myl9/Ankrd23/Myh7/Eln	5
vCM4	GO:0031345	negative regulation of cell projection organization	4.04937e-05	0.00239093	0.00154148	Apoe/Vim/Lgals1/Mt3/Dpysl3	5
vCM4	GO:0008217	regulation of blood pressure	4.32011e-05	0.00239093	0.00154148	Nppa/Nppb/Postn/Ece1/Col1a2	5
vCM4	GO:0032535	regulation of cellular component size	7.24513e-05	0.00352109	0.00227011	Apoe/Tmsb10/Eln/Tnfrsf12a/Mt3/Fn1	6
vCM4	GO:0048638	regulation of developmental growth	7.34436e-05	0.00352109	0.00227011	H19/Apoe/Igf2/Tnfrsf12a/Mt3/Fn1	6
vCM4	GO:0010927	cellular component assembly involved in morphogenesis	8.50999e-05	0.00373953	0.00241095	Acta1/Myl9/Ankrd23/Myh7	4
vCM4	GO:0090257	regulation of muscle system process	9.28296e-05	0.00396588	0.00255688	Nppa/Igfbp5/Sln/Myh7/Ece1	5
vCM4	GO:0045926	negative regulation of growth	0.000103277	0.00429297	0.00276776	Nppa/Nppb/H19/Igfbp5/Mt3	5
vCM4	GO:0030049	muscle filament sliding	0.000133925	0.00514943	0.00331994	Myh7/Myl6	2
vCM4	GO:0048588	developmental cell growth	0.00014475	0.00539311	0.00347704	Apoe/Postn/Tnfrsf12a/Mt3/Fn1	5
vCM4	GO:0060560	developmental growth involved in morphogenesis	0.000151932	0.00543423	0.00350356	Apoe/Postn/Tnfrsf12a/Mt3/Fn1	5
vCM4	GO:0051591	response to cAMP	0.00016909	0.00591027	0.00381047	Igfbp5/Cited1/Kcne1	3
vCM4	GO:0050767	regulation of neurogenesis	0.000185415	0.00591027	0.00381047	Apoe/Vim/Tnfrsf12a/Bex1/Mt3/Fn1	6
vCM4	GO:0006182	cGMP biosynthetic process	0.000195984	0.00591027	0.00381047	Nppa/Nppb	2
vCM4	GO:0007168	receptor guanylyl cyclase signaling pathway	0.000195984	0.00591027	0.00381047	Nppa/Nppb	2
vCM4	GO:0017038	protein import	0.000195984	0.00591027	0.00381047	Apoe/Clu	2
vCM4	GO:0033275	actin-myosin filament sliding	0.000195984	0.00591027	0.00381047	Myh7/Myl6	2
vCM4	GO:1902947	regulation of tau-protein kinase activity	0.000195984	0.00591027	0.00381047	Apoe/Clu	2
vCM4	GO:1905907	negative regulation of amyloid fibril formation	0.000195984	0.00591027	0.00381047	Apoe/Clu	2
vCM4	GO:0055008	cardiac muscle tissue morphogenesis	0.000287929	0.00820066	0.00528713	Ankrd1/Xirp2/Myh7	3
vCM4	GO:0048662	negative regulation of smooth muscle cell proliferation	0.000299727	0.00838144	0.00540368	Nppb/Igfbp5/Apoe	3
vCM4	GO:0014733	regulation of skeletal muscle adaptation	0.000310748	0.00853446	0.00550234	Igfbp5/Myh7	2
vCM4	GO:1903818	positive regulation of voltage-gated potassium channel activity	0.000354743	0.00924737	0.00596196	Nppa/Kcne1	2
vCM5	GO:0035994	response to muscle stretch	3.08598e-06	0.0015566	0.000172642	Gsn/Tcap	2
vCM5	GO:1990000	amyloid fibril formation	5.96399e-06	0.0015566	0.000172642	Gsn/Apoe	2
vCM5	GO:0014888	striated muscle adaptation	1.871e-05	0.00325555	0.000361071	Gsn/Tcap	2
vCM5	GO:0043113	receptor clustering	3.64322e-05	0.0047544	0.000527308	Gsn/Apoe	2
vCM6	GO:0014883	transition between fast and slow fiber	7.26696e-06	0.00160236	0.000734345	Myh7/Tnni1	2
vCM6	GO:0061687	detoxification of inorganic compound	7.26696e-06	0.00160236	0.000734345	Mt2/Mt1	2
vCM6	GO:0071280	cellular response to copper ion	2.46616e-05	0.0020254	0.000928218	Mt2/Mt1	2
vCM6	GO:0006123	mitochondrial electron transport, cytochrome c to oxygen	2.75565e-05	0.0020254	0.000928218	Cox8a/Cox6a1	2
vCM6	GO:0043501	skeletal muscle adaptation	4.07327e-05	0.00256616	0.00117604	Myh7/Tnni1	2
vCM6	GO:0007263	nitric oxide mediated signal transduction	6.07865e-05	0.00319842	0.0014658	Mt2/Mt1	2
vCM6	GO:0046688	response to copper ion	6.5274e-05	0.00319842	0.0014658	Mt2/Mt1	2
vCM6	GO:0006882	intracellular zinc ion homeostasis	7.47247e-05	0.00329536	0.00151023	Mt2/Mt1	2
vCM6	GO:0003009	skeletal muscle contraction	0.000138006	0.0055328	0.00253562	Myh7/Tnni1	2
vCM6	GO:0055010	ventricular cardiac muscle tissue morphogenesis	0.000246035	0.008306	0.00380655	Myh7/Tnni1	2
vCM6	GO:0050881	musculoskeletal movement	0.000273164	0.008306	0.00380655	Myh7/Tnni1	2
vCM6	GO:0050879	multicellular organismal movement	0.000282517	0.008306	0.00380655	Myh7/Tnni1	2
vCM6	GO:0003229	ventricular cardiac muscle tissue development	0.000341893	0.00886912	0.00406461	Myh7/Tnni1	2
vCM7	GO:0002181	cytoplasmic translation	5.72556e-17	6.77333e-14	5.03849e-14	Rpl41/Rps26/Rps28/Rpl36a/Rpl18a/Rpl17/Rps5/Rpl13/Rpl38/Rps16/Rpl18/Eif4ebp1	12
vCM7	GO:0022618	ribonucleoprotein complex assembly	8.292e-07	0.000196189	0.000145939	Rps28/Rpl10/Sart3/Rps5/Rpl38/Snrpg	6
vCM7	GO:0071826	ribonucleoprotein complex subunit organization	1.08452e-06	0.000213831	0.000159062	Rps28/Rpl10/Sart3/Rps5/Rpl38/Snrpg	6
vCM7	GO:0042255	ribosome assembly	6.66193e-06	0.00112587	0.0008375	Rps28/Rpl10/Rps5/Rpl38	4
vCM7	GO:0140694	non-membrane-bounded organelle assembly	8.83314e-06	0.00116107	0.000863685	Myh7/Rps28/Rpl10/Myl9/Rps5/Rpl38/Tubb5	7
vCM7	GO:0042274	ribosomal small subunit biogenesis	1.18968e-05	0.00140739	0.00104691	Rps28/Rps5/Rpl38/Rps16	4
vCM7	GO:0014909	smooth muscle cell migration	6.30407e-05	0.00621476	0.00462298	Postn/Tmsb4x/S100a11/Grb10	4
vCM8	GO:0042541	hemoglobin biosynthetic process	0.000525137	0.00417484	NA	Abcb10	1
vCM8	GO:0020027	hemoglobin metabolic process	0.0007702	0.00417484	NA	Abcb10	1
vCM8	GO:0006783	heme biosynthetic process	0.000910237	0.00417484	NA	Abcb10	1
vCM8	GO:0045648	positive regulation of erythrocyte differentiation	0.00105027	0.00417484	NA	Abcb10	1
vCM8	GO:0006779	porphyrin-containing compound biosynthetic process	0.00108528	0.00417484	NA	Abcb10	1
vCM8	GO:0033014	tetrapyrrole biosynthetic process	0.00108528	0.00417484	NA	Abcb10	1
vCM8	GO:0042168	heme metabolic process	0.00126033	0.00417484	NA	Abcb10	1
vCM8	GO:0006778	porphyrin-containing compound metabolic process	0.00150539	0.00417484	NA	Abcb10	1
vCM8	GO:0048821	erythrocyte development	0.00168044	0.00417484	NA	Abcb10	1
vCM8	GO:0033013	tetrapyrrole metabolic process	0.00185548	0.00417484	NA	Abcb10	1
vCM8	GO:0045646	regulation of erythrocyte differentiation	0.00185548	0.00417484	NA	Abcb10	1
vCM8	GO:0046148	pigment biosynthetic process	0.00185548	0.00417484	NA	Abcb10	1
vCM8	GO:0034620	cellular response to unfolded protein	0.00325585	0.00611259	NA	Abcb10	1
vCM8	GO:0006986	response to unfolded protein	0.00416608	0.00624912	NA	Abcb10	1
vCM8	GO:0034101	erythrocyte homeostasis	0.00584652	0.00751695	NA	Abcb10	1
vCM9	GO:0002181	cytoplasmic translation	3.82824e-78	9.55911e-75	7.89423e-75	Rpsa/Rpl41/Rps8/Rpl18/Rps18/Rpl11/Rps3/Rpl12/Rpl8/Rps14/Rps12/Rplp0/Fau/Rps19/Rps5/Rps21/Rplp1/Rpl19/Rpl13a/Rpl39/Rps29/Rpl37a/Rpl36/Rpl9/Pkm/Rpl31/Rps10/Uba52/Rps20/Rpl6/Rps23/Rplp2/Rps9/Rpl23/Rpl3/Rps17/Rpl13/Rpl29/Rpl7/Rpl38/Rps28/Rpl4/Rpl35a/Rpl7a/Rpl24/Rpl17/Rps15/Rps3a1/Rpl18a/Rps4x/Rpl27a	51
vCM9	GO:0140694	non-membrane-bounded organelle assembly	1.2074e-18	6.02974e-16	4.97956e-16	Rpsa/Myl9/Tubb5/Rpl11/Rps3/Rps14/Rplp0/Fau/Rps19/Rps5/Mybpc3/Actn2/Myh7/Rpl6/Rps23/Rpl38/Cdca8/Rps28/Fscn1/Lsm4/Csrp2/Rpl24/Rps15/Cenpa/Cenpw	25
vCM9	GO:0042254	ribosome biogenesis	2.45949e-15	1.02356e-12	8.45289e-13	Rpsa/Rps8/Rpl11/Rps14/Rplp0/Fau/Rps19/Rps5/Rps21/Rpl6/Rps9/Rps17/Rpl7/Rpl38/Rpl35/Rps28/Rpl35a/Rpl7a/Rpl24/Rps15	20
vCM9	GO:0042255	ribosome assembly	3.34805e-15	1.1943e-12	9.8629e-13	Rpsa/Rpl11/Rps14/Rplp0/Fau/Rps19/Rps5/Rpl6/Rpl38/Rps28/Rpl24/Rps15	12
vCM9	GO:0000028	ribosomal small subunit assembly	2.54018e-13	6.34283e-11	5.23812e-11	Rpsa/Rps14/Fau/Rps19/Rps5/Rpl38/Rps28/Rps15	8
vCM9	GO:0071826	ribonucleoprotein complex subunit organization	3.80622e-12	7.92012e-10	6.54069e-10	Rpsa/Rpl11/Rps14/Rplp0/Fau/Rps19/Rps5/Rpl13a/Rpl6/Rpl38/Rps28/Lsm4/Rpl24/Rps15	14
vCM9	GO:0006091	generation of precursor metabolites and energy	8.40881e-11	1.61514e-08	1.33384e-08	Cox8a/Igf2/Sdhb/Cox6a1/Eno3/Grb10/Uqcr10/Cox5b/Pkm/Etfb/Ndufb11/Ndufa13/Gnas/Gapdh/Ldha/Atp5d/Jmjd8/Cox17/Pgls	19
vCM9	GO:0009205	purine ribonucleoside triphosphate metabolic process	5.06735e-09	9.03798e-07	7.46386e-07	Sdhb/Eno3/Hspa8/Pkm/Nme2/Myh7/Ndufb11/Ndufa13/Gapdh/Atp5d/Jmjd8/Tspo/Nme1	13
vCM9	GO:1901798	positive regulation of signal transduction by p53 class mediator	3.94304e-08	5.18199e-06	4.27946e-06	Rpl11/Ankrd1/Rpl37/Rps20/Rpl23/Rps15	6
vCM9	GO:0006364	rRNA processing	6.39364e-08	7.60235e-06	6.27827e-06	Rps8/Rpl11/Rps14/Rps19/Rps21/Rps17/Rpl7/Rpl35/Rps28/Rpl35a/Rps15	11
vCM9	GO:2001242	regulation of intrinsic apoptotic signaling pathway	1.43902e-07	1.63329e-05	1.34883e-05	Rpl11/Rps3/Rack1/Ppia/Sod1/Ndufa13/Mif/Hspb1/Gpx1/Rad9a	10
vCM9	GO:0046034	ATP metabolic process	1.59245e-07	1.72884e-05	1.42774e-05	Sdhb/Eno3/Hspa8/Pkm/Myh7/Ndufb11/Ndufa13/Gapdh/Atp5d/Jmjd8/Tspo	11
vCM9	GO:0016072	rRNA metabolic process	3.23154e-07	3.22766e-05	2.66551e-05	Rps8/Rpl11/Rps14/Rps19/Rps21/Rps17/Rpl7/Rpl35/Rps28/Rpl35a/Rps15	11
vCM9	GO:0006119	oxidative phosphorylation	2.65982e-06	0.000237199	0.000195886	Cox8a/Sdhb/Cox6a1/Uqcr10/Cox5b/Ndufb11/Ndufa13/Atp5d	8
vCM9	GO:0019693	ribose phosphate metabolic process	4.57497e-06	0.00038079	0.000314469	Sdhb/Eno3/Hspa8/Pkm/Nme2/Myh7/Ndufb11/Ndufa13/Gapdh/Atp5d/Jmjd8/Tspo/Nme1	13
vCM9	GO:0006007	glucose catabolic process	1.17254e-05	0.000813288	0.00067164	Eno3/Pkm/Gapdh/Ldha	4
vCM9	GO:0031397	negative regulation of protein ubiquitination	1.28997e-05	0.000870554	0.000718932	Rpl11/Rps3/Ppia/Rpl23/Tspo/Sox4	6
vCM9	GO:0060415	muscle tissue morphogenesis	1.37874e-05	0.000882749	0.000729003	Tnni1/Myl3/Col3a1/Ankrd1/Mybpc3/Myh7	6
vCM9	GO:0003015	heart process	2.36503e-05	0.00134216	0.0011084	Myl3/Myl7/Mybpc3/Myl4/Myh7/Sod1/Gpx1/Gnai2/Hopx	9
vCM9	GO:0097193	intrinsic apoptotic signaling pathway	2.49395e-05	0.00135378	0.001118	Rpl11/Rps3/Rack1/Ppia/Sod1/Ndufa13/Mif/Hspb1/Gpx1/Rad9a	10
vCM9	GO:0042246	tissue regeneration	6.67269e-05	0.0030294	0.00250178	Pkm/Ptn/Cd81/Gpx1/Hopx	5
vCM9	GO:0030239	myofibril assembly	7.13639e-05	0.00307234	0.00253724	Myl9/Mybpc3/Actn2/Myh7/Csrp2	5
vCM9	GO:0055002	striated muscle cell development	7.62452e-05	0.00317307	0.00262043	Myl9/Mybpc3/Actn2/Myh7/Csrp2	5
vCM9	GO:0046939	nucleotide phosphorylation	8.48484e-05	0.00347322	0.0028683	Eno3/Pkm/Nme2/Gapdh/Jmjd8/Nme1	6
vCM9	GO:1903201	regulation of oxidative stress-induced cell death	0.000111164	0.00414293	0.00342137	Rack1/Ppia/Sod1/Hspb1/Gpx1	5
vCM9	GO:0006735	NADH regeneration	0.000132455	0.00446944	0.00369102	Eno3/Pkm/Gapdh	3
vCM9	GO:0061621	canonical glycolysis	0.000132455	0.00446944	0.00369102	Eno3/Pkm/Gapdh	3
vCM9	GO:0003208	cardiac ventricle morphogenesis	0.000140494	0.00461598	0.00381203	Tnni1/Myl3/Mybpc3/Myh7/Sox4	5
vCM9	GO:2000112	regulation of cellular macromolecule biosynthetic process	0.000204536	0.00626278	0.00517201	Igf2/Rps3/Vim/Rack1/Rplp1/Rpl13a/Grb10/Pkm/Rpl38/Gapdh/Sox4	11
vCM9	GO:0048738	cardiac muscle tissue development	0.000261032	0.00740678	0.00611676	Tnni1/Myl3/Myl7/Ankrd1/Mybpc3/Actn2/Myh7/Jarid2	8
vCM9	GO:1902882	regulation of response to oxidative stress	0.000320617	0.00889535	0.00734608	Rack1/Ppia/Sod1/Hspb1/Gpx1	5
vCM9	GO:0036473	cell death in response to oxidative stress	0.000351696	0.00944285	0.00779822	Rack1/Ppia/Sod1/Hspb1/Gpx1	5

## Sheet: Table 5
Supplementary Table 5. GO enrichment of different subtypes of atrial cardiomyocyte.
Cluster	ID	Description	Pvalue	P.adjust	Qvalue	GeneID	Count
aCM1	GO:0014888	striated muscle adaptation	7.42831e-14	8.49055e-11	4.47262e-11	Gsn/Atp2a2/Nppa/Myh6/Tcap/Cmya5/Bmp10	7
aCM1	GO:0060048	cardiac muscle contraction	6.76719e-11	1.10421e-08	5.8167e-09	Gsn/Atp2a2/Nppa/Ryr2/Myh6/Tcap/Bmp10	7
aCM1	GO:0090257	regulation of muscle system process	8.34845e-09	6.81591e-07	3.59046e-07	Atp2a2/Nppa/Ryr2/Sln/Hamp/Cmya5/Bmp10	7
aCM1	GO:0007512	adult heart development	5.80029e-07	4.14358e-05	2.18274e-05	Myh6/Tcap/Bmp10	3
aCM1	GO:0055117	regulation of cardiac muscle contraction	9.14452e-07	6.14835e-05	3.2388e-05	Atp2a2/Nppa/Ryr2/Bmp10	4
aCM1	GO:0055008	cardiac muscle tissue morphogenesis	1.02288e-06	6.4953e-05	3.42157e-05	Ryr2/Myh6/Tcap/Bmp10	4
aCM1	GO:0035994	response to muscle stretch	1.37269e-06	8.25784e-05	4.35003e-05	Gsn/Ryr2/Tcap	3
aCM1	GO:0008016	regulation of heart contraction	1.97837e-06	0.000107578	5.66696e-05	Atp2a2/Nppa/Ryr2/Myh6/Bmp10	5
aCM1	GO:0070252	actin-mediated cell contraction	3.4713e-06	0.000165321	8.70871e-05	Gsn/Atp2a2/Ryr2/Myh6	4
aCM1	GO:0055001	muscle cell development	4.35174e-06	0.000191309	0.000100777	Atp2a2/Myh6/Tcap/Hamp/Bmp10	5
aCM1	GO:0070296	sarcoplasmic reticulum calcium ion transport	5.07946e-06	0.000207351	0.000109227	Atp2a2/Ryr2/Sln	3
aCM1	GO:0055013	cardiac muscle cell development	5.28123e-06	0.000208153	0.00010965	Myh6/Tcap/Hamp/Bmp10	4
aCM1	GO:0055006	cardiac cell development	7.21662e-06	0.000266305	0.000140283	Myh6/Tcap/Hamp/Bmp10	4
aCM1	GO:0048738	cardiac muscle tissue development	9.49785e-06	0.000314548	0.000165696	Ryr2/Myh6/Tcap/Hamp/Bmp10	5
aCM1	GO:0034765	regulation of monoatomic ion transmembrane transport	1.05872e-05	0.000336025	0.00017701	Kcnj3/Nppa/Ryr2/Sln/Hamp/Fgf12	6
aCM1	GO:0010927	cellular component assembly involved in morphogenesis	1.08774e-05	0.000336025	0.00017701	Myh6/Tcap/Gpc1/Bmp10	4
aCM1	GO:0014706	striated muscle tissue development	1.33125e-05	0.000390159	0.000205526	Ryr2/Myh6/Tcap/Hamp/Bmp10	5
aCM1	GO:0032409	regulation of transporter activity	1.851e-05	0.000516023	0.000271829	Nppa/Ryr2/Sln/Hamp/Fgf12	5
aCM1	GO:0045214	sarcomere organization	1.98176e-05	0.000539322	0.000284102	Myh6/Tcap/Bmp10	3
aCM1	GO:0098900	regulation of action potential	5.69361e-05	0.00127604	0.000672187	Atp2a2/Ryr2/Fgf12	3
aCM1	GO:0032970	regulation of actin filament-based process	6.37675e-05	0.00133915	0.000705434	Gsn/Atp2a2/Ryr2/Pam/Bmp10	5
aCM1	GO:0043462	regulation of ATP-dependent activity	6.44387e-05	0.00133915	0.000705434	Ryr2/Sln/Myh6	3
aCM1	GO:0008217	regulation of blood pressure	8.30411e-05	0.00166519	0.000877184	Nppa/Myh6/Corin/Npr3	4
aCM1	GO:0003208	cardiac ventricle morphogenesis	9.07546e-05	0.00178849	0.000942134	Ryr2/Myh6/Bmp10	3
aCM1	GO:0010959	regulation of metal ion transport	0.000108325	0.00202976	0.00106923	Nppa/Ryr2/Sln/Hamp/Fgf12	5
aCM1	GO:0060420	regulation of heart growth	0.000119318	0.00216477	0.00114035	Myh6/Hamp/Bmp10	3
aCM1	GO:0032410	negative regulation of transporter activity	0.000131373	0.00231015	0.00121693	Sln/Hamp/Fgf12	3
aCM1	GO:0003228	atrial cardiac muscle tissue development	0.000221169	0.00371759	0.00195834	Myh6/Bmp10	2
aCM1	GO:0019932	second-messenger-mediated signaling	0.000247181	0.00392401	0.00206707	Atp2a2/Nppa/Ryr2/Cmya5	4
aCM1	GO:0014850	response to muscle activity	0.00029011	0.00441702	0.00232678	Ryr2/Fndc5	2
aCM1	GO:0010038	response to metal ion	0.000294807	0.00441702	0.00232678	Gsn/Ryr2/Pam/Hamp	4
aCM1	GO:0003014	renal system process	0.000390102	0.00571649	0.00301131	Gsn/Corin/Npr3	3
aCM1	GO:0070588	calcium ion transmembrane transport	0.000418572	0.00600238	0.00316191	Atp2a2/Nppa/Ryr2/Sln	4
aCM1	GO:1990000	amyloid fibril formation	0.000425365	0.00600238	0.00316191	Gsn/Clu	2
aCM1	GO:0043271	negative regulation of monoatomic ion transport	0.000593071	0.00770318	0.00405785	Sln/Hamp/Fgf12	3
aCM1	GO:1903305	regulation of regulated secretory pathway	0.000638066	0.00810343	0.0042687	Atp2a2/Nppa/Doc2g	3
aCM1	GO:0140694	non-membrane-bounded organelle assembly	0.000721785	0.00906593	0.00477572	Gsn/Myh6/Tcap/Bmp10	4
aCM1	GO:0007009	plasma membrane organization	0.000734478	0.00912509	0.00480688	Gsn/Clu/Atp2a2	3
aCM1	GO:0086004	regulation of cardiac muscle cell contraction	0.000771294	0.00937861	0.00494043	Atp2a2/Ryr2	2
aCM2	GO:0030199	collagen fibril organization	3.26177e-16	5.48303e-13	3.53644e-13	Col3a1/Sfrp2/Col1a1/Col1a2/Dpt/Col14a1/Col5a1/Loxl1/Lox/Col5a2	10
aCM2	GO:0007178	transmembrane receptor protein serine/threonine kinase signaling pathway	4.6045e-09	1.29003e-06	8.32042e-07	Col3a1/Sfrp2/Col1a2/Aspn/Fstl1/Fbn1/Nrep/Sfrp1/Vim/Lox/Fbn2	11
aCM2	GO:0001503	ossification	8.94823e-08	1.84269e-05	1.1885e-05	Sfrp2/Col1a1/Col1a2/Aspn/Cthrc1/Ptn/Sfrp1/Lox/Fbn2/Mdk	10
aCM2	GO:0140236	translation at presynapse	1.08225e-07	1.84269e-05	1.1885e-05	Rps26/Rps16/Rps28/Rpl35/Rps15a	5
aCM2	GO:0140241	translation at synapse	1.20581e-07	1.84269e-05	1.1885e-05	Rps26/Rps16/Rps28/Rpl35/Rps15a	5
aCM2	GO:0140242	translation at postsynapse	1.20581e-07	1.84269e-05	1.1885e-05	Rps26/Rps16/Rps28/Rpl35/Rps15a	5
aCM2	GO:0031589	cell-substrate adhesion	2.95358e-07	4.13747e-05	2.66858e-05	Col3a1/Postn/Col1a1/Lgals1/Ptn/Sfrp1/S100a10/Mdk/Fbln2	9
aCM2	GO:0090287	regulation of cellular response to growth factor stimulus	1.17421e-06	0.00013159	8.48727e-05	Sfrp2/Aspn/Fstl1/Fbn1/Nrep/Sfrp1/Lox/Fbn2	8
aCM2	GO:0010810	regulation of cell-substrate adhesion	1.56052e-06	0.000159292	0.00010274	Postn/Col1a1/Lgals1/Ptn/S100a10/Mdk/Fbln2	7
aCM2	GO:0071559	response to transforming growth factor beta	2.43738e-06	0.000215644	0.000139086	Col3a1/Col1a2/Aspn/Fbn1/Nrep/Lox/Fbn2	7
aCM2	GO:0060348	bone development	3.69291e-06	0.000310389	0.000200194	Col3a1/Col1a1/Fbln5/Fbn1/Bgn/Sparc/Lox	7
aCM2	GO:0007517	muscle organ development	3.95543e-06	0.000316623	0.000204215	Eln/Col3a1/Acta1/Myl6/Fhl1/Tnni1/Csrp3/Lox	8
aCM2	GO:0060346	bone trabecula formation	5.03196e-06	0.000384488	0.000247987	Col1a1/Sfrp1/Fbn2	3
aCM2	GO:0031214	biomineral tissue development	5.58062e-06	0.00040787	0.000263068	Col1a1/Col1a2/Aspn/Ptn/Lox/Fbn2	6
aCM2	GO:0090177	establishment of planar polarity involved in neural tube closure	7.71429e-06	0.000540322	0.000348496	Sfrp2/Cthrc1/Sfrp1	3
aCM2	GO:0061448	connective tissue development	1.03912e-05	0.000697388	0.000449801	Col3a1/Sfrp2/Col1a1/Bgn/Col5a1/Lox/Mdk	7
aCM2	GO:0042249	establishment of planar polarity of embryonic epithelium	1.12014e-05	0.000697388	0.000449801	Sfrp2/Cthrc1/Sfrp1	3
aCM2	GO:0061430	bone trabecula morphogenesis	1.12014e-05	0.000697388	0.000449801	Col1a1/Sfrp1/Fbn2	3
aCM2	GO:0032963	collagen metabolic process	1.21908e-05	0.000731881	0.000472048	Col1a1/Col1a2/Mfap4/Col5a1/Vim	5
aCM2	GO:0001101	response to acid chemical	1.33821e-05	0.000770204	0.000496766	Col3a1/Col1a1/Col1a2/Tuba1a/S100a10/Col5a2	6
aCM2	GO:0031032	actomyosin structure organization	1.37455e-05	0.000770204	0.000496766	Eln/Tnnt1/Acta1/S100a10/Csrp3/Casq1	6
aCM2	GO:0001649	osteoblast differentiation	1.87634e-05	0.00101746	0.00065624	Sfrp2/Col1a1/Cthrc1/Sfrp1/Lox/Fbn2	6
aCM2	GO:0014911	positive regulation of smooth muscle cell migration	1.99991e-05	0.00101874	0.000657067	Postn/Tmsb4x/S100a11/Mdk	4
aCM2	GO:0055001	muscle cell development	2.45726e-05	0.00114741	0.000740053	Tnnt1/Acta1/Col14a1/Csrp3/Casq1/Lox	6
aCM2	GO:0030239	myofibril assembly	2.99996e-05	0.00136295	0.000879076	Tnnt1/Acta1/Csrp3/Casq1	4
aCM2	GO:0033688	regulation of osteoblast proliferation	6.03097e-05	0.0024727	0.00159484	Cthrc1/Fbln5/Sfrp1	3
aCM2	GO:0051258	protein polymerization	6.64646e-05	0.00266017	0.00171575	Eln/Tmsb4x/Tuba1a/Cobl/Tmsb10/Casq1	6
aCM2	GO:0009612	response to mechanical stimulus	9.29133e-05	0.00354971	0.00228949	Col1a1/Ptn/Tuba1a/Csrp3/Mdk	5
aCM2	GO:0071229	cellular response to acid chemical	0.000100214	0.00357965	0.0023088	Col3a1/Col1a1/Col1a2/S100a10/Col5a2	5
aCM2	GO:0043200	response to amino acid	0.000102743	0.00357965	0.0023088	Col3a1/Col1a1/Col1a2/Tuba1a/Col5a2	5
aCM2	GO:0003401	axis elongation	0.000103158	0.00357965	0.0023088	Sfrp2/Tnc/Sfrp1	3
aCM2	GO:0033687	osteoblast proliferation	0.000103158	0.00357965	0.0023088	Cthrc1/Fbln5/Sfrp1	3
aCM2	GO:0010717	regulation of epithelial to mesenchymal transition	0.000104441	0.00357965	0.0023088	Sfrp2/Col1a1/Sfrp1/Mdk	4
aCM2	GO:0060326	cell chemotaxis	0.000109964	0.00357965	0.0023088	Ptn/Ppia/Rps19/Mif/Lox/Mdk	6
aCM2	GO:0060071	Wnt signaling pathway, planar cell polarity pathway	0.000111803	0.00357965	0.0023088	Sfrp2/Cthrc1/Sfrp1	3
aCM2	GO:1903706	regulation of hemopoiesis	0.00011243	0.00357965	0.0023088	Ptn/Fbn1/Sfrp1/Actb/Lox/Mdk/Rbp1	7
aCM2	GO:0045185	maintenance of protein location	0.000112862	0.00357965	0.0023088	Tmsb4x/Fbn1/Tmsb10/Fbn2	4
aCM2	GO:0034446	substrate adhesion-dependent cell spreading	0.000121766	0.00371493	0.00239605	Postn/Sfrp1/S100a10/Mdk	4
aCM2	GO:0046849	bone remodeling	0.000146242	0.00416665	0.00268741	Cthrc1/Ptn/Sfrp1/Mdk	4
aCM2	GO:0003009	skeletal muscle contraction	0.000151082	0.0042328	0.00273007	Tnnt1/Tnni1/Casq1	3
aCM2	GO:0006469	negative regulation of protein kinase activity	0.000153731	0.00423641	0.0027324	Sfrp2/Sfrp1/Fabp4/Actb/Ppia	5
aCM2	GO:0014909	smooth muscle cell migration	0.000174094	0.00447521	0.00288642	Postn/Tmsb4x/S100a11/Mdk	4
aCM2	GO:0060606	tube closure	0.000174094	0.00447521	0.00288642	Sfrp2/Cthrc1/Cobl/Sfrp1	4
aCM2	GO:0051216	cartilage development	0.000204294	0.00504916	0.00325661	Col3a1/Sfrp2/Col1a1/Bgn/Mdk	5
aCM2	GO:0032873	negative regulation of stress-activated MAPK cascade	0.000211533	0.00504916	0.00325661	Sfrp2/Sfrp1/Ppia	3
aCM2	GO:0070303	negative regulation of stress-activated protein kinase signaling cascade	0.000211533	0.00504916	0.00325661	Sfrp2/Sfrp1/Ppia	3
aCM2	GO:0071214	cellular response to abiotic stimulus	0.000216428	0.00504916	0.00325661	Sfrp2/Col1a1/Mfap4/Sfrp1/Actb/Crip1	6
aCM2	GO:0104004	cellular response to environmental stimulus	0.000216428	0.00504916	0.00325661	Sfrp2/Col1a1/Mfap4/Sfrp1/Actb/Crip1	6
aCM2	GO:0015908	fatty acid transport	0.000219268	0.00504916	0.00325661	Slc22a1/Fabp4/Mif/Rbp1	4
aCM2	GO:0030490	maturation of SSU-rRNA	0.000239508	0.00544073	0.00350916	Rps16/Rps28/Rps19	3
aCM2	GO:0033673	negative regulation of kinase activity	0.000256225	0.00552712	0.00356488	Sfrp2/Sfrp1/Fabp4/Actb/Ppia	5
aCM2	GO:0014883	transition between fast and slow fiber	0.00026304	0.00552712	0.00356488	Tnnt1/Tnni1	2
aCM2	GO:0071481	cellular response to X-ray	0.00026304	0.00552712	0.00356488	Sfrp2/Sfrp1	2
aCM2	GO:0048565	digestive tract development	0.000297672	0.00610227	0.00393584	Col3a1/Sfrp2/Cobl/Sfrp1	4
aCM2	GO:0031103	axon regeneration	0.000302405	0.00612462	0.00395025	Ptn/Tnc/Nrep	3
aCM2	GO:0010927	cellular component assembly involved in morphogenesis	0.00031548	0.00627411	0.00404667	Tnnt1/Acta1/Csrp3/Casq1	4
aCM2	GO:0042989	sequestering of actin monomers	0.00038457	0.00710397	0.00458192	Tmsb4x/Tmsb10	2
aCM2	GO:0048872	homeostasis of number of cells	0.000396773	0.0071163	0.00458987	Fstl1/Tuba1a/Col14a1/Sart3/Rps19/Mif	6
aCM2	GO:0042060	wound healing	0.00040217	0.0071163	0.00458987	Col3a1/Col1a1/Col5a1/S100a10/Ppia/Lox	6
aCM2	GO:0140694	non-membrane-bounded organelle assembly	0.00040217	0.0071163	0.00458987	Tnnt1/Acta1/Rps28/Rps19/Csrp3/Casq1	6
aCM2	GO:0035567	non-canonical Wnt signaling pathway	0.000415268	0.00712154	0.00459325	Sfrp2/Cthrc1/Sfrp1	3
aCM2	GO:0050881	musculoskeletal movement	0.000415268	0.00712154	0.00459325	Tnnt1/Tnni1/Casq1	3
aCM2	GO:0030278	regulation of ossification	0.000427351	0.00712154	0.00459325	Ptn/Sfrp1/Fbn2/Mdk	4
aCM2	GO:0050879	multicellular organismal movement	0.000436359	0.00712154	0.00459325	Tnnt1/Tnni1/Casq1	3
aCM2	GO:1900024	regulation of substrate adhesion-dependent cell spreading	0.000436359	0.00712154	0.00459325	Postn/S100a10/Mdk	3
aCM2	GO:0043589	skin morphogenesis	0.000453771	0.00719613	0.00464136	Col1a1/Col1a2	2
aCM2	GO:0071493	cellular response to UV-B	0.000453771	0.00719613	0.00464136	Mfap4/Crip1	2
aCM2	GO:1904338	regulation of dopaminergic neuron differentiation	0.000453771	0.00719613	0.00464136	Sfrp2/Sfrp1	2
aCM2	GO:0010665	regulation of cardiac muscle cell apoptotic process	0.000480578	0.00741148	0.00478025	Sfrp2/Fndc1/Mdk	3
aCM2	GO:0032964	collagen biosynthetic process	0.000503724	0.00746648	0.00481573	Col1a1/Col5a1/Vim	3
aCM2	GO:0032970	regulation of actin filament-based process	0.000516106	0.00746648	0.00481573	Eln/Tmsb4x/S100a10/Tmsb10/Csrp3/Mdk	6
aCM2	GO:0051348	negative regulation of transferase activity	0.000524297	0.00746648	0.00481573	Sfrp2/Sfrp1/Fabp4/Actb/Ppia	5
aCM2	GO:0018158	protein oxidation	0.000528561	0.00746648	0.00481573	Loxl1/Lox	2
aCM2	GO:1904948	midbrain dopaminergic neuron differentiation	0.000528561	0.00746648	0.00481573	Sfrp2/Sfrp1	2
aCM2	GO:2000343	positive regulation of chemokine (C-X-C motif) ligand 2 production	0.000528561	0.00746648	0.00481573	Postn/Mif	2
aCM2	GO:2000347	positive regulation of hepatocyte proliferation	0.000528561	0.00746648	0.00481573	Ptn/Mdk	2
aCM2	GO:0050729	positive regulation of inflammatory response	0.000537937	0.0075356	0.00486031	Lgals1/Fabp4/Rps19/Mdk	4
aCM2	GO:0007164	establishment of tissue polarity	0.000552132	0.00760766	0.00490678	Sfrp2/Cthrc1/Sfrp1	3
aCM2	GO:0010659	cardiac muscle cell apoptotic process	0.000577412	0.0078913	0.00508973	Sfrp2/Fndc1/Mdk	3
aCM2	GO:0022612	gland morphogenesis	0.000607467	0.00793474	0.00511775	Ptn/Tnc/Sfrp1/Mdk	4
aCM2	GO:0043508	negative regulation of JUN kinase activity	0.000608912	0.00793474	0.00511775	Sfrp2/Sfrp1	2
aCM2	GO:0031099	regeneration	0.000667509	0.00837375	0.0054009	Ptn/Tnc/Nrep/Mdk	4
aCM2	GO:0003012	muscle system process	0.000702695	0.00868552	0.00560198	Tnnt1/Col14a1/Myl6/Tnni1/Csrp3/Casq1	6
aCM2	GO:0030041	actin filament polymerization	0.000765292	0.00932214	0.00601259	Eln/Tmsb4x/Cobl/Tmsb10	4
aCM2	GO:0009314	response to radiation	0.000772284	0.00932919	0.00601714	Col3a1/Sfrp2/Tuba1a/Mfap4/Sfrp1/Crip1	6
aCM2	GO:0050680	negative regulation of epithelial cell proliferation	0.00078252	0.00932919	0.00601714	Sfrp2/Ptn/Sfrp1/Sparc	4
aCM2	GO:0042274	ribosomal small subunit biogenesis	0.000806594	0.00948171	0.00611551	Rps16/Rps28/Rps19	3
aCM2	GO:0048678	response to axon injury	0.000806594	0.00948171	0.00611551	Ptn/Tnc/Nrep	3
aCM3	GO:0042744	hydrogen peroxide catabolic process	1.59534e-05	0.000638134	0.000151137	Hba-a1/Hbb-bt	2
aCM3	GO:0048821	erythrocyte development	4.12992e-05	0.000825984	0.000195628	Hba-a1/Hba-a2	2
aCM3	GO:0034101	erythrocyte homeostasis	0.000501874	0.00334582	0.000792432	Hba-a1/Hba-a2	2
aCM4	GO:0006941	striated muscle contraction	4.5634e-07	0.000506082	0.000284372	Tnni1/Nppa/Myl1/Slc8a1/Cacna1c	5
aCM4	GO:0060047	heart contraction	2.38225e-06	0.00085298	0.000479298	Nppa/Hopx/Myl1/Slc8a1/Cacna1c	5
aCM4	GO:0003015	heart process	3.07657e-06	0.00085298	0.000479298	Nppa/Hopx/Myl1/Slc8a1/Cacna1c	5
aCM4	GO:0006937	regulation of muscle contraction	1.56012e-05	0.00216271	0.00121525	Tnni1/Nppa/Slc8a1/Cacna1c	4
aCM4	GO:0050731	positive regulation of peptidyl-tyrosine phosphorylation	2.63428e-05	0.00311546	0.0017506	Igf2/Thbs4/Mif/Erbb4	4
aCM4	GO:0048638	regulation of developmental growth	2.8769e-05	0.00311546	0.0017506	H19/Hopx/Igf2/Erbb4/Cacna1c	5
aCM4	GO:0008016	regulation of heart contraction	3.09017e-05	0.00311546	0.0017506	Nppa/Hopx/Slc8a1/Cacna1c	4
aCM4	GO:0055117	regulation of cardiac muscle contraction	3.67226e-05	0.00339378	0.001907	Nppa/Slc8a1/Cacna1c	3
aCM4	GO:0051047	positive regulation of secretion	4.90279e-05	0.00386582	0.00217224	Nppb/Ankrd1/Nppa/Mif/Cacna1c	5
aCM4	GO:0006182	cGMP biosynthetic process	5.22879e-05	0.00386582	0.00217224	Nppb/Nppa	2
aCM4	GO:0007168	receptor guanylyl cyclase signaling pathway	5.22879e-05	0.00386582	0.00217224	Nppb/Nppa	2
aCM4	GO:0003018	vascular process in circulatory system	6.28329e-05	0.00435511	0.00244718	Nppb/Nppa/Slc8a1/Cacna1c	4
aCM4	GO:0036376	sodium ion export across plasma membrane	8.30457e-05	0.00439511	0.00246965	Nppa/Slc8a1	2
aCM4	GO:1902514	regulation of calcium ion transmembrane transport via high voltage-gated calcium channel	8.30457e-05	0.00439511	0.00246965	Nppa/Cacna1c	2
aCM4	GO:0006814	sodium ion transport	8.43831e-05	0.00439511	0.00246965	Nppa/Maged2/Fgf12/Slc8a1	4
aCM4	GO:0010752	regulation of cGMP-mediated signaling	9.48562e-05	0.00439511	0.00246965	Nppb/Nppa	2
aCM4	GO:0061577	calcium ion transmembrane transport via high voltage-gated calcium channel	9.48562e-05	0.00439511	0.00246965	Nppa/Cacna1c	2
aCM4	GO:0048738	cardiac muscle tissue development	0.000107836	0.00444725	0.00249895	Ankrd1/Tnni1/Slc8a1/Erbb4	4
aCM4	GO:0019935	cyclic-nucleotide-mediated signaling	0.000108274	0.00444725	0.00249895	Nppb/Nppa/Gapdh	3
aCM4	GO:0046068	cGMP metabolic process	0.000120806	0.00478479	0.00268862	Nppb/Nppa	2
aCM4	GO:0014706	striated muscle tissue development	0.000141117	0.00521662	0.00293127	Ankrd1/Tnni1/Slc8a1/Erbb4	4
aCM4	GO:0035994	response to muscle stretch	0.000165534	0.0057368	0.00322356	Ankrd1/Slc8a1	2
aCM4	GO:0009190	cyclic nucleotide biosynthetic process	0.000199206	0.00643914	0.00361822	Nppb/Nppa	2
aCM4	GO:0051146	striated muscle cell differentiation	0.000245123	0.00715372	0.00401975	Csrp2/Hopx/Igf2/Slc8a1	4
aCM4	GO:0003014	renal system process	0.000253321	0.00720342	0.00404767	Nppb/Maged2/Cacna1c	3
aCM4	GO:1904062	regulation of monoatomic cation transmembrane transport	0.000333891	0.00861128	0.00483876	Nppa/Fgf12/Slc8a1/Cacna1c	4
aCM4	GO:0003085	negative regulation of systemic arterial blood pressure	0.000364494	0.00918691	0.00516221	Nppb/Nppa	2
aCM5	GO:0006119	oxidative phosphorylation	1.45854e-13	1.06751e-10	6.18352e-11	Atp5a1/Cox7a1/Cox8b/Ndufb9/Sdhb/Ndufb10/Ndufs6/Cyc1/Uqcrc1	9
aCM5	GO:0015980	energy derivation by oxidation of organic compounds	3.32624e-13	1.06751e-10	6.18352e-11	Atp5a1/Cox7a1/Cox8b/Ndufb9/Sdhb/Etfb/Ndufb10/Ndufs6/Cyc1/Acadm/Uqcrc1	11
aCM5	GO:0006091	generation of precursor metabolites and energy	3.65793e-13	1.06751e-10	6.18352e-11	Atp5a1/Cox7a1/Eno3/Cox8b/Ndufb9/Sdhb/Etfb/Ndufb10/Ndufs6/Cyc1/Acadm/Uqcrc1	12
aCM5	GO:0045333	cellular respiration	4.96372e-13	1.06751e-10	6.18352e-11	Atp5a1/Cox7a1/Cox8b/Ndufb9/Sdhb/Etfb/Ndufb10/Ndufs6/Cyc1/Uqcrc1	10
aCM5	GO:0022904	respiratory electron transport chain	6.03115e-13	1.06751e-10	6.18352e-11	Cox7a1/Cox8b/Ndufb9/Sdhb/Etfb/Ndufs6/Cyc1/Uqcrc1	8
aCM5	GO:0048738	cardiac muscle tissue development	4.82931e-11	3.8854e-09	2.2506e-09	Myl2/Myl3/Pln/Slc25a4/Tnnt2/Mybpc3/Tcap/Fhl2/Acadm	9
aCM5	GO:0014706	striated muscle tissue development	8.99067e-11	6.63062e-09	3.84075e-09	Myl2/Myl3/Pln/Slc25a4/Tnnt2/Mybpc3/Tcap/Fhl2/Acadm	9
aCM5	GO:0003012	muscle system process	1.10491e-10	7.52191e-09	4.35702e-09	Myl2/Myl3/Pln/Slc25a4/Tnnt2/Mybpc3/Tcap/Myoz2/Ndufs6/Atp1a2	10
aCM5	GO:0060048	cardiac muscle contraction	2.71224e-10	1.71452e-08	9.93127e-09	Myl2/Myl3/Pln/Tnnt2/Mybpc3/Tcap/Atp1a2	7
aCM5	GO:0051146	striated muscle cell differentiation	8.79477e-09	4.57845e-07	2.65204e-07	Myl2/Slc25a4/Tnnt2/Mybpc3/Tcap/Fhl2/Myoz2/Acadm	8
aCM5	GO:0046034	ATP metabolic process	1.45497e-08	7.03247e-07	4.07352e-07	Atp5a1/Eno3/Ndufb9/Sdhb/Ndufb10/Ndufs6/Atp1a2	7
aCM5	GO:0010927	cellular component assembly involved in morphogenesis	1.5098e-08	7.03247e-07	4.07352e-07	Myl2/Pln/Tnnt2/Mybpc3/Tcap/Myoz2	6
aCM5	GO:0042776	proton motive force-driven mitochondrial ATP synthesis	1.86192e-08	7.8243e-07	4.53218e-07	Atp5a1/Ndufb9/Sdhb/Ndufb10/Ndufs6	5
aCM5	GO:0009205	purine ribonucleoside triphosphate metabolic process	2.86133e-08	1.01291e-06	5.86723e-07	Atp5a1/Eno3/Ndufb9/Sdhb/Ndufb10/Ndufs6/Atp1a2	7
aCM5	GO:0030239	myofibril assembly	3.13401e-08	1.01543e-06	5.88184e-07	Myl2/Tnnt2/Mybpc3/Tcap/Myoz2	5
aCM5	GO:0055008	cardiac muscle tissue morphogenesis	3.3614e-08	1.01543e-06	5.88184e-07	Myl2/Myl3/Tnnt2/Mybpc3/Tcap	5
aCM5	GO:0002026	regulation of the force of heart contraction	6.52367e-08	1.8042e-06	1.04507e-06	Myl2/Myl3/Pln/Atp1a2	4
aCM5	GO:0003007	heart morphogenesis	6.86943e-08	1.84226e-06	1.06712e-06	Myl2/Myl3/Tnnt2/Mybpc3/Tcap/Fhl2/Dvl2	7
aCM5	GO:0055007	cardiac muscle cell differentiation	1.54597e-06	2.68271e-05	1.55395e-05	Myl2/Slc25a4/Tcap/Fhl2/Acadm	5
aCM5	GO:0019693	ribose phosphate metabolic process	1.58462e-06	2.69691e-05	1.56217e-05	Atp5a1/Eno3/Ndufb9/Sdhb/Ndufb10/Ndufs6/Atp1a2	7
aCM5	GO:0042398	cellular modified amino acid biosynthetic process	3.6538e-06	5.98816e-05	3.46861e-05	Ckmt2/Ckm/Acadm	3
aCM5	GO:0035051	cardiocyte differentiation	4.58402e-06	7.3761e-05	4.27257e-05	Myl2/Slc25a4/Tcap/Fhl2/Acadm	5
aCM5	GO:0031032	actomyosin structure organization	6.71506e-06	0.000100726	5.83449e-05	Myl2/Tnnt2/Mybpc3/Tcap/Myoz2	5
aCM5	GO:0090257	regulation of muscle system process	1.83314e-05	0.000249589	0.000144573	Myl3/Pln/Slc25a4/Tnnt2/Atp1a2	5
aCM5	GO:0006631	fatty acid metabolic process	2.13053e-05	0.000281421	0.000163012	Fabp3/Ech1/Etfb/Lpl/Ndufs6/Acadm	6
aCM5	GO:1903115	regulation of actin filament-based movement	2.86945e-05	0.000368039	0.000213184	Pln/Tnnt2/Atp1a2	3
aCM5	GO:0010257	NADH dehydrogenase complex assembly	6.6064e-05	0.000800913	0.000463925	Ndufb9/Ndufb10/Ndufs6	3
aCM5	GO:0032981	mitochondrial respiratory chain complex I assembly	6.6064e-05	0.000800913	0.000463925	Ndufb9/Ndufb10/Ndufs6	3
aCM5	GO:0033539	fatty acid beta-oxidation using acyl-CoA dehydrogenase	0.000119413	0.00140907	0.000816197	Etfb/Acadm	2
aCM5	GO:0140694	non-membrane-bounded organelle assembly	0.000126038	0.00146769	0.000850149	Myl2/Tnnt2/Mybpc3/Tcap/Myoz2	5
aCM5	GO:0010744	positive regulation of macrophage derived foam cell differentiation	0.000160493	0.00184463	0.00106849	Lpl/Cd36	2
aCM5	GO:0070885	negative regulation of calcineurin-NFAT signaling cascade	0.000183275	0.00202748	0.00117441	Fhl2/Myoz2	2
aCM5	GO:0106057	negative regulation of calcineurin-mediated signaling	0.000183275	0.00202748	0.00117441	Fhl2/Myoz2	2
aCM5	GO:0044539	long-chain fatty acid import into cell	0.000260547	0.00277812	0.00160921	Fabp3/Cd36	2
aCM5	GO:0070252	actin-mediated cell contraction	0.000265355	0.0027957	0.0016194	Pln/Tnnt2/Atp1a2	3
aCM5	GO:0010885	regulation of cholesterol storage	0.000351131	0.00357185	0.00206897	Lpl/Cd36	2
aCM5	GO:0010884	positive regulation of lipid storage	0.000454931	0.00432918	0.00250765	Lpl/Cd36	2
aCM5	GO:0032780	negative regulation of ATP-dependent activity	0.000454931	0.00432918	0.00250765	Pln/Tnnt2	2
aCM5	GO:0019932	second-messenger-mediated signaling	0.000506067	0.00476456	0.00275985	Pln/Fhl2/Myoz2/Cd36	4
aCM5	GO:0006575	cellular modified amino acid metabolic process	0.000563244	0.00513888	0.00297667	Ckmt2/Ckm/Acadm	3
aCM5	GO:0010742	macrophage derived foam cell differentiation	0.000613724	0.00537768	0.00311499	Lpl/Cd36	2
aCM5	GO:0071404	cellular response to low-density lipoprotein particle stimulus	0.000844675	0.00711941	0.00412388	Lpl/Cd36	2
aCM5	GO:0010667	negative regulation of cardiac muscle cell apoptotic process	0.00100039	0.00819764	0.00474844	Slc25a4/Hspb6	2
aCM5	GO:0070542	response to fatty acid	0.00100039	0.00819764	0.00474844	Lpl/Cd36	2
aCM5	GO:0071402	cellular response to lipoprotein particle stimulus	0.00105513	0.00848901	0.00491721	Lpl/Cd36	2
aCM5	GO:1901020	negative regulation of calcium ion transmembrane transporter activity	0.00105513	0.00848901	0.00491721	Pln/Atp1a2	2
aCM5	GO:0086004	regulation of cardiac muscle cell contraction	0.00111129	0.00886025	0.00513225	Pln/Atp1a2	2
aCM6	GO:0002181	cytoplasmic translation	2.7403e-59	7.96879e-56	5.78348e-56	Rpl41/Rps19/Rpl37a/Rpl13a/Rps26/Rps23/Rps28/Rplp1/Rpl18a/Rps12/Rpl39/Rps15/Rps8/Rps14/Fau/Rps27a/Rpl13/Rpl28/Rpl31/Rps5/Rps20/Rpl10a/Rplp2/Rpl19/Rps18/Rpl17/Rpl7/Rpl32/Rpl36a/Rps3/Rps16/Rpl27a/Rps24/Rpl18/Rpl11/Rpl21/Rpl12/Rpl35a/Rps4x/Rps15a/Rps7/Rpl6/Rps6/Rps11	44
aCM6	GO:0030198	extracellular matrix organization	3.02368e-24	1.50731e-21	1.09395e-21	Eln/Fbln5/Postn/Col1a2/Sfrp2/Col1a1/Col5a2/Abi3bp/Olfml2b/Col3a1/Olfml2a/Lox/Lum/Col5a1/Fbln2/Fn1/Sox9/Mfap4/Mmp2/Anxa2/Mmp23/Emilin1/Ccdc80/Loxl2/Mmp14/Loxl1/Col14a1/Serpinh1/Ramp2/Tgfbi	30
aCM6	GO:0043062	extracellular structure organization	3.62833e-24	1.50731e-21	1.09395e-21	Eln/Fbln5/Postn/Col1a2/Sfrp2/Col1a1/Col5a2/Abi3bp/Olfml2b/Col3a1/Olfml2a/Lox/Lum/Col5a1/Fbln2/Fn1/Sox9/Mfap4/Mmp2/Anxa2/Mmp23/Emilin1/Ccdc80/Loxl2/Mmp14/Loxl1/Col14a1/Serpinh1/Ramp2/Tgfbi	30
aCM6	GO:0045229	external encapsulating structure organization	3.62833e-24	1.50731e-21	1.09395e-21	Eln/Fbln5/Postn/Col1a2/Sfrp2/Col1a1/Col5a2/Abi3bp/Olfml2b/Col3a1/Olfml2a/Lox/Lum/Col5a1/Fbln2/Fn1/Sox9/Mfap4/Mmp2/Anxa2/Mmp23/Emilin1/Ccdc80/Loxl2/Mmp14/Loxl1/Col14a1/Serpinh1/Ramp2/Tgfbi	30
aCM6	GO:0042274	ribosomal small subunit biogenesis	2.67416e-13	8.64052e-11	6.27099e-11	Rps19/Rps28/Rps15/Rps8/Rps14/Fau/Rps5/Rps27/Rps16/Rps24/Rps7/Rps6	12
aCM6	GO:0060348	bone development	1.14021e-12	3.31574e-10	2.40645e-10	Fbln5/Thbs1/Col1a1/Bgn/Col3a1/Lox/Ltbp3/Sparc/Sox9/Igf1/Flna/Rpl13/Fbn1/Ppib/Pls3/Chsy1/Mmp14/Serpinh1	18
aCM6	GO:0000028	ribosomal small subunit assembly	1.39946e-12	3.69967e-10	2.68509e-10	Rps19/Rps28/Rps15/Rps14/Fau/Rps5/Rps27/Rps6	8
aCM6	GO:0031589	cell-substrate adhesion	4.84184e-12	1.17334e-09	8.51569e-10	Postn/Thbs1/Col1a1/Lgals1/Abi3bp/Col3a1/Actn1/Ptn/Fbln2/Fn1/Flna/Cfl1/Emilin1/Cdh11/S100a10/Marcks/Ccdc80/Cd63/Mmp14/Mdk	20
aCM6	GO:0032963	collagen metabolic process	6.16767e-12	1.37966e-09	1.00131e-09	Col1a2/Vim/Col1a1/Col5a1/Fn1/Mfap4/Mmp2/Rcn3/Mmp23/Emilin1/P3h3/Mmp14/Serpinh1	13
aCM6	GO:0061448	connective tissue development	1.61976e-11	3.14017e-09	2.27903e-09	Thbs1/Sfrp2/Col1a1/Bgn/Mgp/Col3a1/Lox/Ltbp3/Col5a1/Sox9/Igf1/Lmna/Pkd1/Id2/Chsy1/Loxl2/Serpinh1/Mdk	18
aCM6	GO:0042255	ribosome assembly	3.98845e-11	6.8226e-09	4.95161e-09	Rps19/Rps28/Rps15/Rps14/Fau/Rps5/Rps27/Rpl11/Rpl6/Rps6	10
aCM6	GO:0006364	rRNA processing	6.07683e-11	9.30076e-09	6.75017e-09	Rps19/Rps28/Rps15/Rps8/Rps14/Rps27/Rps27rt/Rpl35/Rpl7/Rps16/Rps24/Rpl11/Rpl35a/Rps7/Rps6	15
aCM6	GO:0001503	ossification	6.65606e-11	9.67792e-09	7.0239e-09	Col1a2/Sfrp2/Col1a1/Mgp/Lox/Fbn2/Cthrc1/Ltbp3/Ptn/Id3/Gpc3/Sox9/H3f3b/Mmp2/Igf1/Lmna/Id2/Chsy1/Mmp14/Mdk	20
aCM6	GO:0010810	regulation of cell-substrate adhesion	1.91377e-10	2.65012e-08	1.92337e-08	Postn/Thbs1/Col1a1/Lgals1/Abi3bp/Ptn/Fbln2/Fn1/Flna/Cfl1/Emilin1/S100a10/Ccdc80/Mmp14/Mdk	15
aCM6	GO:0016072	rRNA metabolic process	5.77645e-10	7.63541e-08	5.54152e-08	Rps19/Rps28/Rps15/Rps8/Rps14/Rps27/Rps27rt/Rpl35/Rpl7/Rps16/Rps24/Rpl11/Rpl35a/Rps7/Rps6	15
aCM6	GO:0140694	non-membrane-bounded organelle assembly	6.00409e-09	7.27495e-07	5.27991e-07	Myl2/Myh7/Rps19/Rps23/Rps28/Rps15/Rps14/Flna/Fau/Rps5/Rps27/Rps3/Rpl11/Csrp1/Rpl6/Rps6/Myh10	17
aCM6	GO:0071826	ribonucleoprotein complex subunit organization	9.04007e-09	9.83032e-07	7.13451e-07	Rps19/Rpl13a/Rps28/Rps15/Rps14/Fau/Rps5/Rps27/Rpl11/Sart3/Rpl6/Rps6	12
aCM6	GO:0051216	cartilage development	9.96914e-09	1.03537e-06	7.51433e-07	Thbs1/Sfrp2/Col1a1/Bgn/Mgp/Col3a1/Ltbp3/Sox9/Pkd1/Chsy1/Loxl2/Serpinh1/Mdk	13
aCM6	GO:0090287	regulation of cellular response to growth factor stimulus	1.73649e-08	1.74128e-06	1.26376e-06	Thbs1/Sfrp2/Fstl1/Lox/Fbn2/Gpc3/Dcn/Fbn1/Nrep/Emilin1/Cd63/Htra1/Pmepa1/Grb10/Tbx20	15
aCM6	GO:0032964	collagen biosynthetic process	2.04451e-08	1.98182e-06	1.43833e-06	Vim/Col1a1/Col5a1/Fn1/Rcn3/Emilin1/P3h3/Serpinh1	8
aCM6	GO:0042060	wound healing	3.95833e-08	3.71317e-06	2.69489e-06	Thbs1/Col1a1/Abi3bp/Col3a1/Lox/Col5a1/Fn1/Acta2/Cd9/Igf1/Anxa2/Flna/Ppia/Anxa5/S100a10/Myh10	16
aCM6	GO:0007015	actin filament organization	5.13425e-08	4.66575e-06	3.38624e-06	Eln/Actn1/Tmsb4x/Pdlim3/Arpc1b/Flna/Tpm3/Cfl1/Tpm4/Pcdh15/Pls3/S100a10/Tmsb10/Marcks/Myh10/Pfn1/Rhoc	17
aCM6	GO:0042692	muscle cell differentiation	6.19992e-08	5.46344e-06	3.96518e-06	Myl2/Lox/Actn1/Tmsb4x/Myh7/Sox9/Cd9/H3f3b/Igf1/Lmna/Efnb2/Id2/Csrp1/Mmp14/Col14a1/Myh10/Ramp2	17
aCM6	GO:0007178	transmembrane receptor protein serine/threonine kinase signaling pathway	7.09052e-08	6.06448e-06	4.40139e-06	Col1a2/Thbs1/Sfrp2/Fstl1/Vim/Col3a1/Lox/Fbn2/Ltbp3/Gpc3/Fbn1/Nrep/Emilin1/Htra1/Pmepa1/Tbx20	16
aCM6	GO:0060562	epithelial tube morphogenesis	2.86805e-07	2.31674e-05	1.68141e-05	Sfrp2/Mgp/Cthrc1/Gpc3/Sox9/Igf1/Cfl1/Pkd1/Efnb2/Rps7/Mmp14/Lmo4/Pfn1/Mdk/Tbx20	15
aCM6	GO:0071559	response to transforming growth factor beta	3.15723e-07	2.48141e-05	1.80093e-05	Col1a2/Thbs1/Col3a1/Lox/Fbn2/Ltbp3/Sox9/Fbn1/Nrep/Emilin1/Htra1/Pmepa1	12
aCM6	GO:1905517	macrophage migration	6.28543e-07	4.56951e-05	3.31639e-05	Thbs1/Rpl13a/Cd9/Mmp2/Emilin1/Mmp14/Mdk	7
aCM6	GO:0030282	bone mineralization	6.97244e-07	4.82758e-05	3.50369e-05	Col1a2/Mgp/Lox/Fbn2/Ltbp3/Ptn/Gpc3/Sox9/Igf1	9
aCM6	GO:0001649	osteoblast differentiation	9.26627e-07	6.12416e-05	4.44471e-05	Sfrp2/Col1a1/Lox/Fbn2/Cthrc1/Id3/Sox9/H3f3b/Igf1/Lmna/Id2	11
aCM6	GO:0030324	lung development	1.74529e-06	0.000103578	7.51732e-05	Mgp/Col3a1/Lox/Ltbp3/Gpc3/Sparc/Rpl13a/Sox9/Igf1/Rcn3/Mmp14	11
aCM6	GO:0031333	negative regulation of protein-containing complex assembly	2.22836e-06	0.00012706	9.22161e-05	Tmsb4x/Rpl13a/Sox9/Cfl1/Tmsb10/Pmepa1/Lmo4/Pfn1/Tbx20	9
aCM6	GO:0001667	ameboidal-type cell migration	2.35253e-06	0.000131561	9.54821e-05	Thbs1/Fstl1/Fbn2/Sparc/Fn1/Acta2/Sox9/Dcn/Igf1/Cfl1/Efnb2/Cd63/Loxl2/Sema5b/Pfn1	15
aCM6	GO:0034329	cell junction assembly	2.81673e-06	0.000151686	0.000110088	Abi3bp/Actn1/Actb/Fn1/Cd9/Cfl1/Vmp1/Efnb2/Thbs2/Cdh11/S100a10/Rps6/Mmp14/Ramp2/Rhoc	15
aCM6	GO:0045765	regulation of angiogenesis	3.01165e-06	0.000159234	0.000115567	Fbln5/Thbs1/Sfrp2/Ptgis/Ptn/Sparc/Dcn/Ddah1/Emilin1/Thbs2/Ramp2/Mdk	12
aCM6	GO:0030099	myeloid cell differentiation	3.19685e-06	0.000163095	0.000118369	Hba-a1/Hba-a2/Mfap2/Alas2/Lox/Actn1/Rps19/Gpc3/Rbp1/Rps14/Flna/Fbn1/Id2/Rps6/Bpgm	15
aCM6	GO:1901798	positive regulation of signal transduction by p53 class mediator	4.11028e-06	0.000199211	0.000144581	Rpl37/Rps15/Rps20/Rpl11/Rps7	5
aCM6	GO:0048771	tissue remodeling	4.18043e-06	0.00019929	0.000144638	Eln/Abi3bp/Cthrc1/Ltbp3/Ptn/Mmp2/Igf1/Flna/Mmp14/Mdk	10
aCM6	GO:0034101	erythrocyte homeostasis	4.33779e-06	0.000203456	0.000147662	Hba-a1/Hba-a2/Alas2/Rps19/Rps14/Rps24/Id2/Rps6/Bpgm	9
aCM6	GO:0003012	muscle system process	4.80025e-06	0.000214756	0.000155862	Myl2/Myh7/Kcne1/Myl6/Myl3/Acta2/Igf1/Flna/Tpm3/Tpm4/Lmna/Calcrl/Col14a1/Tbx20	14
aCM6	GO:0060541	respiratory system development	5.62854e-06	0.000247997	0.000179988	Mgp/Col3a1/Lox/Ltbp3/Gpc3/Sparc/Rpl13a/Sox9/Igf1/Rcn3/Mmp14	11
aCM6	GO:0009612	response to mechanical stimulus	9.94079e-06	0.00040659	0.000295089	Thbs1/Col1a1/Ptn/Sox9/Mmp2/Igf1/Pcdh15/Pkd1/Mdk	9
aCM6	GO:0045185	maintenance of protein location	1.00669e-05	0.00040659	0.000295089	Fbn2/Tmsb4x/Flna/Fbn1/Pkd1/Tmsb10/Pfn1	7
aCM6	GO:0003007	heart morphogenesis	1.13924e-05	0.00044769	0.000324918	Eln/Myl2/Thbs1/Sfrp2/Myh7/Col5a1/Myl3/Sox9/Flna/Id2/Tbx20	11
aCM6	GO:0098885	modification of postsynaptic actin cytoskeleton	1.25418e-05	0.00047989	0.000348287	Cfl1/Marcks/Myh10/Pfn1	4
aCM6	GO:0014706	striated muscle tissue development	1.33531e-05	0.000491528	0.000356734	Myl2/Lox/Myh7/Myl3/Igf1/Lmna/Efnb2/Id2/Col14a1/Myh10/Tbx20	11
aCM6	GO:0018149	peptide cross-linking	1.9696e-05	0.000690072	0.000500831	Thbs1/Bgn/Col3a1/Fn1/Dcn	5
aCM6	GO:0001101	response to acid chemical	2.82434e-05	0.000933317	0.000677369	Col1a2/Col1a1/Col5a2/Col3a1/Mmp2/Anxa2/Cfl1/Col6a1/S100a10	9
aCM6	GO:1905521	regulation of macrophage migration	3.00164e-05	0.000959204	0.000696158	Thbs1/Cd9/Emilin1/Mmp14/Mdk	5
aCM6	GO:0050680	negative regulation of epithelial cell proliferation	3.63101e-05	0.00113537	0.000824014	Thbs1/Sfrp2/Ptn/Gpc3/Sparc/Sox9/Nupr1/Efnb2	8
aCM6	GO:0048738	cardiac muscle tissue development	4.09772e-05	0.00125433	0.000910353	Myl2/Myh7/Myl3/Igf1/Lmna/Efnb2/Id2/Col14a1/Myh10/Tbx20	10
aCM6	GO:0043433	negative regulation of DNA-binding transcription factor activity	4.47202e-05	0.00135465	0.000983157	Ptgis/Id3/Nupr1/Flna/Wwp2/Pkd1/Rpl11/Id2	8
aCM6	GO:1903034	regulation of response to wounding	5.25655e-05	0.00157588	0.00114372	Thbs1/Ptn/Acta2/Cd9/Anxa2/Flna/Anxa5/Mdk	8
aCM6	GO:0032970	regulation of actin filament-based process	5.80466e-05	0.00169755	0.00123202	Eln/Abi3bp/Tmsb4x/Acta2/Arpc1b/Flna/Cfl1/S100a10/Tmsb10/Pfn1/Rhoc/Mdk	12
aCM6	GO:0003180	aortic valve morphogenesis	5.83751e-05	0.00169755	0.00123202	Eln/Sox9/Emilin1/Tbx20	4
aCM6	GO:0071229	cellular response to acid chemical	8.02551e-05	0.00231071	0.00167703	Col1a2/Col1a1/Col5a2/Col3a1/Mmp2/Anxa2/Col6a1/S100a10	8
aCM6	GO:0042989	sequestering of actin monomers	8.20663e-05	0.00233969	0.00169807	Tmsb4x/Tmsb10/Pfn1	3
aCM6	GO:0032956	regulation of actin cytoskeleton organization	8.3118e-05	0.00234667	0.00170313	Eln/Abi3bp/Tmsb4x/Arpc1b/Flna/Cfl1/S100a10/Tmsb10/Pfn1/Rhoc/Mdk	11
aCM6	GO:0035987	endodermal cell differentiation	8.68696e-05	0.00242901	0.00176289	Col5a2/Col5a1/Fn1/Col12a1	4
aCM6	GO:0030278	regulation of ossification	9.4343e-05	0.00256401	0.00186087	Mgp/Fbn2/Ltbp3/Ptn/Sox9/Chsy1/Mdk	7
aCM6	GO:0001763	morphogenesis of a branching structure	0.000101353	0.00272902	0.00198063	Sfrp2/Mgp/Gpc3/Sox9/Igf1/Pkd1/Mmp14/Mdk/Tbx20	9
aCM6	GO:0014911	positive regulation of smooth muscle cell migration	0.000118205	0.00303793	0.00220483	Postn/Tmsb4x/Igf1/S100a11/Mdk	5
aCM6	GO:0007517	muscle organ development	0.000118824	0.00303793	0.00220483	Eln/Myl2/Col3a1/Lox/Myh7/Myl6/Id3/Myl3/Nupr1/Lmna/Tbx20	11
aCM6	GO:0042063	gliogenesis	0.00012161	0.00307515	0.00223184	Vim/Vcan/Col3a1/Ptn/Fn1/Sox9/Cd9/Igf1/Mxra8/Id2/Mdk	11
aCM6	GO:0150115	cell-substrate junction organization	0.000136121	0.00321822	0.00233567	Actn1/Fn1/Cfl1/Cdh11/S100a10/Mmp14	6
aCM6	GO:0090132	epithelium migration	0.000174316	0.00389332	0.00282564	Thbs1/Fstl1/Sparc/Sox9/Dcn/Igf1/Efnb2/Cd63/Loxl2/Pfn1	10
aCM6	GO:1902903	regulation of supramolecular fiber organization	0.000174368	0.00389332	0.00282564	Eln/Tmsb4x/Arpc1b/Flna/Cfl1/Emilin1/Rps3/S100a10/Tmsb10/Pfn1/Rhoc	11
aCM6	GO:0050654	chondroitin sulfate proteoglycan metabolic process	0.00019086	0.00411127	0.00298382	Bgn/Dcn/Igf1/Chsy1	4
aCM6	GO:0031099	regeneration	0.000196903	0.00417951	0.00303335	Ptn/Cd9/Mmp2/Igf1/Flna/Nrep/Mdk	7
aCM6	GO:0071604	transforming growth factor beta production	0.00023231	0.00476639	0.00345928	Thbs1/Col3a1/Lum/Fn1	4
aCM6	GO:2000036	regulation of stem cell population maintenance	0.000232746	0.00476639	0.00345928	Actb/Ptn/Lbh/Smarcd1/Loxl2	5
aCM6	GO:0007566	embryo implantation	0.000247662	0.00496691	0.00360481	Ptgis/Fbn2/H3f3b/Mmp2/Vmp1	5
aCM6	GO:0048863	stem cell differentiation	0.000284866	0.00548603	0.00398157	Sfrp2/Ltbp3/Ptn/Fn1/Sox9/Cfl1/Lbh/Rps7/Sema5b	9
aCM6	GO:0061430	bone trabecula morphogenesis	0.000294635	0.00563684	0.00409102	Col1a1/Fbn2/Mmp2	3
aCM6	GO:0030595	leukocyte chemotaxis	0.000318724	0.00599308	0.00434957	Thbs1/Ptn/Rps19/Rpl13a/Mmp2/Ppia/Ppib/Mdk	8
aCM6	GO:0045216	cell-cell junction organization	0.000318724	0.00599308	0.00434957	Actb/Cd9/Flna/Efnb2/Cdh11/Rps6/Ramp2/Rhoc	8
aCM6	GO:2001233	regulation of apoptotic signaling pathway	0.000326327	0.00608307	0.00441488	Thbs1/Sfrp2/Nupr1/Igf1/Lmna/Ppia/Rps3/Rrm2b/Rpl11/Rps7/Unc5b	11
aCM6	GO:0040013	negative regulation of locomotion	0.000356888	0.00652724	0.00473724	Thbs1/Sfrp2/Col3a1/Ptn/Dcn/Cfl1/Emilin1/Cdh11/Cd63/Sema5b	10
aCM6	GO:0032102	negative regulation of response to external stimulus	0.000360201	0.00654665	0.00475133	Thbs1/Ptgis/Rps19/Cd9/Igf1/Anxa2/Anxa5/Calcrl/Htra1/Sema5b/Mdk	11
aCM6	GO:0050867	positive regulation of cell activation	0.000367318	0.00659359	0.0047854	Thbs1/Lgals1/Actb/Acta2/Igf1/Flna/Efnb2/Rps3/Smarcd1/Mmp14/Mdk	11
aCM6	GO:0030048	actin filament-based movement	0.000378684	0.00667402	0.00484377	Myh7/Kcne1/Myl6/Acta2/Flna/Myh10	6
aCM6	GO:0060415	muscle tissue morphogenesis	0.000464045	0.00793789	0.00576105	Myl2/Col3a1/Myh7/Myl3/Tbx20	5
aCM6	GO:0030500	regulation of bone mineralization	0.000489093	0.00817403	0.00593243	Mgp/Fbn2/Ltbp3/Ptn/Sox9	5
aCM6	GO:1901652	response to peptide	0.00050767	0.00838809	0.00608779	Vim/Col3a1/Mmp2/Igf1/Cfl1/Anxa5/Uso1/Marcks/Rps6/Grb10/Tcf12	11
aCM6	GO:0030195	negative regulation of blood coagulation	0.000541315	0.0088089	0.0063932	Thbs1/Cd9/Anxa2/Anxa5	4
aCM6	GO:0014015	positive regulation of gliogenesis	0.000542226	0.0088089	0.0063932	Vim/Ptn/Igf1/Id2/Mdk	5
aCM6	GO:0001656	metanephros development	0.000570363	0.00921454	0.00668759	Id3/Gpc3/Sox9/Fbn1/Id2	5
aCM6	GO:0010718	positive regulation of epithelial to mesenchymal transition	0.000583076	0.0093164	0.00676152	Col1a1/Loxl2/Mdk/Tbx20	4
aCM6	GO:1900047	negative regulation of hemostasis	0.000583076	0.0093164	0.00676152	Thbs1/Cd9/Anxa2/Anxa5	4
aCM6	GO:0031103	axon regeneration	0.000627073	0.00990149	0.00718616	Ptn/Mmp2/Flna/Nrep	4
aCM6	GO:0050819	negative regulation of coagulation	0.000627073	0.00990149	0.00718616	Thbs1/Cd9/Anxa2/Anxa5	4
aCM7	GO:0042362	fat-soluble vitamin biosynthetic process	0.000420109	0.00426673	NA	Vkorc1	1
aCM7	GO:1901663	quinone biosynthetic process	0.000630164	0.00426673	NA	Vkorc1	1
aCM7	GO:0009110	vitamin biosynthetic process	0.0007702	0.00426673	NA	Vkorc1	1
aCM7	GO:0018200	peptidyl-glutamic acid modification	0.000945246	0.00426673	NA	Vkorc1	1
aCM7	GO:0050820	positive regulation of coagulation	0.00101526	0.00426673	NA	Vkorc1	1
aCM7	GO:1901661	quinone metabolic process	0.00119031	0.00426673	NA	Vkorc1	1
aCM7	GO:0006775	fat-soluble vitamin metabolic process	0.00126033	0.00426673	NA	Vkorc1	1
aCM7	GO:0046677	response to antibiotic	0.00136535	0.00426673	NA	Vkorc1	1
aCM7	GO:0030193	regulation of blood coagulation	0.00248565	0.00547017	NA	Vkorc1	1
aCM7	GO:1900046	regulation of hemostasis	0.00255566	0.00547017	NA	Vkorc1	1
aCM7	GO:0006805	xenobiotic metabolic process	0.00441115	0.00787705	NA	Vkorc1	1
aCM7	GO:0061041	regulation of wound healing	0.00479625	0.00799375	NA	Vkorc1	1
aCM7	GO:0007596	blood coagulation	0.00640667	0.00813962	NA	Vkorc1	1
aCM7	GO:0050817	coagulation	0.00651169	0.00813962	NA	Vkorc1	1

## Sheet: Table 6
Supplementary Table 6. GO enrichment of different subtypes of Fibroblast cells.
Cluster	ID	Description	Pvalue	P.adjust	Qvalue	GeneID	Count
FB1	GO:0060047	heart contraction	2.14317e-07	7.91251e-05	4.37922e-05	Myh6/Myl7/Gsn/Nppa/Atp2a2/Myl4	6
FB1	GO:0014888	striated muscle adaptation	2.73639e-07	7.91251e-05	4.37922e-05	Myh6/Gsn/Nppa/Atp2a2	4
FB1	GO:0060048	cardiac muscle contraction	2.90098e-07	7.91251e-05	4.37922e-05	Myh6/Gsn/Nppa/Atp2a2/Myl4	5
FB1	GO:0003015	heart process	2.91437e-07	7.91251e-05	4.37922e-05	Myh6/Myl7/Gsn/Nppa/Atp2a2/Myl4	6
FB1	GO:0006956	complement activation	5.30334e-07	0.000115189	6.37518e-05	C1qa/C1qc/Serping1/Cfh	4
FB1	GO:0006941	striated muscle contraction	1.1502e-06	0.000208186	0.000115222	Myh6/Gsn/Nppa/Atp2a2/Myl4	5
FB1	GO:0014898	cardiac muscle hypertrophy in response to stress	3.72245e-06	0.000500268	0.000276876	Myh6/Nppa/Atp2a2	3
FB1	GO:0042744	hydrogen peroxide catabolic process	4.60652e-06	0.000500268	0.000276876	Gpx3/Hba-a1/Hbb-bt	3
FB1	GO:0002026	regulation of the force of heart contraction	5.09633e-06	0.000503147	0.000278469	Myh6/Atp2a2/Myl4	3
FB1	GO:0022411	cellular component disassembly	7.79628e-06	0.000673777	0.000372906	Gsn/Cst3/C1qa/C1qc/Atp2a2/Igfbp3	6
FB1	GO:0006959	humoral immune response	1.65204e-05	0.00119608	0.000661974	Pf4/C1qa/C1qc/Serping1/Cfh	5
FB1	GO:0007596	blood coagulation	4.48038e-05	0.00225378	0.00124737	Pf4/Serping1/Apoe/Cfh	4
FB1	GO:0007599	hemostasis	4.7732e-05	0.00225378	0.00124737	Pf4/Serping1/Apoe/Cfh	4
FB1	GO:0050817	coagulation	4.7732e-05	0.00225378	0.00124737	Pf4/Serping1/Apoe/Cfh	4
FB1	GO:0042060	wound healing	6.00952e-05	0.0026432	0.00146289	Col3a1/Pf4/Serping1/Apoe/Cfh	5
FB1	GO:0043568	positive regulation of insulin-like growth factor receptor signaling pathway	6.23127e-05	0.0026432	0.00146289	Igfbp3/Igfbp4	2
FB1	GO:0006979	response to oxidative stress	7.2587e-05	0.00291961	0.00161588	Cygb/Cst3/Atp2a2/Gpx3/Apoe	5
FB1	GO:0055119	relaxation of cardiac muscle	0.000135496	0.00490495	0.00271467	Gsn/Atp2a2	2
FB1	GO:0002443	leukocyte mediated immunity	0.000155441	0.00544545	0.00301381	Nppa/C1qa/C1qc/Serping1/Cfh	5
FB1	GO:0070252	actin-mediated cell contraction	0.000169167	0.00574111	0.00317745	Myh6/Gsn/Atp2a2	3
FB1	GO:0010713	negative regulation of collagen metabolic process	0.00019269	0.0059789	0.00330905	Cygb/Cst3	2
FB1	GO:0015669	gas transport	0.00019269	0.0059789	0.00330905	Cygb/Hba-a1	2
FB1	GO:0043116	negative regulation of vascular permeability	0.000213955	0.00627988	0.00347563	Akap12/Apoe	2
FB1	GO:0010666	positive regulation of cardiac muscle cell apoptotic process	0.000336684	0.00842214	0.00466128	Atp2a2/Igfbp3	2
FB1	GO:0030336	negative regulation of cell migration	0.000348116	0.00842214	0.00466128	Col3a1/Cygb/Igfbp3/Apoe	4
FB1	GO:0010663	positive regulation of striated muscle cell apoptotic process	0.000364494	0.00842214	0.00466128	Atp2a2/Igfbp3	2
FB1	GO:0030198	extracellular matrix organization	0.000392201	0.00864906	0.00478687	Col3a1/Cst3/Matn2/Dpt	4
FB1	GO:0043062	extracellular structure organization	0.000401476	0.00864906	0.00478687	Col3a1/Cst3/Matn2/Dpt	4
FB1	GO:0045229	external encapsulating structure organization	0.000401476	0.00864906	0.00478687	Col3a1/Cst3/Matn2/Dpt	4
FB1	GO:1990000	amyloid fibril formation	0.000454415	0.00949028	0.00525244	Gsn/Apoe	2
FB2	GO:0030198	extracellular matrix organization	3.44434e-16	2.54756e-13	1.6732e-13	Postn/Sox9/Col5a2/Col9a1/Ptx3/Loxl2/Tgfbi/Mmp2/Abi3bp/Col9a3/Ramp2/Scx/Adamts19/Scara3/Mmp14/Olfml2b	16
FB2	GO:0043062	extracellular structure organization	3.79666e-16	2.54756e-13	1.6732e-13	Postn/Sox9/Col5a2/Col9a1/Ptx3/Loxl2/Tgfbi/Mmp2/Abi3bp/Col9a3/Ramp2/Scx/Adamts19/Scara3/Mmp14/Olfml2b	16
FB2	GO:0045229	external encapsulating structure organization	3.79666e-16	2.54756e-13	1.6732e-13	Postn/Sox9/Col5a2/Col9a1/Ptx3/Loxl2/Tgfbi/Mmp2/Abi3bp/Col9a3/Ramp2/Scx/Adamts19/Scara3/Mmp14/Olfml2b	16
FB2	GO:0060349	bone morphogenesis	6.78015e-10	3.41211e-07	2.24102e-07	Thbs1/Sox9/Col9a1/Msx1/Ltbp3/Scx/Mmp14/Chsy1	8
FB2	GO:0061448	connective tissue development	1.0322e-08	2.96832e-06	1.94954e-06	Thbs1/Sox9/Col9a1/Igf1/Loxl2/Msx1/Ltbp3/Scx/Creb3l2/Chsy1	10
FB2	GO:0060485	mesenchyme development	1.57169e-07	3.51534e-05	2.30882e-05	Tbx20/Thbs1/Sox9/Meox1/Loxl2/Msx1/Scx/Nfatc1/Erbb4	9
FB2	GO:0001503	ossification	2.25459e-07	4.5385e-05	2.98081e-05	Fbn2/Sox9/Igf1/Mmp2/Ltbp3/Scx/Mmp14/Nfatc1/Ahsg/Chsy1	10
FB2	GO:0014068	positive regulation of phosphatidylinositol 3-kinase signaling	2.72425e-06	0.000391709	0.000257268	Dcn/Sox9/Igf1/Unc5b/Erbb4	5
FB2	GO:0030279	negative regulation of ossification	7.30802e-06	0.000980736	0.000644132	Sox9/Ltbp3/Ahsg/Chsy1	4
FB2	GO:0003188	heart valve formation	8.3721e-06	0.00105331	0.0006918	Tbx20/Sox9/Scx	3
FB2	GO:0009612	response to mechanical stimulus	1.10175e-05	0.00125249	0.000822618	Thbs1/Sox9/Igf1/Mmp2/Scx/Pkd2	6
FB2	GO:0007178	transmembrane receptor protein serine/threonine kinase signaling pathway	1.4661e-05	0.00147563	0.000969168	Tbx20/Thbs1/Vim/Bmper/Fbn2/Msx1/Ltbp3/Scx	8
FB2	GO:0030502	negative regulation of bone mineralization	1.76918e-05	0.00169589	0.00111383	Sox9/Ltbp3/Ahsg	3
FB2	GO:0048771	tissue remodeling	2.38068e-05	0.00217833	0.00143069	Igf1/Mmp2/Abi3bp/Ltbp3/Mmp14/Ahsg	6
FB2	GO:0090287	regulation of cellular response to growth factor stimulus	2.549e-05	0.00223093	0.00146524	Tbx20/Thbs1/Dcn/Bmper/Fbn2/Msx1/Shisa2	7
FB2	GO:0035265	organ growth	2.93071e-05	0.00235981	0.00154988	Tbx20/Thbs1/Sox9/Col9a1/Igf1/Erbb4	6
FB2	GO:1905517	macrophage migration	3.28858e-05	0.00245182	0.00161031	Thbs1/Cd9/Mmp2/Mmp14	4
FB2	GO:0010810	regulation of cell-substrate adhesion	3.75735e-05	0.0025179	0.00165372	Thbs1/Postn/Abi3bp/Limch1/Mmp14/Npy	6
FB2	GO:0072089	stem cell proliferation	3.78572e-05	0.0025179	0.00165372	Sox9/Prg4/Ltbp3/Sart3/Nfatc1	5
FB2	GO:0001667	ameboidal-type cell migration	3.94509e-05	0.0025179	0.00165372	Thbs1/Dcn/Bmper/Fbn2/Sox9/Igf1/Loxl2/Erbb4	8
FB2	GO:0035988	chondrocyte proliferation	4.15066e-05	0.0025179	0.00165372	Sox9/Col9a1/Mmp14	3
FB2	GO:0034329	cell junction assembly	4.37787e-05	0.0025179	0.00165372	Cd9/Abi3bp/Ramp2/Limch1/Vmp1/Rps6/Mmp14/Erbb4	8
FB2	GO:0080164	regulation of nitric oxide metabolic process	5.68903e-05	0.00301369	0.00197934	Igf1/Ptx3/Npy/Pkd2	4
FB2	GO:0030879	mammary gland development	8.54837e-05	0.00409711	0.00269092	Sox9/Igf1/Msx1/Socs2/Erbb4	5
FB2	GO:0060740	prostate gland epithelium morphogenesis	9.69446e-05	0.00424238	0.00278633	Sox9/Igf1/Mmp2	3
FB2	GO:0046209	nitric oxide metabolic process	0.000113928	0.00449681	0.00295343	Igf1/Ptx3/Npy/Pkd2	4
FB2	GO:2001057	reactive nitrogen species metabolic process	0.000123834	0.00479381	0.00314849	Igf1/Ptx3/Npy/Pkd2	4
FB2	GO:0050654	chondroitin sulfate proteoglycan metabolic process	0.000160508	0.00557073	0.00365877	Dcn/Igf1/Chsy1	3
FB2	GO:0048754	branching morphogenesis of an epithelial tube	0.000169693	0.00578969	0.00380257	Tbx20/Sox9/Igf1/Mmp14/Nfatc1	5
FB2	GO:0060325	face morphogenesis	0.000200454	0.00635992	0.00417709	Msx1/Mmp2/Scx	3
FB2	GO:1901652	response to peptide	0.000205362	0.00635992	0.00417709	Vim/Igf1/Mmp2/Socs2/Tcf12/Rps6/Ahsg	7
FB2	GO:0062014	negative regulation of small molecule metabolic process	0.000243137	0.00734412	0.0048235	Sox9/Dkk3/Fam3c/Dbi	4
FB2	GO:0042692	muscle cell differentiation	0.000244439	0.00734412	0.0048235	Sox9/Cd9/Igf1/Msx1/Ramp2/Mmp14/Nfatc1	7
FB2	GO:0090132	epithelium migration	0.000266097	0.0076522	0.00502584	Thbs1/Dcn/Bmper/Sox9/Igf1/Loxl2	6
FB2	GO:0055023	positive regulation of cardiac muscle tissue growth	0.000280404	0.00782722	0.00514079	Tbx20/Igf1/Erbb4	3
FB2	GO:0048562	embryonic organ morphogenesis	0.000288428	0.00784603	0.00515314	Tbx20/Sox9/Mfap2/Msx1/Mmp14/Pkd2	6
FB2	GO:1905521	regulation of macrophage migration	0.000317373	0.0084062	0.00552106	Thbs1/Cd9/Mmp14	3
FB2	GO:0032963	collagen metabolic process	0.000326542	0.0084688	0.00556217	Vim/Mmp2/Scx/Mmp14	4
FB2	GO:1903018	regulation of glycoprotein metabolic process	0.000336978	0.0084792	0.005569	Igf1/Ptx3/Itm2b	3
FB2	GO:0022605	mammalian oogenesis stage	0.00038833	0.0093537	0.00614336	Ptx3/Rps6	2
FB2	GO:2000112	regulation of cellular macromolecule biosynthetic process	0.000389462	0.0093537	0.00614336	Thbs1/Vim/Igf1/Boll/Itm2b/Dbi/Enc1	7
FB2	GO:0002040	sprouting angiogenesis	0.000404258	0.0093537	0.00614336	Thbs1/Bmper/Loxl2/Ramp2	4
FB3	GO:0009060	aerobic respiration	1.50305e-82	3.07976e-79	2.39381e-79	Chchd10/Cox7c/Cox6c/Cox5b/Uqcr11/Cox6a2/Cox7a2/Cycs/Atp5j2/Atp5b/Cox8a/Atp5k/Cox4i1/Ndufa1/Uqcr10/Cox5a/Uqcrq/Atp5j/Cox8b/Ndufb9/Uqcrb/Uqcrh/Ndufc1/Atp5h/Ndufab1/Mdh1/Ndufb8/Idh2/Cox7a1/Ndufa5/Atp5a1/Ndufa13/Ndufv3/Cox6a1/Ndufa3/Ndufa12/Aco2/Ndufa11/Ndufb4/Ndufb7/Atp5c1/Ndufb2/Ndufb5/Sdhb/Ndufs6/Cyc1/Ndufb6/Mdh2/Uqcrfs1/Uqcrc1/Pdhb/Ndufb10/Ndufs5/Sdhc/Idh3a/Ndufb3/Ndufs4/Ndufv1	58
FB3	GO:0006119	oxidative phosphorylation	1.68198e-78	1.72319e-75	1.33939e-75	Chchd10/Cox7c/Cox6c/Cox5b/Uqcr11/Cox6a2/Cox7a2/Cycs/Atp5j2/Atp5b/Cox8a/Atp5k/Cox4i1/Ndufa1/Uqcr10/Cox5a/Uqcrq/Atp5j/Cox8b/Ndufb9/Uqcrb/Uqcrh/Ndufc1/Atp5h/Ndufab1/Ndufb8/Cox7a1/Ndufa5/Atp5a1/Ndufa13/Ndufv3/Cox6a1/Ndufa3/Ndufa12/Ndufa11/Ndufb4/Ndufb7/Atp5c1/Ndufb2/Ndufb5/Sdhb/Ndufs6/Cyc1/Ndufb6/Uqcrfs1/Uqcrc1/Ndufb10/Ndufs5/Sdhc/Ndufb3/Ndufs4/Ndufv1	52
FB3	GO:0015986	proton motive force-driven ATP synthesis	9.35833e-57	3.19587e-54	2.48406e-54	Atp5g3/Atp5j2/Atp5b/Atp5k/Ndufa1/Atp5g1/Atp5j/Ndufb9/Ndufc1/Atp5h/Ndufab1/Ndufb8/Ndufa5/Atp5a1/Ndufa13/Ndufv3/Ndufa3/Ndufa12/Ndufa11/Ndufb4/Ndufb7/Atp5c1/Ndufb2/Ndufb5/Sdhb/Ndufs6/Ndufb6/Ndufb10/Atp5l/Ndufs5/Sdhc/Ndufb3/Ndufs4/Ndufv1	34
FB3	GO:0046034	ATP metabolic process	1.26559e-50	3.2415e-48	2.51953e-48	Myh7/Myh6/Atp5g3/Atp5j2/Gapdh/Atp5b/Atp5k/Ndufa1/Atp5g1/Atp5j/Ndufb9/Ndufc1/Pgam2/Atp5h/Ndufab1/Ndufb8/Ndufa5/Atp5a1/Atp1b1/Ndufa13/Ndufv3/Ndufa3/Ndufa12/Eno3/Ndufa11/Tpi1/Ndufb4/Ndufb7/Atp5c1/Ndufb2/Ndufb5/Sdhb/Ndufs6/Ndufb6/Atpif1/Pgk1/Ndufb10/Atp5l/Ndufs5/Sdhc/Ndufb3/Ndufs4/Ndufv1	43
FB3	GO:0009205	purine ribonucleoside triphosphate metabolic process	2.82385e-50	6.42897e-48	4.99706e-48	Myh7/Myh6/Atp5g3/Atp5j2/Gapdh/Atp5b/Atp5k/Ndufa1/Atp5g1/Atp5j/Ndufb9/Ndufc1/Pgam2/Atp5h/Ndufab1/Ndufb8/Nme7/Ndufa5/Atp5a1/Atp1b1/Ndufa13/Ndufv3/Ndufa3/Ndufa12/Eno3/Ndufa11/Tpi1/Ndufb4/Ndufb7/Atp5c1/Ndufb2/Ndufb5/Sdhb/Ndufs6/Ndufb6/Atpif1/Pgk1/Ndufb10/Atp5l/Ndufs5/Sdhc/Ndufb3/Ndufs4/Ndufv1	44
FB3	GO:0046390	ribose phosphate biosynthetic process	7.88078e-42	5.76704e-40	4.48256e-40	Atp5g3/Atp5j2/Atp5b/Atp5k/Ndufa1/Atp5g1/Atp5j/Ndufb9/Ndufc1/Atp5h/Ndufab1/Ndufb8/Nme7/Ndufa5/Atp5a1/Ndufa13/Ndufv3/Ndufa3/Ndufa12/Ndufa11/Ndufb4/Ndufb7/Atp5c1/Ndufb2/Ndufb5/Sdhb/Ndufs6/Ndufb6/Pdhb/Ndufb10/Atp5l/Ndufs5/Sdhc/Ndufb3/Nppb/Ndufs4/Ndufv1	37
FB3	GO:0003012	muscle system process	4.62021e-37	2.86873e-35	2.22978e-35	Myh7/Myl2/Csrp3/Tnni1/Tnnc1/Tnnt2/Ttn/Kcne1/Actc1/Myl3/Tpm1/Pln/Tnni3/Actn2/Myh6/Sorbs2/Mybpc3/Slc25a4/Myoz2/Casq1/Casq2/Pgam2/Atp1b1/Trim63/Asb2/Tcap/Tmod1/Lmod2/Srl/Atp2a2/Myom1/Ndufs6/Fxyd1/Tnnt1/Ryr2/Nkx2-5/Mlip/Cav3/Cacna1c/Atp1a1/Nppb/Ndufs4	42
FB3	GO:0030239	myofibril assembly	2.54344e-33	1.5328e-31	1.1914e-31	Myh7/Myl2/Csrp3/Tnnt2/Ttn/Actc1/Tpm1/Actn2/Myh6/Mybpc3/Myoz2/Casq1/Casq2/Ldb3/Synpo2l/Tcap/Tmod1/Lmod2/Tnnt1/Ankrd23/Nkx2-5/Cav3/Acta1	23
FB3	GO:0055002	striated muscle cell development	3.69345e-33	2.16225e-31	1.68066e-31	Myh7/Myl2/Csrp3/Tnnt2/Ttn/Actc1/Tpm1/Actn2/Myh6/Mybpc3/Myoz2/Casq1/Casq2/Ldb3/Synpo2l/Tcap/Tmod1/Lmod2/Tnnt1/Ankrd23/Nkx2-5/Cav3/Acta1	23
FB3	GO:0060047	heart contraction	3.00527e-31	1.66427e-29	1.29359e-29	Myh7/Myl2/Csrp3/Tnnc1/Tnnt2/Ttn/Kcne1/Actc1/Myl3/Tpm1/Pln/Tnni3/Myh6/Mybpc3/Atp5j/Bves/Casq2/Hopx/Atp1b1/Trdn/Popdc2/Tcap/S100a1/Atp2a2/Fxyd1/Ryr2/Nkx2-5/Cav3/Cacna1c/Sgcg/Atp1a1	31
FB3	GO:0010257	NADH dehydrogenase complex assembly	3.40624e-29	1.66176e-27	1.29164e-27	Ndufa1/Ndufb9/Ndufc1/Ndufab1/Ndufb8/Ndufa5/Ndufa13/Ndufa3/Ndufa12/Ndufa11/Ndufb4/Ndufb7/Ndufb2/Ndufb5/Ndufs6/Ndufb6/Ndufb10/Ndufs5/Ndufb3/Ndufs4	20
FB3	GO:0032981	mitochondrial respiratory chain complex I assembly	3.40624e-29	1.66176e-27	1.29164e-27	Ndufa1/Ndufb9/Ndufc1/Ndufab1/Ndufb8/Ndufa5/Ndufa13/Ndufa3/Ndufa12/Ndufa11/Ndufb4/Ndufb7/Ndufb2/Ndufb5/Ndufs6/Ndufb6/Ndufb10/Ndufs5/Ndufb3/Ndufs4	20
FB3	GO:0010927	cellular component assembly involved in morphogenesis	3.63284e-28	1.69175e-26	1.31495e-26	Myh7/Myl2/Csrp3/Tnnt2/Ttn/Actc1/Tpm1/Pln/Actn2/Myh6/Mybpc3/Myoz2/Casq1/Casq2/Ldb3/Synpo2l/Tcap/Tmod1/Lmod2/Tnnt1/Ankrd23/Nkx2-5/Cav3/Acta1	24
FB3	GO:0008016	regulation of heart contraction	4.71033e-25	1.96969e-23	1.53098e-23	Myh7/Myl2/Csrp3/Tnnt2/Kcne1/Myl3/Tpm1/Pln/Tnni3/Myh6/Mybpc3/Atp5j/Bves/Casq2/Hopx/Atp1b1/Popdc2/S100a1/Atp2a2/Fxyd1/Ryr2/Nkx2-5/Cav3/Cacna1c/Atp1a1	25
FB3	GO:0048738	cardiac muscle tissue development	4.27788e-24	1.75307e-22	1.36262e-22	Myh7/Myl2/Csrp3/Tnni1/Tnnc1/Tnnt2/Ttn/Actc1/Myl3/Tpm1/Pln/Tnni3/Ankrd1/Actn2/Myh6/Sorbs2/Mybpc3/Fhl2/Slc25a4/Bves/Asb2/Popdc2/Tcap/Ryr2/Nkx2-5/Cav3/Sgcg	27
FB3	GO:0014706	striated muscle tissue development	2.78697e-23	1.11971e-21	8.70316e-22	Myh7/Myl2/Csrp3/Tnni1/Tnnc1/Tnnt2/Ttn/Actc1/Myl3/Tpm1/Pln/Tnni3/Ankrd1/Actn2/Myh6/Sorbs2/Mybpc3/Fhl2/Slc25a4/Bves/Asb2/Popdc2/Tcap/Ryr2/Nkx2-5/Cav3/Sgcg	27
FB3	GO:0031032	actomyosin structure organization	1.10187e-21	4.181e-20	3.24978e-20	Myh7/Myl2/Csrp3/Tnnt2/Ttn/Actc1/Tpm1/Actn2/Myh6/Mybpc3/Myoz2/Casq1/Casq2/Ldb3/Synpo2l/Tcap/Tmod1/Lmod2/Tnnt1/Ankrd23/Nkx2-5/Cav3/Acta1	23
FB3	GO:0090257	regulation of muscle system process	7.20715e-21	2.68499e-19	2.08697e-19	Myh7/Tnni1/Tnnc1/Tnnt2/Ttn/Myl3/Pln/Tnni3/Slc25a4/Casq1/Casq2/Atp1b1/Trim63/Srl/Atp2a2/Fxyd1/Tnnt1/Ryr2/Nkx2-5/Mlip/Cav3/Cacna1c/Atp1a1/Ndufs4	24
FB3	GO:0055008	cardiac muscle tissue morphogenesis	1.58486e-20	5.79888e-19	4.50731e-19	Myh7/Myl2/Tnni1/Tnnc1/Tnnt2/Ttn/Actc1/Myl3/Tpm1/Tnni3/Ankrd1/Myh6/Mybpc3/Tcap/Ryr2/Nkx2-5	16
FB3	GO:0007517	muscle organ development	2.23988e-19	8.05178e-18	6.25843e-18	Myh7/Myl2/Csrp3/Tnni1/Tnnc1/Tnnt2/Ttn/Actc1/Myl3/Tpm1/Tnni3/Ankrd1/Myh6/Cryab/Des/Mybpc3/Bves/Myoz2/Asb2/Popdc2/Tcap/Rbm24/Ryr2/Nkx2-5/Acta1/Col19a1	26
FB3	GO:0140694	non-membrane-bounded organelle assembly	8.94343e-17	2.95566e-15	2.29735e-15	Myh7/Myl2/Csrp3/Tnnt2/Ttn/Actc1/Tpm1/Actn2/Myh6/Mybpc3/Myoz2/Casq1/Casq2/Ldb3/Synpo2l/Asb2/Tcap/Tmod1/Lmod2/Tnnt1/Ankrd23/Nkx2-5/Cav3/Acta1	24
FB3	GO:0070252	actin-mediated cell contraction	9.46785e-17	3.07931e-15	2.39346e-15	Myh7/Tnnc1/Tnnt2/Kcne1/Actc1/Tpm1/Pln/Myh6/Casq2/Atp2a2/Fxyd1/Ryr2/Cav3/Cacna1c/Atp1a1	15
FB3	GO:0003007	heart morphogenesis	3.14681e-16	9.91971e-15	7.71032e-15	Myh7/Myl2/Tnni1/Tnnc1/Tnnt2/Ttn/Actc1/Myl3/Tpm1/Tnni3/Ankrd1/Myh6/Mybpc3/Fhl2/Synpo2l/Asb2/Tcap/Ryr2/Nkx2-5/Cav3/Rbm20	21
FB3	GO:0055013	cardiac muscle cell development	4.86404e-16	1.48752e-14	1.15621e-14	Myl2/Csrp3/Ttn/Actc1/Actn2/Myh6/Sorbs2/Fhl2/Slc25a4/Bves/Asb2/Popdc2/Tcap/Nkx2-5/Cav3	15
FB3	GO:0055006	cardiac cell development	1.62911e-15	4.83775e-14	3.76025e-14	Myl2/Csrp3/Ttn/Actc1/Actn2/Myh6/Sorbs2/Fhl2/Slc25a4/Bves/Asb2/Popdc2/Tcap/Nkx2-5/Cav3	15
FB3	GO:1903115	regulation of actin filament-based movement	3.8349e-13	1.02048e-11	7.93193e-12	Tnnc1/Tnnt2/Pln/Casq2/Atp2a2/Fxyd1/Ryr2/Cav3/Cacna1c/Atp1a1	10
FB3	GO:0055117	regulation of cardiac muscle contraction	1.01104e-12	2.52638e-11	1.96368e-11	Pln/Tnni3/Casq2/Atp1b1/Atp2a2/Fxyd1/Ryr2/Nkx2-5/Cav3/Cacna1c/Atp1a1	11
FB3	GO:0035994	response to muscle stretch	4.25545e-11	1.02581e-09	7.97337e-10	Csrp3/Ttn/Ankrd1/Tcap/Ryr2/Ankrd23/Cav3	7
FB3	GO:0086004	regulation of cardiac muscle cell contraction	1.26372e-10	2.87707e-09	2.23627e-09	Pln/Casq2/Atp2a2/Fxyd1/Ryr2/Cav3/Cacna1c/Atp1a1	8
FB3	GO:0032970	regulation of actin filament-based process	1.92735e-10	4.29254e-09	3.33648e-09	Csrp3/Tnnc1/Tnnt2/Tpm1/Pln/Actn2/Casq2/Synpo2l/Tmod1/Lmod2/Atp2a2/Myo3a/Fxyd1/Ryr2/Ankrd23/Cav3/Cacna1c/Atp1a1	18
FB3	GO:0043462	regulation of ATP-dependent activity	1.15289e-09	2.46071e-08	1.91264e-08	Tnnc1/Tnnt2/Tpm1/Pln/Tnni3/Myh6/Atp1b1/Ryr2/Atpif1	9
FB3	GO:0022898	regulation of transmembrane transporter activity	1.27149e-09	2.68586e-08	2.08765e-08	Kcne1/Pln/Actn2/Slc25a4/Casq1/Casq2/Cox17/Ndufa4/Atp1b1/Trdn/S100a1/Fxyd1/Ryr2/Cav3/Gal	15
FB3	GO:0032411	positive regulation of transporter activity	1.82743e-09	3.78222e-08	2.93982e-08	Kcne1/Actn2/Slc25a4/Casq1/Cox17/Ndufa4/Atp1b1/Trdn/S100a1/Ryr2/Gal	11
FB3	GO:0032409	regulation of transporter activity	2.35342e-09	4.82217e-08	3.74814e-08	Kcne1/Pln/Actn2/Slc25a4/Casq1/Casq2/Cox17/Ndufa4/Atp1b1/Trdn/S100a1/Fxyd1/Ryr2/Cav3/Gal	15
FB3	GO:0030049	muscle filament sliding	2.50887e-09	5.03989e-08	3.91737e-08	Myh7/Tnnc1/Tnnt2/Tpm1/Myh6	5
FB3	GO:1904062	regulation of monoatomic cation transmembrane transport	2.56215e-09	5.09694e-08	3.96171e-08	Kcne1/Pln/Actn2/Slc25a4/Casq1/Casq2/Cox17/Ndufa4/Atp1b1/Trdn/S100a1/Fxyd1/Ryr2/Cav3/Cacna1c/Gal	16
FB3	GO:0050881	musculoskeletal movement	4.08409e-09	8.04645e-08	6.25428e-08	Myh7/Tnni1/Tnnc1/Tnni3/Casq1/Tcap/Tnnt1/Cav3	8
FB3	GO:0006007	glucose catabolic process	7.789e-09	1.49156e-07	1.15935e-07	Gapdh/Pgam2/Eno3/Tpi1/Ldha/Pgk1	6
FB3	GO:0042391	regulation of membrane potential	1.91098e-08	3.52757e-07	2.74189e-07	Kcne1/Chchd10/Actn2/Bves/Casq2/Atp1b1/Trdn/Popdc2/Atp2a2/Fxyd1/Ryr2/Atpif1/Cav3/Cacna1c/Atp1a1/Ndufs4/Sod2	17
FB3	GO:0043270	positive regulation of monoatomic ion transport	2.75563e-08	4.90982e-07	3.81627e-07	Kcne1/Actn2/Casq1/Cox17/Ndufa4/Atp1b1/Trdn/S100a1/Fxyd1/Ryr2/Nkx2-5/Cacna1c/Gal	13
FB3	GO:0070296	sarcoplasmic reticulum calcium ion transport	5.02569e-08	8.72681e-07	6.78311e-07	Pln/Casq1/Casq2/Trdn/Atp2a2/Ryr2	6
FB3	GO:0006735	NADH regeneration	5.94036e-08	1.00593e-06	7.81885e-07	Gapdh/Pgam2/Eno3/Tpi1/Pgk1	5
FB3	GO:0061621	canonical glycolysis	5.94036e-08	1.00593e-06	7.81885e-07	Gapdh/Pgam2/Eno3/Tpi1/Pgk1	5
FB3	GO:0003228	atrial cardiac muscle tissue development	1.91326e-07	3.13622e-06	2.4377e-06	Tnnt2/Myh6/Bves/Popdc2/Nkx2-5	5
FB3	GO:1902600	proton transmembrane transport	2.53582e-07	4.09126e-06	3.18003e-06	Atp5g3/Atp5b/Atp5g1/Slc25a4/Cox17/Ndufa4/Atp1b1/Atp1a1	8
FB3	GO:0010880	regulation of release of sequestered calcium ion into cytosol by sarcoplasmic reticulum	3.13104e-07	4.96677e-06	3.86054e-06	Pln/Casq1/Casq2/Trdn/Ryr2	5
FB3	GO:0019932	second-messenger-mediated signaling	4.99581e-07	7.69655e-06	5.98232e-06	Pln/Tnni3/Gapdh/Fhl2/Myoz2/Casq1/Casq2/Atp1b1/Atp2a2/Ryr2/Gal/Nppb	12
FB3	GO:0006874	intracellular calcium ion homeostasis	1.03068e-06	1.53033e-05	1.18949e-05	Csrp3/Pln/Tnni3/Casq1/Casq2/Atp1b1/Trdn/Atp2a2/Fxyd1/Ryr2/Cav3/Cacna1c	12
FB3	GO:0006090	pyruvate metabolic process	2.15294e-06	3.15098e-05	2.44917e-05	Gapdh/Ldhb/Pgam2/Eno3/Tpi1/Ldha/Pdhb/Pgk1	8
FB3	GO:0055074	calcium ion homeostasis	2.72031e-06	3.9253e-05	3.05103e-05	Csrp3/Pln/Tnni3/Casq1/Casq2/Atp1b1/Trdn/Atp2a2/Fxyd1/Ryr2/Cav3/Cacna1c	12
FB3	GO:0019674	NAD metabolic process	3.77167e-06	5.4043e-05	4.20061e-05	Ldhb/Mdh1/Ldha/Mdh2/Idh3a	5
FB3	GO:0086009	membrane repolarization	1.01419e-05	0.000139469	0.000108405	Kcne1/Casq2/Atp1b1/Cav3/Atp1a1	5
FB3	GO:0070588	calcium ion transmembrane transport	1.29753e-05	0.00017491	0.000135953	Kcne1/Pln/Casq1/Casq2/Atp1b1/Trdn/S100a1/Atp2a2/Ryr2/Cav3/Cacna1c	11
FB3	GO:0051149	positive regulation of muscle cell differentiation	1.38793e-05	0.000184667	0.000143537	Csrp3/Slc25a4/Hopx/Rbm24/Cav3/Sod2	6
FB3	GO:0006006	glucose metabolic process	1.4201e-05	0.000186867	0.000145247	Gapdh/Pgam2/Mdh1/Eno3/Tpi1/Ldha/Mdh2/Pdhb/Pgk1	9
FB3	GO:0008637	apoptotic mitochondrial changes	1.42271e-05	0.000186867	0.000145247	Chchd10/Slc25a4/Slc25a5/Atpif1/Fam162a/Higd1a/Sod2	7
FB3	GO:0032780	negative regulation of ATP-dependent activity	1.85618e-05	0.000237707	0.000184763	Tnnt2/Pln/Tnni3/Atpif1	4
FB3	GO:1901028	regulation of mitochondrial outer membrane permeabilization involved in apoptotic signaling pathway	1.85618e-05	0.000237707	0.000184763	Chchd10/Slc25a4/Slc25a5/Atpif1	4
FB3	GO:0006813	potassium ion transport	3.08927e-05	0.000381321	0.00029639	Kcne1/Actn2/Casq2/Atp1b1/Fxyd1/Cav3/Atp1a1/Kcng2/Gal	9
FB3	GO:0006094	gluconeogenesis	3.25069e-05	0.000398842	0.000310009	Gapdh/Pgam2/Mdh1/Tpi1/Mdh2/Pgk1	6
FB3	GO:0098901	regulation of cardiac muscle cell action potential	3.41598e-05	0.000411726	0.000320023	Atp2a2/Ryr2/Cav3/Cacna1c	4
FB3	GO:0070482	response to oxygen levels	3.88567e-05	0.000457571	0.000355658	Cryab/Atp1b1/Mb/Ryr2/Fam162a/Pgk1/Higd1a/Nppb/Ndufs4/Sod2	10
FB3	GO:0050905	neuromuscular process	4.2383e-05	0.000487881	0.000379217	Myh7/Tnni1/Tnnc1/Tnni3/Casq1/Tcap/Tnnt1/Cav3	8
FB3	GO:0008217	regulation of blood pressure	9.78665e-05	0.00103901	0.000807592	Tpm1/Tnni3/Myh6/Atp5j/Cacna1c/Atp1a1/Nppb/Sod2	8
FB3	GO:0036376	sodium ion export across plasma membrane	0.000111211	0.00113369	0.000881186	Atp1b1/Fxyd1/Atp1a1	3
FB3	GO:0046939	nucleotide phosphorylation	0.000127127	0.00127688	0.000992481	Gapdh/Pgam2/Nme7/Eno3/Tpi1/Pgk1	6
FB3	GO:0010822	positive regulation of mitochondrion organization	0.000130643	0.0013058	0.00101496	Chchd10/Slc25a4/Slc25a5/Atpif1/Fam162a	5
FB3	GO:0051284	positive regulation of sequestering of calcium ion	0.000136231	0.001342	0.0010431	Casq2/Trdn/Ryr2	3
FB3	GO:0072350	tricarboxylic acid metabolic process	0.000136231	0.001342	0.0010431	Idh2/Aco2/Idh3a	3
FB3	GO:0060419	heart growth	0.000152169	0.00148474	0.00115404	Ttn/Myh6/Sorbs2/Slc25a4/Nkx2-5/Cav3	6
FB3	GO:0006734	NADH metabolic process	0.000164644	0.00158463	0.00123169	Mdh1/Mdh2/Idh3a	3
FB3	GO:0032781	positive regulation of ATP-dependent activity	0.000197827	0.0018594	0.00144526	Tnnt2/Tpm1/Atp1b1/Ryr2	4
FB3	GO:1905710	positive regulation of membrane permeability	0.00021559	0.0020171	0.00156783	Chchd10/Slc25a4/Slc25a5/Atpif1	4
FB3	GO:0032386	regulation of intracellular transport	0.000351112	0.00318331	0.0024743	Tnnc1/Tnnt2/Kcne1/Pln/Actn2/Cryab/Bves/Atpif1/Pkig	9
FB3	GO:0032410	negative regulation of transporter activity	0.000353761	0.0031932	0.00248199	Kcne1/Pln/Actn2/Casq2/Cav3	5
FB3	GO:0030834	regulation of actin filament depolymerization	0.000430819	0.0038717	0.00300937	Tpm1/Actn2/Tmod1/Lmod2	4
FB3	GO:0002028	regulation of sodium ion transport	0.000538653	0.00475666	0.00369722	Atp1b1/Fxyd1/Nkx2-5/Cav3/Atp1a1	5
FB3	GO:0030042	actin filament depolymerization	0.000563581	0.00490548	0.00381289	Tpm1/Actn2/Tmod1/Lmod2	4
FB3	GO:0035265	organ growth	0.000565003	0.00490548	0.00381289	Ttn/Myh6/Sorbs2/Slc25a4/Nkx2-5/Cav3/Cacna1c	7
FB3	GO:0010660	regulation of muscle cell apoptotic process	0.000614021	0.00530856	0.0041262	Gapdh/Slc25a4/Atp2a2/Nkx2-5/Sod2	5
FB3	GO:0001666	response to hypoxia	0.000679787	0.00581017	0.00451608	Cryab/Atp1b1/Mb/Ryr2/Fam162a/Pgk1/Higd1a	7
FB3	GO:0046716	muscle cell cellular homeostasis	0.000753134	0.00635567	0.00494009	Csrp3/Pln/Cav3	3
FB3	GO:0007006	mitochondrial membrane organization	0.000756848	0.00635567	0.00494009	Chchd10/Slc25a4/Ndufa13/Slc25a5/Atpif1	5
FB3	GO:0010657	muscle cell apoptotic process	0.000756848	0.00635567	0.00494009	Gapdh/Slc25a4/Atp2a2/Nkx2-5/Sod2	5
FB3	GO:0050982	detection of mechanical stimulus	0.000912124	0.00753606	0.00585757	Csrp3/Ttn/Tcap/Cav3	4
FB3	GO:0140115	export across plasma membrane	0.00096433	0.00784092	0.00609454	Kcne1/Atp1b1/Fxyd1/Atp1a1	4
FB3	GO:2001234	negative regulation of apoptotic signaling pathway	0.00108633	0.00876332	0.00681149	Slc25a4/Hspb1/Ndufa13/Mif/Slc25a5/Higd1a/Sod2	7
FB3	GO:0046620	regulation of organ growth	0.00124377	0.00983969	0.00764812	Myh6/Slc25a4/Nkx2-5/Cav3/Cacna1c	5
FB3	GO:0051261	protein depolymerization	0.00124377	0.00983969	0.00764812	Tpm1/Actn2/Nckap5/Tmod1/Lmod2	5
FB4	GO:0031589	cell-substrate adhesion	2.58568e-16	6.09445e-13	4.50453e-13	Itga8/Ptprz1/Flna/Lama5/Fn1/Actn1/Lgals1/Itga4/Vcl/Jag1/Zyx/Efna5/Nid2/St6gal1/Dmd/Arpc2/Arhgap6/Fbln2/Itga9/Antxr1/Vwf	21
FB4	GO:0030198	extracellular matrix organization	8.78892e-12	5.68331e-09	4.20065e-09	Eln/Fbln5/Myh11/Itga8/Acan/Lox/Cav1/Fn1/Thsd4/Col4a1/Adamts1/Col14a1/Sulf1/Fbln2/Prdx4/Antxr1	16
FB4	GO:0043062	extracellular structure organization	9.64499e-12	5.68331e-09	4.20065e-09	Eln/Fbln5/Myh11/Itga8/Acan/Lox/Cav1/Fn1/Thsd4/Col4a1/Adamts1/Col14a1/Sulf1/Fbln2/Prdx4/Antxr1	16
FB4	GO:0045229	external encapsulating structure organization	9.64499e-12	5.68331e-09	4.20065e-09	Eln/Fbln5/Myh11/Itga8/Acan/Lox/Cav1/Fn1/Thsd4/Col4a1/Adamts1/Col14a1/Sulf1/Fbln2/Prdx4/Antxr1	16
FB4	GO:0006936	muscle contraction	8.43785e-11	3.9776e-08	2.93992e-08	Acta2/Tpm2/Myh11/Myl6/Lmod1/Cav1/Flna/Gucy1a1/Cald1/Mylk/Smtn/Slmap/Dmd/Sulf1/Prkg1	15
FB4	GO:0007409	axonogenesis	6.55845e-10	2.57136e-07	1.90054e-07	Cxcl12/Ptprz1/Alcam/Lama5/Slit3/Fn1/Actb/Itga4/Vcl/Efna5/Myh10/Notch3/Ntrk3/Efnb2/Prkg1/Auts2/Ncam1	17
FB4	GO:0031032	actomyosin structure organization	8.97934e-10	2.64554e-07	1.95537e-07	Eln/Csrp2/Myh11/Myl9/Lmod1/Cnn1/Zyx/Cnn2/Csrp1/Myh10/Pdlim1/Arhgap6	12
FB4	GO:0010810	regulation of cell-substrate adhesion	2.26696e-09	5.93691e-07	4.38809e-07	Ptprz1/Flna/Fn1/Lgals1/Vcl/Jag1/Efna5/St6gal1/Dmd/Arpc2/Arhgap6/Fbln2	12
FB4	GO:0034446	substrate adhesion-dependent cell spreading	2.74356e-09	6.46657e-07	4.77957e-07	Itga8/Flna/Lama5/Fn1/Itga4/Efna5/St6gal1/Arpc2/Antxr1	9
FB4	GO:0072001	renal system development	3.34576e-09	6.57164e-07	4.85723e-07	Itga8/Osr1/Lama5/Pdgfd/Jag1/Col4a1/Heyl/Notch3/Mecom/Adamts1/Efnb2/Sulf1/Ace/Gpc3	14
FB4	GO:0014909	smooth muscle cell migration	6.25424e-09	1.13394e-06	8.38118e-07	Tmsb4x/Cav1/Itga4/Pdgfd/S100a11/Adamts1/Arpc2/Prkg1/Ace	9
FB4	GO:0042692	muscle cell differentiation	1.29841e-08	2.18596e-06	1.61569e-06	Csrp2/Myh11/Itga8/Myl9/Tmsb4x/Lmod1/Cxcl12/Lox/Prdm6/Actn1/Csrp1/Myh10/Col14a1/Dmd/Efnb2	15
FB4	GO:0090092	regulation of transmembrane receptor protein serine/threonine kinase signaling pathway	1.54509e-08	2.42786e-06	1.79448e-06	Itga8/Sost/Lox/Cav1/Prdm16/Fstl3/Ltbp1/Htra1/Rbpms/Sulf1/Fzd1/Gpc3	12
FB4	GO:0014910	regulation of smooth muscle cell migration	5.04483e-08	6.25825e-06	4.62559e-06	Tmsb4x/Cav1/Pdgfd/S100a11/Adamts1/Arpc2/Prkg1/Ace	8
FB4	GO:0090287	regulation of cellular response to growth factor stimulus	8.81516e-08	9.54819e-06	7.05726e-06	Itga8/Sost/Lox/Cav1/Prdm16/Fstl3/Ltbp1/Htra1/Dmd/Sulf1/Fzd1/Gpc3	12
FB4	GO:0050678	regulation of epithelial cell proliferation	2.77958e-07	2.42647e-05	1.79345e-05	Nupr1/Cxcl12/Osr1/Cav1/Lama5/Sparc/Itga4/Jag1/Htra1/Efnb2/Sulf1/Wfdc1/Gpc3	13
FB4	GO:0032970	regulation of actin filament-based process	1.26052e-06	9.28452e-05	6.86237e-05	Eln/Acta2/Tmsb4x/Lmod1/Cav1/Flna/Efna5/Cnn2/Synpo2/Ntrk3/Arpc2/Arhgap6	12
FB4	GO:0035904	aorta development	1.75674e-06	0.000122134	9.02717e-05	Lox/Jag1/Mylk/Myh10/Ltbp1/Efnb2	6
FB4	GO:0048588	developmental cell growth	2.10679e-06	0.000141877	0.000104864	Cxcl12/Slit3/Fn1/Itga4/Vcl/Efna5/Ntrk3/Col14a1/Prkg1/Auts2	10
FB4	GO:0007517	muscle organ development	3.57506e-06	0.000227741	0.000168328	Eln/Myl6/Nupr1/Lox/Cav1/Lama5/Fhl1/Mylk/Heyl/Dmd/Fzd1	11
FB4	GO:0031346	positive regulation of cell projection organization	3.92964e-06	0.000243741	0.000180154	Cxcl12/Ptprz1/Flna/Fn1/Ror1/Efna5/Ntrk3/Adamts1/Dmd/Arpc2/Fzd1/Auts2	12
FB4	GO:0042060	wound healing	5.17952e-06	0.000313029	0.000231366	Acta2/Lox/Cav1/Flna/Fn1/Mylk/Cnn2/Myh10/Wfdc1/Prkg1/Vwf	11
FB4	GO:0034329	cell junction assembly	5.80419e-06	0.000336503	0.000248716	Cav1/Fn1/Actb/Actn1/Vcl/Efna5/Ntrk3/Adgrl2/Efnb2/Fzd1/Ace/Arhgap6	12
FB4	GO:0071772	response to BMP	6.4541e-06	0.000345734	0.000255539	Sost/Cav1/Heyl/Fstl3/Htra1/Sulf1/Fzd1/Gpc3	8
FB4	GO:0033002	muscle cell proliferation	1.07778e-05	0.000540497	0.000399492	Cnn1/Cav1/Rgs5/Pdgfd/Myh10/Notch3/Adamts1/Prkg1/Ncam1	9
FB4	GO:0060560	developmental growth involved in morphogenesis	1.74074e-05	0.000804494	0.000594618	Cxcl12/Slit3/Fn1/Itga4/Vcl/Efna5/Ntrk3/Prkg1/Auts2	9
FB4	GO:0043393	regulation of protein binding	2.02858e-05	0.000902144	0.000666793	Lox/Cav1/Spon1/Actb/Cald1/Itga4/Ramp1/Ace	8
FB4	GO:0010959	regulation of metal ion transport	2.29824e-05	0.000984901	0.00072796	Cxcl12/Osr1/Cav1/Flna/Kcnab1/Fhl1/Mylk/Stom/Slmap/Dmd/Ace	11
FB4	GO:1904706	negative regulation of vascular associated smooth muscle cell proliferation	2.55401e-05	0.0010561	0.000780587	Cnn1/Cav1/Rgs5/Prkg1	4
FB4	GO:0030324	lung development	3.02476e-05	0.0012292	0.000908527	Lox/Lama5/Sparc/Pkdcc/Mgp/Rcn3/Ace/Gpc3	8
FB4	GO:0030239	myofibril assembly	3.23851e-05	0.0012546	0.000927297	Csrp2/Myl9/Lmod1/Csrp1/Myh10	5
FB4	GO:1901888	regulation of cell junction assembly	3.30509e-05	0.0012546	0.000927297	Cav1/Vcl/Efna5/Ntrk3/Adgrl2/Fzd1/Ace/Arhgap6	8
FB4	GO:1903034	regulation of response to wounding	3.3534e-05	0.0012546	0.000927297	Acta2/Cav1/Flna/Mylk/Ntrk3/Wfdc1/Prkg1	7
FB4	GO:0019934	cGMP-mediated signaling	4.44196e-05	0.00151735	0.0011215	Gucy1a1/Pde3a/Gucy1b1/Prkg1	4
FB4	GO:0003279	cardiac septum development	4.83982e-05	0.00162964	0.0012045	Slit3/Jag1/Myh10/Heyl/Ltbp1/Fzd1	6
FB4	GO:0001503	ossification	6.49615e-05	0.00204152	0.00150893	Sost/Lox/Osr1/Pkdcc/Mgp/Jag1/Fstl3/Fzd1/Gpc3/Pdlim7	10
FB4	GO:0060541	respiratory system development	7.13916e-05	0.00215731	0.00159451	Lox/Lama5/Sparc/Pkdcc/Mgp/Rcn3/Ace/Gpc3	8
FB4	GO:0001764	neuron migration	8.22453e-05	0.00236405	0.00174732	Cxcl12/Ptprz1/Flna/Myh10/Ntrk3/Prkg1/Auts2	7
FB4	GO:0040013	negative regulation of locomotion	9.28146e-05	0.00261232	0.00193081	Acan/Cxcl12/Cd200/Cav1/Jag1/Cnn2/St6gal1/Sulf1/Prkg1	9
FB4	GO:0032956	regulation of actin cytoskeleton organization	9.67908e-05	0.00265274	0.00196069	Eln/Tmsb4x/Lmod1/Flna/Efna5/Synpo2/Ntrk3/Arpc2/Arhgap6	9
FB4	GO:0007157	heterophilic cell-cell adhesion via plasma membrane cell adhesion molecules	0.000119141	0.00322776	0.0023857	Alcam/Lgals1/Itga4/Mcam	4
FB4	GO:0022898	regulation of transmembrane transporter activity	0.000158106	0.00414061	0.0030604	Osr1/Cav1/Actb/Kcnab1/Fhl1/Stom/Slmap/Dmd	8
FB4	GO:0061448	connective tissue development	0.000172877	0.00442904	0.00327359	Acan/Lox/Osr1/Pkdcc/Mgp/Pdgfd/Sulf1/Cytl1	8
FB4	GO:0032092	positive regulation of protein binding	0.000187083	0.00469101	0.00346722	Cav1/Spon1/Cald1/Ramp1/Ace	5
FB4	GO:0030336	negative regulation of cell migration	0.000192921	0.00478648	0.00353778	Acan/Cxcl12/Cd200/Cav1/Jag1/Cnn2/Sulf1/Prkg1	8
FB4	GO:0150115	cell-substrate junction organization	0.000204508	0.00494619	0.00365583	Fn1/Actn1/Vcl/Efna5/Arhgap6	5
FB4	GO:0009190	cyclic nucleotide biosynthetic process	0.000206368	0.00494619	0.00365583	Gucy1a1/Adcy5/Gucy1b1	3
FB4	GO:0010976	positive regulation of neuron projection development	0.000207753	0.00494619	0.00365583	Ptprz1/Flna/Ror1/Ntrk3/Adamts1/Dmd/Fzd1	7
FB4	GO:0032409	regulation of transporter activity	0.000214838	0.00503994	0.00372512	Osr1/Cav1/Actb/Kcnab1/Fhl1/Stom/Slmap/Dmd	8
FB4	GO:0006937	regulation of muscle contraction	0.000215967	0.00503994	0.00372512	Cav1/Gucy1a1/Cald1/Smtn/Dmd/Prkg1	6
FB4	GO:0150105	protein localization to cell-cell junction	0.000234979	0.00542987	0.00401332	Flna/Actb/Vcl	3
FB4	GO:1900024	regulation of substrate adhesion-dependent cell spreading	0.000242615	0.00549849	0.00406404	Flna/Efna5/St6gal1/Arpc2	4
FB4	GO:2000649	regulation of sodium ion transmembrane transporter activity	0.000242615	0.00549849	0.00406404	Osr1/Stom/Slmap/Dmd	4
FB4	GO:0001974	blood vessel remodeling	0.00025863	0.00575086	0.00425057	Eln/Flna/Itga4/Jag1	4
FB4	GO:0086001	cardiac muscle cell action potential	0.000275391	0.00606632	0.00448374	Cav1/Flna/Slmap/Dmd	4
FB4	GO:0045446	endothelial cell differentiation	0.000310902	0.00678515	0.00501504	Vcl/Jag1/Btg1/Dmd/Fzd1	5
FB4	GO:0033622	integrin activation	0.000335843	0.00706769	0.00522387	Cxcl12/Fblim1/Fn1	3
FB4	GO:0002062	chondrocyte differentiation	0.000363525	0.00751603	0.00555525	Acan/Osr1/Pkdcc/Sulf1/Cytl1	5
FB4	GO:0046716	muscle cell cellular homeostasis	0.000374759	0.00754962	0.00558008	Lox/Cav1/Dmd	3
FB4	GO:0048145	regulation of fibroblast proliferation	0.00045475	0.00890696	0.00658331	Nupr1/Ptprz1/Cav1/Fn1/Pdgfd	5
FB4	GO:0051090	regulation of DNA-binding transcription factor activity	0.00045953	0.00890696	0.00658331	Nupr1/Cd200/Cav1/Flna/Ror1/Heyl/Lrrfip1/Fzd1/Cytl1	9
FB4	GO:0048745	smooth muscle tissue development	0.000461031	0.00890696	0.00658331	Itga8/Osr1/Mylk	3
FB4	GO:0030048	actin filament-based movement	0.000488688	0.00928901	0.00686569	Acta2/Myl6/Cav1/Flna/Myh10	5
FB5	GO:0048738	cardiac muscle tissue development	7.25445e-09	2.96807e-06	1.80945e-06	Jarid2/Myl7/Myh7/Tnnt2/Ankrd1/Fgfr2/Tnni1	7
FB5	GO:0055008	cardiac muscle tissue morphogenesis	8.90327e-09	2.96807e-06	1.80945e-06	Myh7/Tnnt2/Ankrd1/Fgfr2/Tnni1	5
FB5	GO:0014706	striated muscle tissue development	1.1747e-08	2.96807e-06	1.80945e-06	Jarid2/Myl7/Myh7/Tnnt2/Ankrd1/Fgfr2/Tnni1	7
FB5	GO:0003208	cardiac ventricle morphogenesis	1.28657e-06	0.000121902	7.43162e-05	Myh7/Tnnt2/Fgfr2/Tnni1	4
FB5	GO:0006941	striated muscle contraction	2.37518e-05	0.00150032	0.000914654	Myh7/Myl4/Tnnt2/Tnni1	4
FB5	GO:0014883	transition between fast and slow fiber	4.14957e-05	0.00196586	0.00119846	Myh7/Tnni1	2
FB5	GO:0030049	muscle filament sliding	4.14957e-05	0.00196586	0.00119846	Myh7/Tnnt2	2
FB5	GO:0033275	actin-myosin filament sliding	6.07865e-05	0.00255979	0.00156054	Myh7/Tnnt2	2
FB5	GO:0060047	heart contraction	8.7693e-05	0.00348427	0.00212414	Myl7/Myh7/Myl4/Tnnt2	4
FB5	GO:0060442	branching involved in prostate gland morphogenesis	9.65299e-05	0.00348427	0.00212414	Cd44/Fgfr2	2
FB5	GO:0030214	hyaluronan catabolic process	0.000156825	0.00475493	0.00289878	Cd44/Hexb	2

## Sheet: Table 7
Supplementary Table 7. Driver genes involved in the differentiation process of fibroblasts and cardiomyocytes.
Gene_short_name	Status	Family	Pvalue	Qvalue
0610005C13Rik	OK	negbinomial.size	0.886841	1
0610009B22Rik	OK	negbinomial.size	0.00365688	0.0106763
0610009O20Rik	OK	negbinomial.size	6.94567e-11	5.31766e-10
0610010F05Rik	OK	negbinomial.size	1.6361e-05	7.48972e-05
0610010K14Rik	OK	negbinomial.size	8.15342e-17	8.5392e-16
0610012G03Rik	OK	negbinomial.size	3.69544e-19	4.18501e-18
0610025J13Rik	OK	negbinomial.size	0.0156982	0.0389367
0610030E20Rik	OK	negbinomial.size	0.0073699	0.0198908
0610037L13Rik	OK	negbinomial.size	1.12355e-09	7.84007e-09
0610038B21Rik	OK	negbinomial.size	0.15738	0.287684
0610039K10Rik	OK	negbinomial.size	0.708326	1
0610040B10Rik	OK	negbinomial.size	0.0019877	0.00618916
0610040F04Rik	OK	negbinomial.size	0.0368407	0.0821307
0610040J01Rik	OK	negbinomial.size	0.089497	0.176979
0610043K17Rik	OK	negbinomial.size	0.874939	1
1010001B22Rik	OK	negbinomial.size	0.50111	0.763113
1010001N08Rik	OK	negbinomial.size	1.34442e-08	8.66063e-08
1100001I12Rik	OK	negbinomial.size	0.778603	1
1110002E22Rik	OK	negbinomial.size	6.71447e-11	5.14571e-10
1110002J07Rik	OK	negbinomial.size	0.951042	1
1110002L01Rik	OK	negbinomial.size	0.038772	0.0857823
1110002O04Rik	OK	negbinomial.size	0.162268	0.295271
1110004E09Rik	OK	negbinomial.size	0.50063	0.76263
1110004F10Rik	OK	negbinomial.size	1.89821e-06	9.85411e-06
1110006O24Rik	OK	negbinomial.size	0.285575	0.47753
1110008F13Rik	OK	negbinomial.size	0.00199775	0.00621645
1110008L16Rik	OK	negbinomial.size	0.00399302	0.0115168
1110008P14Rik	OK	negbinomial.size	7.42442e-11	5.66936e-10
1110012L19Rik	OK	negbinomial.size	3.18956e-07	1.80868e-06
1110015O18Rik	OK	negbinomial.size	0.995963	1
1110017D15Rik	OK	negbinomial.size	0.999997	1
1110019D14Rik	OK	negbinomial.size	0.177653	0.319023
1110020A21Rik	OK	negbinomial.size	0.00465304	0.013188
1110028F18Rik	OK	negbinomial.size	1	1
1110032A03Rik	OK	negbinomial.size	0.00826795	0.0220032
1110032F04Rik	OK	negbinomial.size	0.00700253	0.0190001
1110034G24Rik	OK	negbinomial.size	4.13732e-09	2.77128e-08
1110035H17Rik	OK	negbinomial.size	0.824824	1
1110038F14Rik	OK	negbinomial.size	2.72577e-06	1.38852e-05
1110046J04Rik	OK	negbinomial.size	0.0428156	0.0934649
1110051M20Rik	OK	negbinomial.size	0.000304292	0.00112597
1110059E24Rik	OK	negbinomial.size	0.34024	0.552743
1110059G10Rik	OK	negbinomial.size	0.0016108	0.00511159
1110065P20Rik	OK	negbinomial.size	1.14787e-11	9.27377e-11
1190001M18Rik	OK	negbinomial.size	0.991819	1
1190002N15Rik	OK	negbinomial.size	0.00344573	0.0101116
1190005I06Rik	OK	negbinomial.size	5.01547e-12	4.12612e-11
1190007I07Rik	OK	negbinomial.size	7.544e-05	0.000312236
1300002E11Rik	OK	negbinomial.size	0.00125364	0.00408402
1300017J02Rik	OK	negbinomial.size	0.3517	0.56793
1500002C15Rik	OK	negbinomial.size	0.274094	0.461299
1500009L16Rik	OK	negbinomial.size	2.50989e-27	3.68637e-26
1500011B03Rik	OK	negbinomial.size	0.0159574	0.0395003
1500011K16Rik	OK	negbinomial.size	6.55473e-05	0.000273859
1500015A07Rik	OK	negbinomial.size	0.000269698	0.00100946
1500015O10Rik	OK	negbinomial.size	3.86502e-95	1.37431e-93
1500035N22Rik	OK	negbinomial.size	0.457165	0.706491
1600002K03Rik	OK	negbinomial.size	0.0116517	0.0298877
1600010M07Rik	OK	negbinomial.size	0.000530605	0.00187673
1600012H06Rik	OK	negbinomial.size	0.00199429	0.00620732
1600014C10Rik	OK	negbinomial.size	0.0134359	0.0338998
1600014C23Rik	OK	negbinomial.size	0.224987	0.390797
1600020E01Rik	OK	negbinomial.size	0.0655161	0.13515
1600025M17Rik	OK	negbinomial.size	0.997419	1
1700001C02Rik	OK	negbinomial.size	0.902601	1
1700001C19Rik	OK	negbinomial.size	0.524002	0.791994
1700001G01Rik	OK	negbinomial.size	0.0241245	0.0566765
1700001K19Rik	OK	negbinomial.size	0.123387	0.233604
1700001L05Rik	OK	negbinomial.size	0.509083	0.77319
1700001L19Rik	OK	negbinomial.size	0.99974	1
1700001O22Rik	OK	negbinomial.size	0.725688	1
1700001P01Rik	OK	negbinomial.size	0.992082	1
1700003C15Rik	OK	negbinomial.size	1	1
1700003E16Rik	OK	negbinomial.size	0.993411	1
1700003F12Rik	OK	negbinomial.size	0.341522	0.554401
1700003M07Rik	OK	negbinomial.size	1	1
1700006A11Rik	OK	negbinomial.size	0.999998	1
1700007G11Rik	OK	negbinomial.size	3.35493e-179	2.02307e-177
1700008C04Rik	OK	negbinomial.size	0.600006	0.884583
1700008J07Rik	OK	negbinomial.size	0.00140541	0.00452614
1700008O03Rik	OK	negbinomial.size	0.97493	1
1700010I14Rik	OK	negbinomial.size	0.90624	1
1700010J16Rik	OK	negbinomial.size	0.509115	0.77319
1700010K24Rik	OK	negbinomial.size	0.388769	0.617252
1700011C11Rik	OK	negbinomial.size	0.772625	1
1700011I03Rik	OK	negbinomial.size	0.372304	0.595447
1700012B07Rik	OK	negbinomial.size	0.852171	1
1700012I11Rik	OK	negbinomial.size	0.491839	0.75144
1700013H16Rik	OK	negbinomial.size	0.917237	1
1700013N06Rik	OK	negbinomial.size	1	1
1700014L14Rik	OK	negbinomial.size	0.999999	1
1700015F17Rik	OK	negbinomial.size	0.882359	1
1700015G11Rik	OK	negbinomial.size	0.999995	1
1700016C15Rik	OK	negbinomial.size	0.987566	1
1700016D06Rik	OK	negbinomial.size	2.73778e-21	3.36781e-20
1700016H13Rik	OK	negbinomial.size	1	1
1700017B05Rik	OK	negbinomial.size	0.000161831	0.000632112
1700017D01Rik	OK	negbinomial.size	0.0837778	0.167148
1700018A04Rik	OK	negbinomial.size	0.98857	1
1700018A23Rik	OK	negbinomial.size	0.992276	1
1700018L02Rik	OK	negbinomial.size	0.472282	0.726686
1700019A02Rik	OK	negbinomial.size	0.96767	1
1700019D03Rik	OK	negbinomial.size	0.533927	0.804759
1700019N19Rik	OK	negbinomial.size	6.45939e-08	3.93568e-07
1700020G17Rik	OK	negbinomial.size	0.587395	0.869883
1700020I14Rik	OK	negbinomial.size	3.29765e-12	2.74769e-11
1700020L24Rik	OK	negbinomial.size	0.0386011	0.0854932
1700021A07Rik	OK	negbinomial.size	0.905275	1
1700021F02Rik	OK	negbinomial.size	0.725721	1
1700021F05Rik	OK	negbinomial.size	3.03859e-16	3.10725e-15
1700021F13Rik	OK	negbinomial.size	1.08396e-05	5.08751e-05
1700022A22Rik	OK	negbinomial.size	0.999936	1
1700022I11Rik	OK	negbinomial.size	0.0699126	0.143097
1700022N22Rik	OK	negbinomial.size	0.645504	0.936205
1700023F02Rik	OK	negbinomial.size	0.596785	0.881279
1700023F06Rik	OK	negbinomial.size	0.401032	0.633598
1700024I08Rik	OK	negbinomial.size	0.99924	1
1700025F22Rik	OK	negbinomial.size	1	1
1700025F24Rik	OK	negbinomial.size	0.999776	1
1700025G04Rik	OK	negbinomial.size	0.307203	0.507172
1700025M24Rik	OK	negbinomial.size	0.999737	1
1700025O08Rik	OK	negbinomial.size	0.0425259	0.0929018
1700026D11Rik	OK	negbinomial.size	0.999997	1
1700026F02Rik	OK	negbinomial.size	0.116435	0.22226
1700026J12Rik	OK	negbinomial.size	0.445798	0.691758
1700027A07Rik	OK	negbinomial.size	0.893355	1
1700027A15Rik	OK	negbinomial.size	0.768459	1
1700027J07Rik	OK	negbinomial.size	1	1
1700028J19Rik	OK	negbinomial.size	0.988282	1
1700028K03Rik	OK	negbinomial.size	1	1
1700028P14Rik	OK	negbinomial.size	0.0581499	0.122152
1700029J03Rik	OK	negbinomial.size	0.930888	1
1700029J07Rik	OK	negbinomial.size	0.0866832	0.17215
1700030F04Rik	OK	negbinomial.size	0.878434	1
1700030J22Rik	OK	negbinomial.size	0.995897	1
1700030K09Rik	OK	negbinomial.size	0.0238942	0.05622
1700030N03Rik	OK	negbinomial.size	0.313049	0.515332
1700034H15Rik	OK	negbinomial.size	0.57276	0.85193
1700034K08Rik	OK	negbinomial.size	0.999998	1
1700034P13Rik	OK	negbinomial.size	2.08126e-07	1.20295e-06
1700037C18Rik	OK	negbinomial.size	0.0468366	0.101157
1700037F03Rik	OK	negbinomial.size	0.962588	1
1700037H04Rik	OK	negbinomial.size	2.72551e-09	1.85267e-08
1700040L08Rik	OK	negbinomial.size	0.100993	0.196486
1700041M19Rik	OK	negbinomial.size	0.104987	0.203128
1700042O10Rik	OK	negbinomial.size	0.960603	1
1700044C05Rik	OK	negbinomial.size	0.184401	0.329443
1700045H11Rik	OK	negbinomial.size	0.0124391	0.0316725
1700046C09Rik	OK	negbinomial.size	0.999638	1
1700047F07Rik	OK	negbinomial.size	0.167476	0.303542
1700047M11Rik	OK	negbinomial.size	0.13554	0.253277
1700048F04Rik	OK	negbinomial.size	1	1
1700048O20Rik	OK	negbinomial.size	8.29054e-05	0.000340424
1700049J03Rik	OK	negbinomial.size	0.924427	1
1700052K11Rik	OK	negbinomial.size	0.0600786	0.125595
1700055D18Rik	OK	negbinomial.size	0.461645	0.712615
1700056E22Rik	OK	negbinomial.size	0.0513855	0.109656
1700056N10Rik	OK	negbinomial.size	1	1
1700057H15Rik	OK	negbinomial.size	0.0886989	0.175619
1700057H21Rik	OK	negbinomial.size	0.999351	1
1700061G19Rik	OK	negbinomial.size	0.000480865	0.00171558
1700061J23Rik	OK	negbinomial.size	0.957608	1
1700062C10Rik	OK	negbinomial.size	0.896984	1
1700063A18Rik	OK	negbinomial.size	0.999998	1
1700063D05Rik	OK	negbinomial.size	0.497601	0.758708
1700064H15Rik	OK	negbinomial.size	0.941178	1
1700065D16Rik	OK	negbinomial.size	0.904552	1
1700066B19Rik	OK	negbinomial.size	0.212824	0.372406
1700066M21Rik	OK	negbinomial.size	0.0014717	0.00471588
1700066N21Rik	OK	negbinomial.size	0.119028	0.226488
1700067K01Rik	OK	negbinomial.size	0.455488	0.704226
1700081B01Rik	OK	negbinomial.size	0.990485	1
1700084C06Rik	OK	negbinomial.size	0.00370445	0.0107937
1700084E18Rik	OK	negbinomial.size	0.8549	1
1700084F23Rik	OK	negbinomial.size	1.19436e-12	1.02361e-11
1700086O06Rik	OK	negbinomial.size	0.0111465	0.0287599
1700086P04Rik	OK	negbinomial.size	0.991924	1
1700088E04Rik	OK	negbinomial.size	0.117659	0.224265
1700095B10Rik	OK	negbinomial.size	0.999795	1
1700095J07Rik	OK	negbinomial.size	0.759434	1
1700096K18Rik	OK	negbinomial.size	0.0129595	0.0328508
1700097N02Rik	OK	negbinomial.size	1	1
1700099I09Rik	OK	negbinomial.size	1	1
1700102H20Rik	OK	negbinomial.size	0.0153075	0.038097
1700102P08Rik	OK	negbinomial.size	0.496688	0.757513
1700105P06Rik	OK	negbinomial.size	0.937384	1
1700109H08Rik	OK	negbinomial.size	0.0176317	0.0430704
1700109I08Rik	OK	negbinomial.size	0.9997	1
1700109K24Rik	OK	negbinomial.size	0.88682	1
1700110I01Rik	OK	negbinomial.size	0.982021	1
1700110I07Rik	OK	negbinomial.size	0.967258	1
1700111N16Rik	OK	negbinomial.size	0.753735	1
1700112D23Rik	OK	negbinomial.size	0.0227372	0.0538334
1700112H15Rik	OK	negbinomial.size	1	1
1700112J16Rik	OK	negbinomial.size	0.895778	1
1700112M02Rik	OK	negbinomial.size	0.984551	1
1700113A16Rik	OK	negbinomial.size	0.743366	1
1700113H08Rik	OK	negbinomial.size	0.276124	0.464315
1700120G11Rik	OK	negbinomial.size	0.103181	0.200226
1700121C08Rik	OK	negbinomial.size	0.826397	1
1700123J17Rik	OK	negbinomial.size	0.217047	0.378634
1700123O12Rik	OK	negbinomial.size	0.0741693	0.150493
1700123O20Rik	OK	negbinomial.size	0.00107489	0.00355515
1700124L16Rik	OK	negbinomial.size	0.72874	1
1700125H20Rik	OK	negbinomial.size	0.66212	0.955623
1700126H18Rik	OK	negbinomial.size	0.617659	0.904794
1700128A07Rik	OK	negbinomial.size	1.50464e-05	6.92177e-05
1700128E19Rik	OK	negbinomial.size	0.913764	1
1810006J02Rik	OK	negbinomial.size	0.069639	0.142637
1810007D17Rik	OK	negbinomial.size	0.980213	1
1810009A15Rik	OK	negbinomial.size	4.56895e-12	3.76805e-11
1810010H24Rik	OK	negbinomial.size	0.000773452	0.00264028
1810011H11Rik	OK	negbinomial.size	0.894451	1
1810012K08Rik	OK	negbinomial.size	0.99999	1
1810013D15Rik	OK	negbinomial.size	0.999965	1
1810013L24Rik	OK	negbinomial.size	8.08689e-08	4.8866e-07
1810019N24Rik	OK	negbinomial.size	0.624921	0.912517
1810021B22Rik	OK	negbinomial.size	0.0215503	0.0514186
1810022K09Rik	OK	negbinomial.size	2.60244e-27	3.81273e-26
1810024B03Rik	OK	negbinomial.size	0.168045	0.30441
1810030O07Rik	OK	negbinomial.size	0.156498	0.286174
1810032O08Rik	OK	negbinomial.size	0.0550604	0.116525
1810034E14Rik	OK	negbinomial.size	0.0295083	0.0676735
1810037I17Rik	OK	negbinomial.size	6.88294e-72	1.99307e-70
1810041H14Rik	OK	negbinomial.size	0.247884	0.423896
1810041L15Rik	OK	negbinomial.size	0.620952	0.908367
1810043G02Rik	OK	negbinomial.size	0.142757	0.264604
1810044D09Rik	OK	negbinomial.size	0.000491327	0.00175024
1810046K07Rik	OK	negbinomial.size	0.0595516	0.124694
1810049J17Rik	OK	negbinomial.size	0.018493	0.0449212
1810055G02Rik	OK	negbinomial.size	1.51485e-08	9.72906e-08
1810058I24Rik	OK	negbinomial.size	1.5747e-07	9.22698e-07
1810062G17Rik	OK	negbinomial.size	0.000803134	0.00273203
1810062O18Rik	OK	negbinomial.size	0.148879	0.274321
2010005H15Rik	OK	negbinomial.size	0.397203	0.628652
2010007H06Rik	OK	negbinomial.size	0.0662708	0.136515
2010013B24Rik	OK	negbinomial.size	0.997643	1
2010015M23Rik	OK	negbinomial.size	0.00730884	0.0197465
2010107E04Rik	OK	negbinomial.size	2.04306e-217	1.53702e-215
2010109A12Rik	OK	negbinomial.size	0.918583	1
2010110G14Rik	OK	negbinomial.size	3.00505e-08	1.88143e-07
2010110K18Rik	OK	negbinomial.size	0.0459199	0.0994528
2010111I01Rik	OK	negbinomial.size	3.24662e-13	2.89266e-12
2010300C02Rik	OK	negbinomial.size	0.169371	0.306574
2010308F09Rik	OK	negbinomial.size	1	1
2010309G21Rik	OK	negbinomial.size	0.931861	1
2010315B03Rik	OK	negbinomial.size	7.4286e-06	3.5682e-05
2010320M18Rik	OK	negbinomial.size	0.00599282	0.0165327
2200002D01Rik	OK	negbinomial.size	0.000200139	0.00076639
2200002J24Rik	OK	negbinomial.size	0.135653	0.253412
2210016F16Rik	OK	negbinomial.size	0.265008	0.448297
2210016L21Rik	OK	negbinomial.size	0.206824	0.363429
2210406O10Rik	OK	negbinomial.size	0.363804	0.584048
2210408I21Rik	OK	negbinomial.size	0.019077	0.0461624
2300009A05Rik	OK	negbinomial.size	5.92461e-15	5.71385e-14
2310001H17Rik	OK	negbinomial.size	0.290205	0.483716
2310001K24Rik	OK	negbinomial.size	0.379488	0.604994
2310002L09Rik	OK	negbinomial.size	5.17174e-14	4.79221e-13
2310008N11Rik	OK	negbinomial.size	0.643074	0.933372
2310009B15Rik	OK	negbinomial.size	2.28481e-05	0.000102233
2310011J03Rik	OK	negbinomial.size	0.00304635	0.00906235
2310016D03Rik	OK	negbinomial.size	0.520848	0.788501
2310016D23Rik	OK	negbinomial.size	1	1
2310016G11Rik	OK	negbinomial.size	0.0109419	0.0282787
2310022A10Rik	OK	negbinomial.size	0.00218448	0.00672679
2310022B05Rik	OK	negbinomial.size	2.97564e-25	4.12447e-24
2310026I22Rik	OK	negbinomial.size	1	1
2310030A07Rik	OK	negbinomial.size	1	1
2310030G06Rik	OK	negbinomial.size	0.361741	0.581599
2310031A07Rik	OK	negbinomial.size	0.980929	1
2310033P09Rik	OK	negbinomial.size	3.0229e-12	2.52326e-11
2310034G01Rik	OK	negbinomial.size	0.325285	0.532328
2310035C23Rik	OK	negbinomial.size	4.26199e-05	0.000182834
2310039H08Rik	OK	negbinomial.size	1.65473e-05	7.56461e-05
2310039L15Rik	OK	negbinomial.size	9.81483e-06	4.62234e-05
2310040G07Rik	OK	negbinomial.size	0.379887	0.605464
2310040G24Rik	OK	negbinomial.size	1.20455e-08	7.81119e-08
2310043O21Rik	OK	negbinomial.size	0.170399	0.308196
2310047D07Rik	OK	negbinomial.size	0.833401	1
2310057M21Rik	OK	negbinomial.size	0.0427241	0.0932825
2310061I04Rik	OK	negbinomial.size	4.06482e-22	5.1913e-21
2310065F04Rik	OK	negbinomial.size	0.999996	1
2310067P03Rik	OK	negbinomial.size	0.746791	1
2310068J16Rik	OK	negbinomial.size	0.453397	0.701317
2310075C17Rik	OK	negbinomial.size	0.605017	0.890065
2410002F23Rik	OK	negbinomial.size	3.44011e-07	1.94041e-06
2410004B18Rik	OK	negbinomial.size	0.0487751	0.104744
2410012E07Rik	OK	negbinomial.size	0.99211	1
2410015M20Rik	OK	negbinomial.size	3.03338e-28	4.56412e-27
2410017I17Rik	OK	negbinomial.size	0.756955	1
2410018L13Rik	OK	negbinomial.size	0.000816301	0.00277199
2410080I02Rik	OK	negbinomial.size	0.56657	0.844926
2410089E03Rik	OK	negbinomial.size	0.0108965	0.02818
2410131K14Rik	OK	negbinomial.size	0.307425	0.507466
2510002D24Rik	OK	negbinomial.size	0.117375	0.223816
2510009E07Rik	OK	negbinomial.size	0.0100707	0.0262299
2510017J16Rik	OK	negbinomial.size	1	1
2510039O18Rik	OK	negbinomial.size	0.0890621	0.176234
2510046G10Rik	OK	negbinomial.size	0.546376	0.820301
2600006K01Rik	OK	negbinomial.size	0.165054	0.299708
2600014E21Rik	OK	negbinomial.size	4.09651e-178	2.46391e-176
2610001J05Rik	OK	negbinomial.size	0.0278657	0.0643678
2610002M06Rik	OK	negbinomial.size	0.0216283	0.0515786
2610008E11Rik	OK	negbinomial.size	0.316312	0.520045
2610020C07Rik	OK	negbinomial.size	0.0805977	0.161728
2610021A01Rik	OK	negbinomial.size	0.16952	0.306771
2610027F03Rik	OK	negbinomial.size	0.707702	1
2610028H24Rik	OK	negbinomial.size	0.761202	1
2610035D17Rik	OK	negbinomial.size	5.31911e-05	0.000224844
2610037D02Rik	OK	negbinomial.size	0.594246	0.878139
2610044O15Rik8	OK	negbinomial.size	0.0455001	0.0986349
2610204G07Rik	OK	negbinomial.size	0.79452	1
2610206C17Rik	OK	negbinomial.size	0.640556	0.930586
2610300M13Rik	OK	negbinomial.size	0.118567	0.225794
2610301B20Rik	OK	negbinomial.size	0.21789	0.37985
2610318N02Rik	OK	negbinomial.size	0.000794731	0.00270778
2610507B11Rik	OK	negbinomial.size	2.76208e-11	2.16642e-10
2610524H06Rik	OK	negbinomial.size	5.33996e-18	5.81653e-17
2610528A11Rik	OK	negbinomial.size	0.837916	1
2700012I20Rik	OK	negbinomial.size	0.143054	0.265069
2700016F22Rik	OK	negbinomial.size	1	1
2700033N17Rik	OK	negbinomial.size	0.0116587	0.0298967
2700038G22Rik	OK	negbinomial.size	0.22007	0.383193
2700046A07Rik	OK	negbinomial.size	2.77198e-06	1.41083e-05
2700046G09Rik	OK	negbinomial.size	0.101253	0.196893
2700049A03Rik	OK	negbinomial.size	0.0470257	0.101491
2700062C07Rik	OK	negbinomial.size	0.416125	0.653472
2700069I18Rik	OK	negbinomial.size	0.284199	0.475571
2700081O15Rik	OK	negbinomial.size	1.69872e-05	7.7536e-05
2700089I24Rik	OK	negbinomial.size	0.999555	1
2700097O09Rik	OK	negbinomial.size	0.139149	0.25892
2810001G20Rik	OK	negbinomial.size	0.00161285	0.00511673
2810004N23Rik	OK	negbinomial.size	9.97621e-07	5.3376e-06
2810006K23Rik	OK	negbinomial.size	0.0213993	0.0510951
2810021J22Rik	OK	negbinomial.size	0.202763	0.357368
2810032G03Rik	OK	negbinomial.size	0.804002	1
2810049E08Rik	OK	negbinomial.size	0.87931	1
2810402E24Rik	OK	negbinomial.size	8.62205e-05	0.000353417
2810403A07Rik	OK	negbinomial.size	0.604161	0.889204
2810404M03Rik	OK	negbinomial.size	0.0546088	0.115743
2810405F17Rik	OK	negbinomial.size	0.999929	1
2810407A14Rik	OK	negbinomial.size	0.778288	1
2810408A11Rik	OK	negbinomial.size	0.0388735	0.0859581
2810414N06Rik	OK	negbinomial.size	0.0954431	0.186916
2810425M01Rik	OK	negbinomial.size	0.997459	1
2810429I04Rik	OK	negbinomial.size	0.0124625	0.0317182
2810433D01Rik	OK	negbinomial.size	0.134503	0.251636
2810454H06Rik	OK	negbinomial.size	0.284918	0.476632
2810455O05Rik	OK	negbinomial.size	0.817835	1
2810459M11Rik	OK	negbinomial.size	0.187832	0.334376
2810471M01Rik	OK	negbinomial.size	0.311802	0.513676
2810474O19Rik	OK	negbinomial.size	0.0481376	0.103543
2900009J06Rik	OK	negbinomial.size	0.0252925	0.0591
2900011O08Rik	OK	negbinomial.size	0.160772	0.29289
2900026A02Rik	OK	negbinomial.size	0.000431075	0.00155334
2900045O20Rik	OK	negbinomial.size	0.992431	1
2900055J20Rik	OK	negbinomial.size	0.896015	1
2900060B14Rik	OK	negbinomial.size	0.705115	1
2900076A07Rik	OK	negbinomial.size	9.42371e-18	1.01983e-16
2900079G21Rik	OK	negbinomial.size	0.995288	1
2900089D17Rik	OK	negbinomial.size	0.000105	0.000423276
2900092C05Rik	OK	negbinomial.size	0.81142	1
2900093K20Rik	OK	negbinomial.size	7.98117e-05	0.000328817
2900097C17Rik	OK	negbinomial.size	4.1567e-08	2.56811e-07
3010003L21Rik	OK	negbinomial.size	0.0123177	0.0313975
3100003L05Rik	OK	negbinomial.size	0.943543	1
3110001I22Rik	OK	negbinomial.size	0.599283	0.884019
3110002H16Rik	OK	negbinomial.size	0.0535908	0.113863
3110009E18Rik	OK	negbinomial.size	0.0154732	0.0384275
3110035E14Rik	OK	negbinomial.size	0.0447654	0.0972314
3110040N11Rik	OK	negbinomial.size	0.111175	0.213402
3110043O21Rik	OK	negbinomial.size	0.0291476	0.0669731
3110045C21Rik	OK	negbinomial.size	0.0513212	0.109559
3110062M04Rik	OK	negbinomial.size	0.420354	0.658654
3110070M22Rik	OK	negbinomial.size	0.537296	0.808536
3110082I17Rik	OK	negbinomial.size	0.122263	0.231795
3110099E03Rik	OK	negbinomial.size	1	1
3200001D21Rik	OK	negbinomial.size	0.993929	1
3222401L13Rik	OK	negbinomial.size	0.00251528	0.00763195
3300002I08Rik	OK	negbinomial.size	0.00201135	0.00625625
3300002P13Rik	OK	negbinomial.size	0.992662	1
3425401B19Rik	OK	negbinomial.size	1.10849e-36	2.00583e-35
3632451O06Rik	OK	negbinomial.size	3.88511e-12	3.22112e-11
3830403N18Rik	OK	negbinomial.size	0.000208247	0.00079393
3830406C13Rik	OK	negbinomial.size	0.177596	0.318989
3830432H09Rik	OK	negbinomial.size	0.999992	1
3930402G23Rik	OK	negbinomial.size	0.633313	0.922354
4430402I18Rik	OK	negbinomial.size	0.174744	0.314601
4631405J19Rik	OK	negbinomial.size	5.65909e-08	3.46159e-07
4632404H12Rik	OK	negbinomial.size	0.143339	0.265451
4632411P08Rik	OK	negbinomial.size	0.641272	0.931229
4632415L05Rik	OK	negbinomial.size	0.0452025	0.0980896
4632428C04Rik	OK	negbinomial.size	5.20823e-07	2.88692e-06
4731419I09Rik	OK	negbinomial.size	0.591289	0.874819
4732440D04Rik	OK	negbinomial.size	0.5307	0.800515
4732465J04Rik	OK	negbinomial.size	0.270445	0.456224
4732471J01Rik	OK	negbinomial.size	0.244127	0.418604
4732487G21Rik	OK	negbinomial.size	0.0887519	0.175709
4732491K20Rik	OK	negbinomial.size	0.00740228	0.0199542
4732496C06Rik	OK	negbinomial.size	0.786811	1
4831440D22Rik	OK	negbinomial.size	0.304559	0.503659
4831440E17Rik	OK	negbinomial.size	0.0380724	0.0844981
4833403J16Rik	OK	negbinomial.size	0.264367	0.447382
4833407H14Rik	OK	negbinomial.size	1	1
4833412C05Rik	OK	negbinomial.size	1.23025e-06	6.52257e-06
4833413G10Rik	OK	negbinomial.size	0.0613632	0.127721
4833418N02Rik	OK	negbinomial.size	0.762501	1
4833420G17Rik	OK	negbinomial.size	0.24509	0.419901
4833422C13Rik	OK	negbinomial.size	0.0558066	0.117907
4833423E24Rik	OK	negbinomial.size	1	1
4833427F10Rik	OK	negbinomial.size	0.302933	0.501644
4833439L19Rik	OK	negbinomial.size	4.49906e-05	0.000191774
4921501I09Rik	OK	negbinomial.size	1	1
4921504A21Rik	OK	negbinomial.size	0.304607	0.503703
4921504E06Rik	OK	negbinomial.size	0.985845	1
4921507P07Rik	OK	negbinomial.size	0.950378	1
4921508D12Rik	OK	negbinomial.size	0.783751	1
4921509O07Rik	OK	negbinomial.size	0.077385	0.156125
4921511I17Rik	OK	negbinomial.size	1	1
4921513I03Rik	OK	negbinomial.size	0.896541	1
4921514A10Rik	OK	negbinomial.size	0.965575	1
4921516A02Rik	OK	negbinomial.size	0.00432385	0.0123602
4921517D22Rik	OK	negbinomial.size	0.935798	1
4921524J17Rik	OK	negbinomial.size	0.000417109	0.0015079
4921536K21Rik	OK	negbinomial.size	0.994365	1
4921539E11Rik	OK	negbinomial.size	0.970423	1
4921539H07Rik	OK	negbinomial.size	0.250325	0.427602
4930401C15Rik	OK	negbinomial.size	0.116016	0.221604
4930401O12Rik	OK	negbinomial.size	0.99988	1
4930402H24Rik	OK	negbinomial.size	4.45117e-05	0.00018994
4930404H11Rik	OK	negbinomial.size	0.0760083	0.153732
4930405D11Rik	OK	negbinomial.size	0.836613	1
4930408O17Rik	OK	negbinomial.size	0.998803	1
4930412B13Rik	OK	negbinomial.size	0.965184	1
4930412E21Rik	OK	negbinomial.size	0.992699	1
4930412F09Rik	OK	negbinomial.size	0.381941	0.608241
4930413E15Rik	OK	negbinomial.size	1	1
4930415O20Rik	OK	negbinomial.size	0.0107595	0.0278751
4930422M22Rik	OK	negbinomial.size	1	1
4930425L21Rik	OK	negbinomial.size	1	1
4930428N03Rik	OK	negbinomial.size	0.292776	0.487376
4930429D17Rik	OK	negbinomial.size	0.232761	0.40203
4930429F24Rik	OK	negbinomial.size	4.88152e-07	2.7129e-06
4930430A15Rik	OK	negbinomial.size	0.0396262	0.0873583
4930430E12Rik	OK	negbinomial.size	0.581351	0.862571
4930430F08Rik	OK	negbinomial.size	0.333937	0.544051
4930430F21Rik	OK	negbinomial.size	0.998688	1
4930432J09Rik	OK	negbinomial.size	0.937471	1
4930432K21Rik	OK	negbinomial.size	0.288567	0.48157
4930434J06Rik	OK	negbinomial.size	0.728581	1
4930435C17Rik	OK	negbinomial.size	0.0934043	0.183445
4930435F18Rik	OK	negbinomial.size	1	1
4930438A08Rik	OK	negbinomial.size	0.9931	1
4930440I19Rik	OK	negbinomial.size	0.940429	1
4930441J16Rik	OK	negbinomial.size	1	1
4930445E18Rik	OK	negbinomial.size	0.264115	0.447036
4930447C04Rik	OK	negbinomial.size	0.232116	0.401124
4930447J18Rik	OK	negbinomial.size	0.773457	1
4930448C13Rik	OK	negbinomial.size	0.969382	1
4930448H16Rik	OK	negbinomial.size	0.998915	1
4930449C09Rik	OK	negbinomial.size	1	1
4930451E10Rik	OK	negbinomial.size	0.940096	1
4930452B06Rik	OK	negbinomial.size	3.18028e-05	0.0001389
4930452G13Rik	OK	negbinomial.size	0.999998	1
4930453N24Rik	OK	negbinomial.size	0.0421612	0.0922077
4930455B14Rik	OK	negbinomial.size	0.997861	1
4930455C13Rik	OK	negbinomial.size	0.99823	1
4930455D15Rik	OK	negbinomial.size	0.390041	0.618991
4930455G09Rik	OK	negbinomial.size	2.76038e-09	1.87474e-08
4930455J16Rik	OK	negbinomial.size	0.945496	1
4930456L15Rik	OK	negbinomial.size	0.999597	1
4930458D05Rik	OK	negbinomial.size	0.141984	0.263379
4930459C07Rik	OK	negbinomial.size	0.999996	1
4930463O16Rik	OK	negbinomial.size	0.754263	1
4930467D21Rik	OK	negbinomial.size	0.0855643	0.17019
4930469B13Rik	OK	negbinomial.size	0.925563	1
4930469K13Rik	OK	negbinomial.size	0.824964	1
4930470O06Rik	OK	negbinomial.size	0.981996	1
4930470P17Rik	OK	negbinomial.size	0.999997	1
4930471E15Rik	OK	negbinomial.size	1	1
4930471E19Rik	OK	negbinomial.size	0.0421648	0.0922077
4930473A02Rik	OK	negbinomial.size	0.227437	0.394319
4930474H20Rik	OK	negbinomial.size	0.596257	0.880555
4930478P22Rik	OK	negbinomial.size	0.886005	1
4930479D17Rik	OK	negbinomial.size	0.99967	1
4930480K23Rik	OK	negbinomial.size	0.0921463	0.181446
4930481A15Rik	OK	negbinomial.size	7.62198e-135	3.61727e-133
4930483O08Rik	OK	negbinomial.size	0.869644	1
4930486L24Rik	OK	negbinomial.size	0.916569	1
4930488L21Rik	OK	negbinomial.size	0.750088	1
4930500L23Rik	OK	negbinomial.size	0.99937	1
4930502A04Rik	OK	negbinomial.size	0.973575	1
4930503B20Rik	OK	negbinomial.size	0.711974	1
4930503E14Rik	OK	negbinomial.size	0.960538	1
4930503L19Rik	OK	negbinomial.size	5.50896e-06	2.692e-05
4930505A04Rik	OK	negbinomial.size	0.982912	1
4930505N22Rik	OK	negbinomial.size	0.427515	0.668175
4930507D05Rik	OK	negbinomial.size	0.795785	1
4930509E16Rik	OK	negbinomial.size	0.953532	1
4930509G22Rik	OK	negbinomial.size	0.00370759	0.0108015
4930510E17Rik	OK	negbinomial.size	0.00764211	0.0205308
4930512H18Rik	OK	negbinomial.size	0.000162727	0.000635508
4930512M02Rik	OK	negbinomial.size	0.996814	1
4930513D17Rik	OK	negbinomial.size	0.482511	0.739458
4930513N10Rik	OK	negbinomial.size	0	0
4930515L19Rik	OK	negbinomial.size	0.775311	1
4930516B21Rik	OK	negbinomial.size	0.00296591	0.00884331
4930518I15Rik	OK	negbinomial.size	0.535883	0.806772
4930519A11Rik	OK	negbinomial.size	0.999973	1
4930519G04Rik	OK	negbinomial.size	0.635662	0.92497
4930519H02Rik	OK	negbinomial.size	0.95371	1
4930522H14Rik	OK	negbinomial.size	1	1
4930522L14Rik	OK	negbinomial.size	0.00591835	0.0163581
4930523C07Rik	OK	negbinomial.size	1.65573e-06	8.64711e-06
4930523O13Rik	OK	negbinomial.size	0.813357	1
4930524B17Rik	OK	negbinomial.size	0.999868	1
4930524C18Rik	OK	negbinomial.size	0.999781	1
4930524J08Rik	OK	negbinomial.size	0.134849	0.252172
4930525G20Rik	OK	negbinomial.size	8.92159e-22	1.12044e-20
4930526L06Rik	OK	negbinomial.size	0.388553	0.617077
4930529K09Rik	OK	negbinomial.size	0.999588	1
4930532G15Rik	OK	negbinomial.size	0.624888	0.912517
4930533I22Rik	OK	negbinomial.size	1	1
4930533K18Rik	OK	negbinomial.size	0.00142649	0.00458519
4930533N22Rik	OK	negbinomial.size	0.999999	1
4930533P14Rik	OK	negbinomial.size	0.995918	1
4930534D22Rik	OK	negbinomial.size	0.996265	1
4930537H20Rik	OK	negbinomial.size	0.961346	1
4930539E08Rik	OK	negbinomial.size	0.766129	1
4930539J05Rik	OK	negbinomial.size	0.579996	0.860941
4930544I03Rik	OK	negbinomial.size	0.517576	0.784309
4930544M13Rik	OK	negbinomial.size	0.971302	1
4930546C10Rik	OK	negbinomial.size	0.999976	1
4930548G14Rik	OK	negbinomial.size	0.990233	1
4930548K13Rik	OK	negbinomial.size	0.95587	1
4930550C14Rik	OK	negbinomial.size	0.0104018	0.0270083
4930550C17Rik	OK	negbinomial.size	0.999916	1
4930552P12Rik	OK	negbinomial.size	0.0198352	0.0477599
4930554C24Rik	OK	negbinomial.size	0.380719	0.606666
4930554G24Rik	OK	negbinomial.size	0.000827718	0.00280668
4930554H23Rik	OK	negbinomial.size	0.995878	1
4930555A03Rik	OK	negbinomial.size	0.741764	1
4930555F03Rik	OK	negbinomial.size	0.490956	0.750336
4930556G01Rik	OK	negbinomial.size	0.0734403	0.149157
4930556G22Rik	OK	negbinomial.size	0.999981	1
4930556J02Rik	OK	negbinomial.size	0.518202	0.785036
4930556J24Rik	OK	negbinomial.size	0.00104822	0.0034753
4930556N09Rik	OK	negbinomial.size	0.999396	1
4930556N13Rik	OK	negbinomial.size	0.64351	0.93366
4930557F08Rik	OK	negbinomial.size	0.99999	1
4930557F10Rik	OK	negbinomial.size	0.999472	1
4930557K07Rik	OK	negbinomial.size	0.074648	0.15132
4930558C23Rik	OK	negbinomial.size	0.783985	1
4930558J18Rik	OK	negbinomial.size	0.903838	1
4930558J22Rik	OK	negbinomial.size	0.119912	0.227873
4930558K02Rik	OK	negbinomial.size	0.897373	1
4930559C10Rik	OK	negbinomial.size	0.943342	1
4930562C15Rik	OK	negbinomial.size	0.989767	1
4930562F07Rik	OK	negbinomial.size	0.998754	1
4930565D16Rik	OK	negbinomial.size	0.946844	1
4930565N06Rik	OK	negbinomial.size	0.999594	1
4930566F21Rik	OK	negbinomial.size	1	1
4930567H12Rik	OK	negbinomial.size	0.68324	0.980181
4930568A13Rik	OK	negbinomial.size	0.768899	1
4930568G15Rik	OK	negbinomial.size	0.963588	1
4930570G19Rik	OK	negbinomial.size	0.216396	0.37764
4930570N18Rik	OK	negbinomial.size	1	1
4930572G02Rik	OK	negbinomial.size	1	1
4930573H18Rik	OK	negbinomial.size	0.123549	0.233893
4930578C19Rik	OK	negbinomial.size	0.636185	0.925673
4930579C12Rik	OK	negbinomial.size	0.977162	1
4930579G18Rik	OK	negbinomial.size	0.984409	1
4930579G24Rik	OK	negbinomial.size	1.7447e-07	1.01721e-06
4930579P08Rik	OK	negbinomial.size	0.865419	1
4930584F24Rik	OK	negbinomial.size	0.999998	1
4930586N03Rik	OK	negbinomial.size	0.214927	0.375468
4930588G17Rik	OK	negbinomial.size	0.283089	0.473948
4930588K23Rik	OK	negbinomial.size	0.996899	1
4930590J08Rik	OK	negbinomial.size	0.823895	1
4930590L20Rik	OK	negbinomial.size	0.634243	0.923422
4930592A05Rik	OK	negbinomial.size	0.517933	0.784697
4930593A02Rik	OK	negbinomial.size	0.687222	0.984988
4930595D18Rik	OK	negbinomial.size	0.738125	1
4930599N23Rik	OK	negbinomial.size	0.289176	0.482338
4931406C07Rik	OK	negbinomial.size	0.11324	0.216956
4931406G06Rik	OK	negbinomial.size	0.969909	1
4931406P16Rik	OK	negbinomial.size	0.0144801	0.0362459
4931409K22Rik	OK	negbinomial.size	0.999992	1
4931414P19Rik	OK	negbinomial.size	0.335833	0.546531
4931419H13Rik	OK	negbinomial.size	0.998844	1
4931422A03Rik	OK	negbinomial.size	0.080513	0.161585
4931423N10Rik	OK	negbinomial.size	0.00298453	0.00889656
4931428F04Rik	OK	negbinomial.size	0.0195228	0.0470999
4931428L18Rik	OK	negbinomial.size	5.29459e-07	2.93132e-06
4931429L15Rik	OK	negbinomial.size	0.992456	1
4931429P17Rik	OK	negbinomial.size	0.71353	1
4931431C16Rik	OK	negbinomial.size	0.998965	1
4931440F15Rik	OK	negbinomial.size	0.998256	1
4931440J10Rik	OK	negbinomial.size	0.672098	0.967521
4932411K12Rik	OK	negbinomial.size	0.0714298	0.145693
4932412D23Rik	OK	negbinomial.size	0.646437	0.937069
4932414N04Rik	OK	negbinomial.size	0.557911	0.83398
4932415D10Rik	OK	negbinomial.size	1	1
4932416K20Rik	OK	negbinomial.size	0.97567	1
4932422M17Rik	OK	negbinomial.size	0.623448	0.911079
4932438A13Rik	OK	negbinomial.size	0.00461593	0.0130987
4932438H23Rik	OK	negbinomial.size	0.142199	0.263736
4932443I19Rik	OK	negbinomial.size	0.893707	1
4932443L11Rik	OK	negbinomial.size	0.0866892	0.17215
4932702P03Rik	OK	negbinomial.size	0.123355	0.233563
4933400C23Rik	OK	negbinomial.size	0.704016	1
4933400L20Rik	OK	negbinomial.size	0.978501	1
4933402D24Rik	OK	negbinomial.size	0.317753	0.521939
4933402J07Rik	OK	negbinomial.size	0.992676	1
4933404O12Rik	OK	negbinomial.size	0.0148445	0.0370511
4933405D12Rik	OK	negbinomial.size	0.580797	0.862075
4933405E24Rik	OK	negbinomial.size	5.62375e-08	3.44087e-07
4933406C10Rik	OK	negbinomial.size	0.212852	0.372428
4933406F09Rik	OK	negbinomial.size	1	1
4933406G16Rik	OK	negbinomial.size	1	1
4933406I18Rik	OK	negbinomial.size	0.0198716	0.0478379
4933406J09Rik	OK	negbinomial.size	0.117208	0.223534
4933406P04Rik	OK	negbinomial.size	0.301848	0.500342
4933407L21Rik	OK	negbinomial.size	0.890432	1
4933408B17Rik	OK	negbinomial.size	0.787497	1
4933408J17Rik	OK	negbinomial.size	0.167238	0.303158
4933409G03Rik	OK	negbinomial.size	1	1
4933411E02Rik	OK	negbinomial.size	0.999895	1
4933411E08Rik	OK	negbinomial.size	0.304486	0.503573
4933413J09Rik	OK	negbinomial.size	0.592867	0.876821
4933415A04Rik	OK	negbinomial.size	0.261863	0.443779
4933417A18Rik	OK	negbinomial.size	0.48382	0.741222
4933417E11Rik	OK	negbinomial.size	0.0959797	0.187809
4933422A05Rik	OK	negbinomial.size	0.0236107	0.0556538
4933424G06Rik	OK	negbinomial.size	0.923842	1
4933424L21Rik	OK	negbinomial.size	0.270455	0.456224
4933425B07Rik	OK	negbinomial.size	0.580833	0.862075
4933427D06Rik	OK	negbinomial.size	0.00300048	0.00894296
4933427D14Rik	OK	negbinomial.size	0.0289327	0.066523
4933427E13Rik	OK	negbinomial.size	0.6721	0.967521
4933428C19Rik	OK	negbinomial.size	0.280594	0.47044
4933429H19Rik	OK	negbinomial.size	0.998508	1
4933430I17Rik	OK	negbinomial.size	0.961596	1
4933431E20Rik	OK	negbinomial.size	0.0138694	0.0348703
4933432I03Rik	OK	negbinomial.size	0.394685	0.625217
4933432I09Rik	OK	negbinomial.size	0.734736	1
4933432K03Rik	OK	negbinomial.size	0.887742	1
4933433G19Rik	OK	negbinomial.size	0.0338479	0.0762579
4933434E20Rik	OK	negbinomial.size	0.128611	0.242045
4933436I20Rik	OK	negbinomial.size	0.37979	0.60535
4933438A12Rik	OK	negbinomial.size	0.129176	0.24303
4933440M02Rik	OK	negbinomial.size	0.944154	1
5031425E22Rik	OK	negbinomial.size	0.0782941	0.157714
5031425F14Rik	OK	negbinomial.size	0.872295	1
5031434C07Rik	OK	negbinomial.size	0.995233	1
5031439G07Rik	OK	negbinomial.size	0.0416649	0.0912844
5033406O09Rik	OK	negbinomial.size	0.00216137	0.00666879
5033417F24Rik	OK	negbinomial.size	0.238701	0.410653
5033421B08Rik	OK	negbinomial.size	0.140451	0.261116
5033428I22Rik	OK	negbinomial.size	1.3734e-16	1.42435e-15
5033430I15Rik	OK	negbinomial.size	0.30678	0.506571
5330413P13Rik	OK	negbinomial.size	0.491453	0.750997
5330416C01Rik	OK	negbinomial.size	0.99995	1
5330417C22Rik	OK	negbinomial.size	0.0274701	0.0636165
5330434G04Rik	OK	negbinomial.size	1	1
5330439B14Rik	OK	negbinomial.size	1	1
5330439M10Rik	OK	negbinomial.size	0.929418	1
5430401F13Rik	OK	negbinomial.size	0.118879	0.226224
5430402O13Rik	OK	negbinomial.size	0.575627	0.855484
5430402P08Rik	OK	negbinomial.size	0.939478	1
5430403G16Rik	OK	negbinomial.size	0.164018	0.298154
5430416N02Rik	OK	negbinomial.size	0.000794929	0.00270806
5430419D17Rik	OK	negbinomial.size	0.00332411	0.00980389
5430427O19Rik	OK	negbinomial.size	0.862099	1
5430431A17Rik	OK	negbinomial.size	1.5622e-61	4.07479e-60
5430440P10Rik	OK	negbinomial.size	1	1
5730403I07Rik	OK	negbinomial.size	0.896194	1
5730409E04Rik	OK	negbinomial.size	0.000238007	0.000898886
5730419F03Rik	OK	negbinomial.size	0.979504	1
5730422E09Rik	OK	negbinomial.size	0.993292	1
5730455P16Rik	OK	negbinomial.size	0.0819282	0.163947
5730480H06Rik	OK	negbinomial.size	0.00254093	0.0076978
5730507C01Rik	OK	negbinomial.size	0.422565	0.661542
5730522E02Rik	OK	negbinomial.size	0.31665	0.520496
5830418P13Rik	OK	negbinomial.size	0.446915	0.692987
5830432E09Rik	OK	negbinomial.size	0.999972	1
5830454E08Rik	OK	negbinomial.size	0.00751958	0.0202237
5830473C10Rik	OK	negbinomial.size	0.999478	1
5930412G12Rik	OK	negbinomial.size	0.0329662	0.0745876
5930430L01Rik	OK	negbinomial.size	0.0170926	0.0418759
5930435M05Rik	OK	negbinomial.size	0.997685	1
6030407O03Rik	OK	negbinomial.size	0.0187805	0.0455109
6030408B16Rik	OK	negbinomial.size	3.93863e-05	0.000169866
6030419C18Rik	OK	negbinomial.size	0.000546614	0.00192898
6030440G07Rik	OK	negbinomial.size	0.362968	0.583003
6030443J06Rik	OK	negbinomial.size	2.35277e-09	1.60859e-08
6030458C11Rik	OK	negbinomial.size	0.532788	0.803198
6030468B19Rik	OK	negbinomial.size	0.945262	1
6030498E09Rik	OK	negbinomial.size	0.645756	0.936382
6230400D17Rik	OK	negbinomial.size	0.331232	0.540601
6330403K07Rik	OK	negbinomial.size	9.58497e-33	1.60185e-31
6330403L08Rik	OK	negbinomial.size	0.000376023	0.00136824
6330410L21Rik	OK	negbinomial.size	0.462864	0.714073
6330418K02Rik	OK	negbinomial.size	0.166256	0.301613
6330562C20Rik	OK	negbinomial.size	0.103315	0.200419
6330576A10Rik	OK	negbinomial.size	0.989364	1
6430531B16Rik	OK	negbinomial.size	0.859122	1
6430548M08Rik	OK	negbinomial.size	0.00138888	0.00447536
6430550D23Rik	OK	negbinomial.size	0.591058	0.874533
6430571L13Rik	OK	negbinomial.size	0.311698	0.513542
6430573F11Rik	OK	negbinomial.size	0.0444726	0.0966811
6430573P05Rik	OK	negbinomial.size	0.00347426	0.0101851
6430584L05Rik	OK	negbinomial.size	0.999998	1
6430710C18Rik	OK	negbinomial.size	0.00673202	0.0183363
6530403H02Rik	OK	negbinomial.size	0.480129	0.736291
6530409C15Rik	OK	negbinomial.size	0.232082	0.401124
6530437J22Rik	OK	negbinomial.size	0.997576	1
6720427I07Rik	OK	negbinomial.size	0.340529	0.553135
6720489N17Rik	OK	negbinomial.size	0.0145671	0.0364365
6820408C15Rik	OK	negbinomial.size	0.00296132	0.00883188
7420701I03Rik	OK	negbinomial.size	0.987325	1
8030442B05Rik	OK	negbinomial.size	0.00432398	0.0123602
8030443G20Rik	OK	negbinomial.size	0.342283	0.555406
8030462N17Rik	OK	negbinomial.size	0.0625405	0.129837
8430408G22Rik	OK	negbinomial.size	4.7827e-25	6.59015e-24
9030025P20Rik	OK	negbinomial.size	0.501041	0.763108
9030612E09Rik	OK	negbinomial.size	0.571206	0.849998
9030622O22Rik	OK	negbinomial.size	0.00390745	0.0113034
9030624G23Rik	OK	negbinomial.size	0.0129757	0.0328813
9030624J02Rik	OK	negbinomial.size	0.00733412	0.0198057
9130008F23Rik	OK	negbinomial.size	0.585844	0.867882
9130011E15Rik	OK	negbinomial.size	0.848765	1
9130019O22Rik	OK	negbinomial.size	0.0148985	0.0371779
9130023H24Rik	OK	negbinomial.size	0.000545175	0.00192419
9130204K15Rik	OK	negbinomial.size	0.0903075	0.178291
9130213A22Rik	OK	negbinomial.size	0.983934	1
9130221F21Rik	OK	negbinomial.size	0.999339	1
9130221H12Rik	OK	negbinomial.size	0.00738884	0.01993
9130227L01Rik	OK	negbinomial.size	0.994311	1
9130230L23Rik	OK	negbinomial.size	0.998951	1
9130401M01Rik	OK	negbinomial.size	4.36861e-05	0.000186791
9130410C08Rik	OK	negbinomial.size	0.878563	1
9130604C24Rik	OK	negbinomial.size	0.126235	0.238226
9230020A06Rik	OK	negbinomial.size	0.948507	1
9230102K24Rik	OK	negbinomial.size	0.599699	0.884384
9230104L09Rik	OK	negbinomial.size	0.657532	0.950175
9230109A22Rik	OK	negbinomial.size	0.597349	0.88189
9230110C19Rik	OK	negbinomial.size	0.0696588	0.14264
9230112D13Rik	OK	negbinomial.size	0.955533	1
9230112J17Rik	OK	negbinomial.size	0.697859	0.997389
9230116L04Rik	OK	negbinomial.size	0.729058	1
9330020H09Rik	OK	negbinomial.size	0.0423393	0.0925288
9330102E08Rik	OK	negbinomial.size	0.153089	0.280861
9330104G04Rik	OK	negbinomial.size	0.448752	0.695238
9330111N05Rik	OK	negbinomial.size	1.83342e-11	1.4561e-10
9330136K24Rik	OK	negbinomial.size	0.0942027	0.18478
9330158H04Rik	OK	negbinomial.size	7.03705e-20	8.20358e-19
9330160F10Rik	OK	negbinomial.size	0.489426	0.748438
9330175M20Rik	OK	negbinomial.size	0.0479868	0.103317
9330179D12Rik	OK	negbinomial.size	5.73186e-62	1.50346e-60
9330182L06Rik	OK	negbinomial.size	0.00896125	0.0236484
9330185C12Rik	OK	negbinomial.size	1.26416e-16	1.31223e-15
9330198N18Rik	OK	negbinomial.size	0.027508	0.0636853
9330199G10Rik	OK	negbinomial.size	0.833632	1
9430002A10Rik	OK	negbinomial.size	0.999906	1
9430007A20Rik	OK	negbinomial.size	0.0024154	0.00737094
9430015G10Rik	OK	negbinomial.size	0.00162773	0.00515484
9430037G07Rik	OK	negbinomial.size	0.134072	0.251011
9430038I01Rik	OK	negbinomial.size	0.00115559	0.00379631
9430041J12Rik	OK	negbinomial.size	0.999691	1
9430060I03Rik	OK	negbinomial.size	0.885259	1
9430065F17Rik	OK	negbinomial.size	0.187216	0.333432
9430078K24Rik	OK	negbinomial.size	0.680033	0.976538
9530020I12Rik	OK	negbinomial.size	0.632141	0.921018
9530026F06Rik	OK	negbinomial.size	0.999995	1
9530026P05Rik	OK	negbinomial.size	0.00628562	0.017251
9530027J09Rik	OK	negbinomial.size	0.99244	1
9530034E10Rik	OK	negbinomial.size	0.708393	1
9530036O11Rik	OK	negbinomial.size	2.55393e-06	1.30553e-05
9530053A07Rik	OK	negbinomial.size	0.0237426	0.0559197
9530059O14Rik	OK	negbinomial.size	0.978713	1
9530068E07Rik	OK	negbinomial.size	1.20557e-07	7.14997e-07
9530077C05Rik	OK	negbinomial.size	0.0520124	0.110822
9530082P21Rik	OK	negbinomial.size	0.442557	0.687413
9630002D21Rik	OK	negbinomial.size	0.269812	0.455338
9630028B13Rik	OK	negbinomial.size	1	1
9630028H03Rik	OK	negbinomial.size	0.201278	0.355017
9630041A04Rik	OK	negbinomial.size	0.347548	0.562467
9830132P13Rik	OK	negbinomial.size	0.249155	0.425819
9930012K11Rik	OK	negbinomial.size	9.66757e-05	0.00039215
9930021J03Rik	OK	negbinomial.size	0.00263038	0.00794308
9930104L06Rik	OK	negbinomial.size	0.041917	0.091743
9930111H07Rik	OK	negbinomial.size	0.968968	1
9930111J21Rik2	OK	negbinomial.size	0.999801	1
A030001D20Rik	OK	negbinomial.size	0.296769	0.493042
A130010J15Rik	OK	negbinomial.size	0.548081	0.822016
A130051J06Rik	OK	negbinomial.size	0.0460997	0.0998144
A1cf	OK	negbinomial.size	0.582172	0.863569
A230001M10Rik	OK	negbinomial.size	0.024515	0.0574727
A230005M16Rik	OK	negbinomial.size	0.000977288	0.00325814
A230006K03Rik	OK	negbinomial.size	0.253362	0.431844
A230050P20Rik	OK	negbinomial.size	0.703202	1
A230057D06Rik	OK	negbinomial.size	0.521883	0.789454
A230060F14Rik	OK	negbinomial.size	1	1
A230065N10Rik	OK	negbinomial.size	0.459508	0.709713
A230072E10Rik	OK	negbinomial.size	0.814194	1
A230077H06Rik	OK	negbinomial.size	0.994444	1
A230083G16Rik	OK	negbinomial.size	5.37019e-112	2.13684e-110
A230087F16Rik	OK	negbinomial.size	0.495112	0.755356
A230108P19Rik	OK	negbinomial.size	0.36999	0.592273
A26c2	OK	negbinomial.size	0.847728	1
A2m	OK	negbinomial.size	0.07765	0.156538
A2ml1	OK	negbinomial.size	0.120839	0.22943
A330008L17Rik	OK	negbinomial.size	0.0383631	0.0850869
A330009N23Rik	OK	negbinomial.size	0.765304	1
A330033J07Rik	OK	negbinomial.size	0.122327	0.231878
A330035P11Rik	OK	negbinomial.size	0.855968	1
A330041J22Rik	OK	negbinomial.size	0.0293377	0.0673416
A330048O09Rik	OK	negbinomial.size	0.000324988	0.00119518
A330049N07Rik	OK	negbinomial.size	0.0681454	0.139982
A330069E16Rik	OK	negbinomial.size	0.280105	0.469793
A330069K06Rik	OK	negbinomial.size	0.345783	0.559959
A330076C08Rik	OK	negbinomial.size	0.987127	1
A330093E20Rik	OK	negbinomial.size	0.0226585	0.0536907
A330094K24Rik	OK	negbinomial.size	0.515553	0.7818
A330102I10Rik	OK	negbinomial.size	0.00260315	0.00786694
A430005L14Rik	OK	negbinomial.size	0.0313986	0.0714068
A430033K04Rik	OK	negbinomial.size	0.547302	0.821427
A430046D13Rik	OK	negbinomial.size	2.50133e-08	1.57618e-07
A430048G15Rik	OK	negbinomial.size	0.999573	1
A430057M04Rik	OK	negbinomial.size	0.138616	0.258051
A430073D23Rik	OK	negbinomial.size	0.000262001	0.000983009
A430078G23Rik	OK	negbinomial.size	0.885045	1
A430078I02Rik	OK	negbinomial.size	0.602455	0.887511
A430105I19Rik	OK	negbinomial.size	0.0850129	0.169266
A430105J06Rik	OK	negbinomial.size	0.988807	1
A4galt	OK	negbinomial.size	0.038475	0.0852865
A530013C23Rik	OK	negbinomial.size	0.0987122	0.192544
A530016L24Rik	OK	negbinomial.size	1.37848e-08	8.87026e-08
A530017D24Rik	OK	negbinomial.size	0.200584	0.354033
A530021J07Rik	OK	negbinomial.size	0.855728	1
A530032D15Rik	OK	negbinomial.size	0.999593	1
A530064D06Rik	OK	negbinomial.size	0.999762	1
A530065N20Rik	OK	negbinomial.size	0.389304	0.617989
A530095I07Rik	OK	negbinomial.size	0.0250501	0.0585981
A630001G21Rik	OK	negbinomial.size	0.0293254	0.0673267
A630010A05Rik	OK	negbinomial.size	1.33806e-05	6.20056e-05
A630019I02Rik	OK	negbinomial.size	1	1
A630023A22Rik	OK	negbinomial.size	0.180475	0.323321
A630023P12Rik	OK	negbinomial.size	0.951475	1
A630031M04Rik	OK	negbinomial.size	0.679245	0.975945
A630072M18Rik	OK	negbinomial.size	0.988343	1
A630089N07Rik	OK	negbinomial.size	0.00425291	0.0121804
A630095N17Rik	OK	negbinomial.size	0.997205	1
A730004F24Rik	OK	negbinomial.size	0.999998	1
A730011C13Rik	OK	negbinomial.size	0.64549	0.936205
A730015C16Rik	OK	negbinomial.size	0.438637	0.68223
A730017C20Rik	OK	negbinomial.size	0.289071	0.482204
A730020M07Rik	OK	negbinomial.size	0.0493402	0.105812
A730036I17Rik	OK	negbinomial.size	0.994427	1
A730046J19Rik	OK	negbinomial.size	0.847696	1
A730049H05Rik	OK	negbinomial.size	0.143264	0.265363
A730056A06Rik	OK	negbinomial.size	0.563142	0.840885
A730060N03Rik	OK	negbinomial.size	0.972779	1
A730061H03Rik	OK	negbinomial.size	0.96945	1
A730063M14Rik	OK	negbinomial.size	0.0408445	0.089706
A730081D07Rik	OK	negbinomial.size	0.473133	0.727708
A730082K24Rik	OK	negbinomial.size	1	1
A830005F24Rik	OK	negbinomial.size	0.999207	1
A830008E24Rik	OK	negbinomial.size	0.535189	0.806175
A830009L08Rik	OK	negbinomial.size	0.296176	0.492196
A830010M20Rik	OK	negbinomial.size	0.657228	0.949793
A830018L16Rik	OK	negbinomial.size	0.0882618	0.174857
A830019P07Rik	OK	negbinomial.size	0.00932032	0.0244965
A830031A19Rik	OK	negbinomial.size	0.945894	1
A830035O19Rik	OK	negbinomial.size	0.994677	1
A830082K12Rik	OK	negbinomial.size	0.000966402	0.00322506
A930001A20Rik	OK	negbinomial.size	0.237556	0.409105
A930002C04Rik	OK	negbinomial.size	0.880294	1
A930004D18Rik	OK	negbinomial.size	0.0151751	0.0377957
A930007I19Rik	OK	negbinomial.size	0.212613	0.372092
A930012L18Rik	OK	negbinomial.size	0.956776	1
A930014D07Rik	OK	negbinomial.size	0.571008	0.849865
A930015D03Rik	OK	negbinomial.size	0.00103599	0.0034409
A930016O22Rik	OK	negbinomial.size	3.70104e-38	6.91088e-37
A930024E05Rik	OK	negbinomial.size	0.176821	0.317919
A930024N18Rik	OK	negbinomial.size	0.994321	1
A930029G22Rik	OK	negbinomial.size	0.31121	0.512917
A930033H14Rik	OK	negbinomial.size	0.432397	0.674316
A930038B10Rik	OK	negbinomial.size	0.955968	1
AA543186	OK	negbinomial.size	0.686963	0.984736
AA672651	OK	negbinomial.size	0.99699	1
AA792892	OK	negbinomial.size	0.99211	1
AA986860	OK	negbinomial.size	0.400796	0.63331
AB124611	OK	negbinomial.size	0.139042	0.258742
AC034116.3	OK	negbinomial.size	0.996964	1
AC061963.1	OK	negbinomial.size	0.948776	1
AC084822.2	OK	negbinomial.size	0.402345	0.635328
AC097366.1	OK	negbinomial.size	1	1
AC100400.1	OK	negbinomial.size	0.662018	0.955594
AC102334.1	OK	negbinomial.size	0.0623369	0.129483
AC102815.1	OK	negbinomial.size	0.866081	1
AC104325.1	OK	negbinomial.size	0.759387	1
AC109204.1	OK	negbinomial.size	0.600786	0.885398
AC110166.1	OK	negbinomial.size	0.061174	0.127429
AC110166.2	OK	negbinomial.size	0.462075	0.713044
AC110241.2	OK	negbinomial.size	0.982303	1
AC112943.2	OK	negbinomial.size	0.758262	1
AC113204.1	OK	negbinomial.size	0.942796	1
AC113595.1	OK	negbinomial.size	0.922814	1
AC117197.3	OK	negbinomial.size	0.353288	0.570101
AC117232.1	OK	negbinomial.size	0.815718	1
AC117608.1	OK	negbinomial.size	0.952134	1
AC117662.4	OK	negbinomial.size	0.999988	1
AC118475.1	OK	negbinomial.size	0.0821517	0.16431
AC118542.1	OK	negbinomial.size	0.999922	1
AC118710.3	OK	negbinomial.size	0.946127	1
AC121517.1	OK	negbinomial.size	0.99796	1
AC121517.2	OK	negbinomial.size	1	1
AC121777.1	OK	negbinomial.size	0.990962	1
AC121788.1	OK	negbinomial.size	0.0513187	0.109559
AC122392.2	OK	negbinomial.size	0.595237	0.879159
AC122413.1	OK	negbinomial.size	0.0629205	0.13051
AC122551.1	OK	negbinomial.size	0.726046	1
AC123724.1	OK	negbinomial.size	0.817934	1
AC123870.1	OK	negbinomial.size	0.025041	0.0585826
AC123977.1	OK	negbinomial.size	0.803576	1
AC124097.1	OK	negbinomial.size	0.989842	1
AC124490.1	OK	negbinomial.size	0.391546	0.621053
AC124532.2	OK	negbinomial.size	0.684692	0.982023
AC124555.1	OK	negbinomial.size	0.992311	1
AC124561.1	OK	negbinomial.size	0.253714	0.432286
AC125117.1	OK	negbinomial.size	0.999991	1
AC125141.1	OK	negbinomial.size	0.86868	1
AC125149.3	OK	negbinomial.size	0.81544	1
AC126055.1	OK	negbinomial.size	0.279234	0.468807
AC126280.1	OK	negbinomial.size	0.999604	1
AC127341.3	OK	negbinomial.size	1	1
AC127568.1	OK	negbinomial.size	0.81856	1
AC127687.1	OK	negbinomial.size	0.639987	0.930106
AC127697.2	OK	negbinomial.size	0.0093652	0.0246061
AC129178.1	OK	negbinomial.size	0.999943	1
AC129186.1	OK	negbinomial.size	0.995721	1
AC129328.1	OK	negbinomial.size	0.355624	0.573554
AC130815.2	OK	negbinomial.size	0.911978	1
AC130815.3	OK	negbinomial.size	0.000925419	0.00310379
AC131068.1	OK	negbinomial.size	0.669392	0.964209
AC131339.1	OK	negbinomial.size	0.999931	1
AC131339.4	OK	negbinomial.size	0.0439705	0.0957002
AC133103.1	OK	negbinomial.size	0.209261	0.367298
AC133488.1	OK	negbinomial.size	0.435509	0.678402
AC133498.1	OK	negbinomial.size	0.0157925	0.0391333
AC133868.2	OK	negbinomial.size	2.54038e-27	3.72593e-26
AC134453.1	OK	negbinomial.size	0.428555	0.669576
AC134560.1	OK	negbinomial.size	0.995109	1
AC135964.1	OK	negbinomial.size	0.99976	1
AC135964.2	OK	negbinomial.size	1	1
AC136987.2	OK	negbinomial.size	0.386674	0.614564
AC137513.1	OK	negbinomial.size	0.000356061	0.00129985
AC139347.1	OK	negbinomial.size	0.954691	1
AC139671.1	OK	negbinomial.size	0.255636	0.435084
AC140300.3	OK	negbinomial.size	3.84132e-23	5.0777e-22
AC140304.1	OK	negbinomial.size	0.966581	1
AC140304.2	OK	negbinomial.size	0.999857	1
AC144408.3	OK	negbinomial.size	0.0218976	0.0521283
AC145744.1	OK	negbinomial.size	0.035414	0.0793446
AC147230.2	OK	negbinomial.size	0.240718	0.413698
AC149090.1	OK	negbinomial.size	0.00118146	0.00386935
AC150035.3	OK	negbinomial.size	0.768433	1
AC151530.1	OK	negbinomial.size	0.880785	1
AC151836.1	OK	negbinomial.size	0.103732	0.201095
AC152827.1	OK	negbinomial.size	0.61225	0.898614
AC153364.1	OK	negbinomial.size	0.443381	0.688602
AC154200.1	OK	negbinomial.size	1.09075e-21	1.364e-20
AC154256.1	OK	negbinomial.size	0.988157	1
AC154311.1	OK	negbinomial.size	0.855382	1
AC154345.1	OK	negbinomial.size	0.800315	1
AC154378.1	OK	negbinomial.size	0.976538	1
AC154507.3	OK	negbinomial.size	0.000213838	0.000814052
AC154546.2	OK	negbinomial.size	1.89941e-10	1.4126e-09
AC154568.1	OK	negbinomial.size	0.999652	1
AC154606.1	OK	negbinomial.size	0.0606593	0.126549
AC154646.1	OK	negbinomial.size	0.54147	0.81377
AC154683.1	OK	negbinomial.size	0.554062	0.829285
AC154719.1	OK	negbinomial.size	0.521463	0.788973
AC154786.1	OK	negbinomial.size	0.691399	0.990186
AC154806.1	OK	negbinomial.size	0.159156	0.290437
AC154808.1	OK	negbinomial.size	0.934199	1
AC155255.1	OK	negbinomial.size	0.0925263	0.182072
AC155712.1	OK	negbinomial.size	0.46348	0.714882
AC156023.3	OK	negbinomial.size	0.804064	1
AC156026.1	OK	negbinomial.size	0.999741	1
AC157554.2	OK	negbinomial.size	8.80412e-05	0.000360122
AC157554.3	OK	negbinomial.size	0	0
AC157610.1	OK	negbinomial.size	0.796693	1
AC158397.1	OK	negbinomial.size	1	1
AC158605.1	OK	negbinomial.size	0.504214	0.767191
AC158799.1	OK	negbinomial.size	0.932626	1
AC158974.2	OK	negbinomial.size	0.656105	0.948523
AC158985.3	OK	negbinomial.size	0.536668	0.807694
AC159282.1	OK	negbinomial.size	0.778424	1
AC160335.1	OK	negbinomial.size	0.0788353	0.15864
AC160336.1	OK	negbinomial.size	0.00470394	0.0133001
AC160562.1	OK	negbinomial.size	0.730766	1
AC161165.3	OK	negbinomial.size	0.999954	1
AC161165.4	OK	negbinomial.size	4.37879e-06	2.16735e-05
AC161165.6	OK	negbinomial.size	0.000143302	0.000565785
AC161199.1	OK	negbinomial.size	0.405192	0.639133
AC161607.1	OK	negbinomial.size	0.561313	0.838529
AC162302.1	OK	negbinomial.size	0.215521	0.37631
AC162693.1	OK	negbinomial.size	5.85346e-07	3.22547e-06
AC163018.1	OK	negbinomial.size	0.774166	1
AC163032.1	OK	negbinomial.size	0.00590629	0.0163287
AC163285.1	OK	negbinomial.size	0.973384	1
AC163354.1	OK	negbinomial.size	0.107284	0.207021
AC163720.2	OK	negbinomial.size	0.835917	1
AC164314.2	OK	negbinomial.size	0.000822544	0.00279076
AC164424.1	OK	negbinomial.size	0.0920551	0.181297
AC165271.1	OK	negbinomial.size	0.000117584	0.000470437
AC165953.2	OK	negbinomial.size	0.00334726	0.00986595
AC166061.1	OK	negbinomial.size	0.854424	1
AC166902.1	OK	negbinomial.size	0.872755	1
AC166995.1	OK	negbinomial.size	0.921595	1
AC167229.1	OK	negbinomial.size	0.0401078	0.0883119
AC168220.3	OK	negbinomial.size	0.383097	0.609688
AC168977.1	OK	negbinomial.size	0.878665	1
AC174678.1	OK	negbinomial.size	0.316973	0.520838
AF529169	OK	negbinomial.size	0.806878	1
AI182371	OK	negbinomial.size	1	1
AI314180	OK	negbinomial.size	5.36636e-14	4.96664e-13
AI314278	OK	negbinomial.size	0.54109	0.813325
AI413582	OK	negbinomial.size	2.63713e-08	1.65997e-07
AI427809	OK	negbinomial.size	0.482067	0.738875
AI429214	OK	negbinomial.size	0.41899	0.657001
AI463229	OK	negbinomial.size	0.649448	0.940817
AI464131	OK	negbinomial.size	1.24072e-06	6.57362e-06
AI467606	OK	negbinomial.size	0.14351	0.265695
AI480526	OK	negbinomial.size	0.0616665	0.128295
AI481877	OK	negbinomial.size	0.0421813	0.0922351
AI504432	OK	negbinomial.size	0.439162	0.682764
AI597479	OK	negbinomial.size	0.220168	0.383336
AI606181	OK	negbinomial.size	0.11867	0.225917
AI661453	OK	negbinomial.size	0.396543	0.627777
AI837181	OK	negbinomial.size	0.0221149	0.0525674
AI838599	OK	negbinomial.size	0.000154962	0.000607617
AI839979	OK	negbinomial.size	0.749567	1
AI847159	OK	negbinomial.size	0.581065	0.86231
AI854703	OK	negbinomial.size	0.978437	1
AI987944	OK	negbinomial.size	0.151356	0.278184
AK157302	OK	negbinomial.size	5.25999e-05	0.000222425
AL583891.1	OK	negbinomial.size	0.103031	0.199967
AL589670.1	OK	negbinomial.size	0.975832	1
AL589670.3	OK	negbinomial.size	0.0919932	0.181209
AL589670.4	OK	negbinomial.size	1	1
AL589670.5	OK	negbinomial.size	0.991164	1
AL589692.1	OK	negbinomial.size	0.974151	1
AL590144.2	OK	negbinomial.size	8.00783e-05	0.0003298
AL590144.3	OK	negbinomial.size	0.00228062	0.00699405
AL591952.3	OK	negbinomial.size	0.362494	0.582471
AL592169.1	OK	negbinomial.size	0.00992412	0.0258972
AL732309.1	OK	negbinomial.size	0.0331846	0.0749802
AL732506.1	OK	negbinomial.size	0.00017957	0.000694677
AU015791	OK	negbinomial.size	1	1
AU019823	OK	negbinomial.size	0.0951621	0.186428
AU019990	OK	negbinomial.size	0.220614	0.384027
AU020206	OK	negbinomial.size	0.00826826	0.0220032
AU021092	OK	negbinomial.size	0.0181488	0.0442043
AU022252	OK	negbinomial.size	0.710062	1
AU023070	OK	negbinomial.size	1	1
AU023762	OK	negbinomial.size	8.10201e-05	0.000333502
AU040320	OK	negbinomial.size	0.128026	0.241151
AU041133	OK	negbinomial.size	0.0106777	0.0276753
AV064505	OK	negbinomial.size	0.948832	1
AV099323	OK	negbinomial.size	0.0623088	0.129436
AW011738	OK	negbinomial.size	0.0778944	0.15699
AW112010	OK	negbinomial.size	9.06506e-10	6.39419e-09
AW146154	OK	negbinomial.size	0.00241359	0.00736737
AW209491	OK	negbinomial.size	0.0170773	0.041843
AW549877	OK	negbinomial.size	0.00354839	0.0103868
AW551984	OK	negbinomial.size	0.00762862	0.0204969
AW554918	OK	negbinomial.size	0.000577514	0.00202466
AY074887	OK	negbinomial.size	0.0407262	0.089463
AY358078	OK	negbinomial.size	0.939168	1
AY702103	OK	negbinomial.size	1	1
Aaas	OK	negbinomial.size	0.000253134	0.000952488
Aacs	OK	negbinomial.size	1.09657e-05	5.1385e-05
Aadat	OK	negbinomial.size	0.779336	1
Aaed1	OK	negbinomial.size	7.61144e-07	4.12711e-06
Aagab	OK	negbinomial.size	0.0388511	0.0859182
Aak1	OK	negbinomial.size	4.90285e-06	2.4089e-05
Aamdc	OK	negbinomial.size	0.00234368	0.00717175
Aamp	OK	negbinomial.size	0.364664	0.585092
Aanat	OK	negbinomial.size	1	1
Aar2	OK	negbinomial.size	0.0692608	0.141962
Aard	OK	negbinomial.size	3.52475e-08	2.19098e-07
Aars	OK	negbinomial.size	0.436976	0.680259
Aars2	OK	negbinomial.size	3.80378e-07	2.1373e-06
Aarsd1	OK	negbinomial.size	0.215305	0.376016
Aasdh	OK	negbinomial.size	0.58407	0.865869
Aasdhppt	OK	negbinomial.size	0.433377	0.675442
Aass	OK	negbinomial.size	0.612799	0.899043
Aatf	OK	negbinomial.size	0.00689923	0.0187546
Aatk	OK	negbinomial.size	0.228457	0.395853
Abat	OK	negbinomial.size	1.50148e-06	7.89263e-06
Abca1	OK	negbinomial.size	3.15033e-05	0.000137669
Abca12	OK	negbinomial.size	0.000531441	0.00187912
Abca13	OK	negbinomial.size	0.0141343	0.0354524
Abca14	OK	negbinomial.size	0.763206	1
Abca15	OK	negbinomial.size	0.274049	0.461256
Abca16	OK	negbinomial.size	0.0612161	0.127494
Abca17	OK	negbinomial.size	0.407409	0.642155
Abca2	OK	negbinomial.size	0.205016	0.36074
Abca3	OK	negbinomial.size	0.0049312	0.0138873
Abca4	OK	negbinomial.size	0.0225406	0.0534383
Abca5	OK	negbinomial.size	0.178465	0.320259
Abca6	OK	negbinomial.size	0.00169418	0.00534719
Abca7	OK	negbinomial.size	0.183307	0.327617
Abca8a	OK	negbinomial.size	8.88317e-37	1.61241e-35
Abca8b	OK	negbinomial.size	0.000245856	0.000927157
Abca9	OK	negbinomial.size	0.0096164	0.0251841
Abcb10	OK	negbinomial.size	0	0
Abcb11	OK	negbinomial.size	0.670502	0.965517
Abcb1a	OK	negbinomial.size	1.16688e-05	5.45374e-05
Abcb1b	OK	negbinomial.size	0.690807	0.989398
Abcb4	OK	negbinomial.size	0.0349859	0.0784817
Abcb5	OK	negbinomial.size	0.929927	1
Abcb6	OK	negbinomial.size	0.000124014	0.000494977
Abcb7	OK	negbinomial.size	0.0106666	0.0276589
Abcb8	OK	negbinomial.size	3.60702e-05	0.000156487
Abcb9	OK	negbinomial.size	0.00742062	0.0199954
Abcc1	OK	negbinomial.size	4.03367e-08	2.49342e-07
Abcc10	OK	negbinomial.size	0.22336	0.388259
Abcc12	OK	negbinomial.size	0.593649	0.877534
Abcc2	OK	negbinomial.size	0.885933	1
Abcc3	OK	negbinomial.size	0.535634	0.806449
Abcc4	OK	negbinomial.size	0.000434618	0.00156491
Abcc5	OK	negbinomial.size	9.71497e-13	8.35974e-12
Abcc6	OK	negbinomial.size	0.442865	0.687845
Abcc8	OK	negbinomial.size	4.67215e-33	7.85868e-32
Abcc9	OK	negbinomial.size	6.61121e-56	1.59138e-54
Abcd1	OK	negbinomial.size	0.00112952	0.00371954
Abcd2	OK	negbinomial.size	0.00178734	0.00561513
Abcd3	OK	negbinomial.size	2.52409e-13	2.25491e-12
Abcd4	OK	negbinomial.size	0.000401909	0.00145768
Abce1	OK	negbinomial.size	0.0329898	0.0746264
Abcf1	OK	negbinomial.size	0.0609041	0.127014
Abcf2	OK	negbinomial.size	0.081186	0.162741
Abcf3	OK	negbinomial.size	0.00171696	0.00540959
Abcg1	OK	negbinomial.size	0.00195529	0.00609891
Abcg2	OK	negbinomial.size	0.00335315	0.00988086
Abcg3	OK	negbinomial.size	0.425616	0.665606
Abcg4	OK	negbinomial.size	0.0228005	0.0539779
Abcg5	OK	negbinomial.size	0.999998	1
Abhd10	OK	negbinomial.size	0.0064366	0.0176013
Abhd11	OK	negbinomial.size	0.000447389	0.00160669
Abhd12	OK	negbinomial.size	0.0093697	0.0246152
Abhd13	OK	negbinomial.size	0.54985	0.823983
Abhd14a	OK	negbinomial.size	0.000169073	0.000657876
Abhd14b	OK	negbinomial.size	3.32598e-06	1.67639e-05
Abhd15	OK	negbinomial.size	0.0306343	0.0698995
Abhd16a	OK	negbinomial.size	0.000915887	0.00307623
Abhd17a	OK	negbinomial.size	1.52079e-12	1.29389e-11
Abhd17b	OK	negbinomial.size	0.00150492	0.00480889
Abhd17c	OK	negbinomial.size	0.07355	0.149346
Abhd18	OK	negbinomial.size	4.21638e-21	5.14878e-20
Abhd2	OK	negbinomial.size	0.000205982	0.000786576
Abhd3	OK	negbinomial.size	0.95086	1
Abhd4	OK	negbinomial.size	0.0310854	0.0708046
Abhd5	OK	negbinomial.size	7.70273e-08	4.66772e-07
Abhd6	OK	negbinomial.size	0.143809	0.266132
Abhd8	OK	negbinomial.size	0.000302894	0.00112115
Abi1	OK	negbinomial.size	5.54397e-52	1.26425e-50
Abi2	OK	negbinomial.size	0.00330096	0.00974298
Abi3	OK	negbinomial.size	0.357862	0.576329
Abi3bp	OK	negbinomial.size	7.8338e-228	6.1713e-226
Abl1	OK	negbinomial.size	3.10335e-10	2.26762e-09
Abl2	OK	negbinomial.size	0.0268084	0.0623001
Ablim1	OK	negbinomial.size	5.90643e-40	1.1318e-38
Ablim2	OK	negbinomial.size	2.10179e-10	1.55569e-09
Ablim3	OK	negbinomial.size	6.1592e-06	2.99536e-05
Abo	OK	negbinomial.size	0.898082	1
Abr	OK	negbinomial.size	5.07642e-127	2.2841e-125
Abra	OK	negbinomial.size	0.017524	0.0428253
Abracl	OK	negbinomial.size	2.19672e-40	4.2547e-39
Abraxas1	OK	negbinomial.size	0.577795	0.858219
Abraxas2	OK	negbinomial.size	0.189468	0.336854
Abt1	OK	negbinomial.size	0.000755852	0.00258585
Abtb1	OK	negbinomial.size	1.24737e-08	8.06877e-08
Abtb2	OK	negbinomial.size	0.00843128	0.0223887
Acaa1a	OK	negbinomial.size	0.00344538	0.0101116
Acaa1b	OK	negbinomial.size	0.492881	0.752737
Acaa2	OK	negbinomial.size	1.45265e-277	1.47772e-275
Acaca	OK	negbinomial.size	1.01602e-06	5.43232e-06
Acacb	OK	negbinomial.size	2.57335e-32	4.27013e-31
Acad10	OK	negbinomial.size	0.348098	0.563026
Acad11	OK	negbinomial.size	2.10314e-08	1.33353e-07
Acad12	OK	negbinomial.size	1.88618e-11	1.49647e-10
Acad8	OK	negbinomial.size	0.105737	0.204475
Acad9	OK	negbinomial.size	0.00116087	0.00381095
Acadl	OK	negbinomial.size	3.12572e-190	1.9873e-188
Acadm	OK	negbinomial.size	6.50904e-296	7.08335e-294
Acads	OK	negbinomial.size	1.05591e-21	1.32255e-20
Acadsb	OK	negbinomial.size	5.54715e-14	5.12991e-13
Acadvl	OK	negbinomial.size	4.60328e-16	4.66247e-15
Acan	OK	negbinomial.size	1.72033e-84	5.62945e-83
Acap1	OK	negbinomial.size	0.0286649	0.0659776
Acap2	OK	negbinomial.size	7.17853e-11	5.48876e-10
Acap3	OK	negbinomial.size	0.202294	0.356647
Acat1	OK	negbinomial.size	4.86071e-97	1.75233e-95
Acat2	OK	negbinomial.size	3.74085e-07	2.10399e-06
Acat3	OK	negbinomial.size	0.0458468	0.0993312
Acbd3	OK	negbinomial.size	1.22181e-09	8.49277e-09
Acbd4	OK	negbinomial.size	0.0162512	0.0400874
Acbd5	OK	negbinomial.size	0.00286311	0.00857614
Acbd6	OK	negbinomial.size	0.285655	0.47759
Acbd7	OK	negbinomial.size	0.478522	0.734258
Accs	OK	negbinomial.size	0.203101	0.357848
Acd	OK	negbinomial.size	0.00296776	0.0088477
Ace	OK	negbinomial.size	2.86642e-45	6.00408e-44
Ace2	OK	negbinomial.size	0.912486	1
Acer1	OK	negbinomial.size	0.890409	1
Acer2	OK	negbinomial.size	3.29213e-11	2.57096e-10
Acer3	OK	negbinomial.size	0.130372	0.245045
Ache	OK	negbinomial.size	0.0549411	0.116352
Acin1	OK	negbinomial.size	0.000288898	0.00107445
Ackr2	OK	negbinomial.size	0.163789	0.297783
Ackr3	OK	negbinomial.size	8.21947e-32	1.3524e-30
Ackr4	OK	negbinomial.size	5.32917e-05	0.000225188
Acly	OK	negbinomial.size	0.000541356	0.00191129
Acmsd	OK	negbinomial.size	0.750327	1
Acnat1	OK	negbinomial.size	0.784778	1
Acnat2	OK	negbinomial.size	0.797388	1
Aco1	OK	negbinomial.size	6.34588e-06	3.08036e-05
Aco2	OK	negbinomial.size	0	0
Acot1	OK	negbinomial.size	3.17918e-18	3.49217e-17
Acot10	OK	negbinomial.size	0.26101	0.442654
Acot11	OK	negbinomial.size	0.098589	0.192352
Acot12	OK	negbinomial.size	0.833693	1
Acot13	OK	negbinomial.size	8.49767e-216	6.29177e-214
Acot2	OK	negbinomial.size	3.48477e-36	6.24297e-35
Acot4	OK	negbinomial.size	0.279317	0.468842
Acot6	OK	negbinomial.size	0.510757	0.775332
Acot7	OK	negbinomial.size	0.00032171	0.00118461
Acot8	OK	negbinomial.size	0.0277019	0.0640582
Acot9	OK	negbinomial.size	0.0103746	0.0269496
Acox1	OK	negbinomial.size	2.10191e-25	2.93954e-24
Acox2	OK	negbinomial.size	0.994707	1
Acox3	OK	negbinomial.size	0.0622022	0.129238
Acoxl	OK	negbinomial.size	0.540652	0.812906
Acp1	OK	negbinomial.size	0.122418	0.232034
Acp2	OK	negbinomial.size	0.000101695	0.000411296
Acp5	OK	negbinomial.size	0.00254774	0.00771544
Acp6	OK	negbinomial.size	0.424332	0.663865
Acp7	OK	negbinomial.size	0.41866	0.656572
Acpp	OK	negbinomial.size	0.95973	1
Acrbp	OK	negbinomial.size	0.0977921	0.190973
Acsbg1	OK	negbinomial.size	0.265486	0.448911
Acsbg2	OK	negbinomial.size	0.554748	0.830206
Acsf2	OK	negbinomial.size	0.0153646	0.0381984
Acsf3	OK	negbinomial.size	0.00628361	0.0172495
Acsl1	OK	negbinomial.size	6.54892e-220	5.00735e-218
Acsl3	OK	negbinomial.size	5.21877e-19	5.87601e-18
Acsl4	OK	negbinomial.size	0.00157208	0.00500368
Acsl5	OK	negbinomial.size	2.1564e-06	1.11106e-05
Acsl6	OK	negbinomial.size	0.00469993	0.0132936
Acsm1	OK	negbinomial.size	0.120853	0.229438
Acsm2	OK	negbinomial.size	0.996129	1
Acsm3	OK	negbinomial.size	0.275204	0.462901
Acsm4	OK	negbinomial.size	1	1
Acss1	OK	negbinomial.size	1.04532e-199	7.04825e-198
Acss2	OK	negbinomial.size	2.36722e-05	0.000105598
Acss3	OK	negbinomial.size	0.0403403	0.0887598
Acta1	OK	negbinomial.size	1.56753e-200	1.06306e-198
Acta2	OK	negbinomial.size	0	0
Actb	OK	negbinomial.size	0	0
Actc1	OK	negbinomial.size	0	0
Actg1	OK	negbinomial.size	8.81353e-35	1.5343e-33
Actg2	OK	negbinomial.size	4.036e-73	1.18482e-71
Actl6a	OK	negbinomial.size	2.85448e-07	1.62734e-06
Actl6b	OK	negbinomial.size	0.59516	0.879159
Actn1	OK	negbinomial.size	4.80699e-219	3.66349e-217
Actn2	OK	negbinomial.size	1.20009e-298	1.33074e-296
Actn3	OK	negbinomial.size	0.150855	0.277371
Actn4	OK	negbinomial.size	1.0272e-24	1.403e-23
Actr10	OK	negbinomial.size	0.0489659	0.105103
Actr1a	OK	negbinomial.size	0.306152	0.505792
Actr1b	OK	negbinomial.size	0.0446594	0.0970462
Actr2	OK	negbinomial.size	4.18246e-07	2.33882e-06
Actr3	OK	negbinomial.size	2.3951e-08	1.5125e-07
Actr3b	OK	negbinomial.size	1.17819e-16	1.22462e-15
Actr5	OK	negbinomial.size	0.0045989	0.0130583
Actr6	OK	negbinomial.size	0.167891	0.304236
Actr8	OK	negbinomial.size	0.564896	0.843075
Acvr1	OK	negbinomial.size	4.22235e-10	3.05852e-09
Acvr1b	OK	negbinomial.size	0.0935025	0.183607
Acvr1c	OK	negbinomial.size	0.126139	0.238141
Acvr2a	OK	negbinomial.size	0.331311	0.540639
Acvr2b	OK	negbinomial.size	0.0188216	0.0456011
Acvrl1	OK	negbinomial.size	0.25391	0.432556
Acy1	OK	negbinomial.size	0.259738	0.441039
Acy3	OK	negbinomial.size	9.99623e-09	6.513e-08
Acyp1	OK	negbinomial.size	3.26456e-09	2.20182e-08
Acyp2	OK	negbinomial.size	9.11673e-32	1.49687e-30
Ada	OK	negbinomial.size	0.0374852	0.0833848
Adad1	OK	negbinomial.size	0.166572	0.302092
Adal	OK	negbinomial.size	0.0282506	0.0651596
Adam10	OK	negbinomial.size	2.36368e-06	1.21226e-05
Adam11	OK	negbinomial.size	0.00017169	0.00066706
Adam12	OK	negbinomial.size	0.00241748	0.00737538
Adam15	OK	negbinomial.size	0.0238097	0.0560503
Adam17	OK	negbinomial.size	0.00808746	0.0215909
Adam18	OK	negbinomial.size	0.990633	1
Adam19	OK	negbinomial.size	7.6428e-10	5.41875e-09
Adam1a	OK	negbinomial.size	0.103209	0.200264
Adam2	OK	negbinomial.size	0.0433547	0.0945095
Adam22	OK	negbinomial.size	0.000837568	0.00283762
Adam23	OK	negbinomial.size	4.43688e-06	2.19425e-05
Adam28	OK	negbinomial.size	0.0854236	0.169939
Adam29	OK	negbinomial.size	0.999972	1
Adam3	OK	negbinomial.size	0.88564	1
Adam32	OK	negbinomial.size	6.56698e-05	0.000274273
Adam33	OK	negbinomial.size	0.000146106	0.000575884
Adam34	OK	negbinomial.size	0.999998	1
Adam4	OK	negbinomial.size	1	1
Adam5	OK	negbinomial.size	0.53952	0.811413
Adam7	OK	negbinomial.size	1	1
Adam8	OK	negbinomial.size	0.432774	0.674636
Adam9	OK	negbinomial.size	3.48463e-14	3.2508e-13
Adamts1	OK	negbinomial.size	2.75713e-37	5.03973e-36
Adamts10	OK	negbinomial.size	1.94922e-10	1.44735e-09
Adamts12	OK	negbinomial.size	1.20515e-16	1.25153e-15
Adamts13	OK	negbinomial.size	0.957942	1
Adamts14	OK	negbinomial.size	0.00248462	0.00755461
Adamts15	OK	negbinomial.size	1.41521e-17	1.52307e-16
Adamts16	OK	negbinomial.size	0.0172114	0.0421228
Adamts17	OK	negbinomial.size	7.74926e-06	3.71383e-05
Adamts18	OK	negbinomial.size	0.0703144	0.143794
Adamts19	OK	negbinomial.size	3.08967e-46	6.54791e-45
Adamts2	OK	negbinomial.size	4.48333e-136	2.14074e-134
Adamts20	OK	negbinomial.size	0.000589346	0.00206236
Adamts3	OK	negbinomial.size	0.00112446	0.0037055
Adamts4	OK	negbinomial.size	0.0706451	0.144416
Adamts5	OK	negbinomial.size	1.94242e-14	1.83401e-13
Adamts6	OK	negbinomial.size	1.99373e-39	3.78631e-38
Adamts7	OK	negbinomial.size	2.63615e-06	1.34639e-05
Adamts8	OK	negbinomial.size	5.54477e-85	1.81951e-83
Adamts9	OK	negbinomial.size	0.000291743	0.00108365
Adamtsl1	OK	negbinomial.size	6.11749e-10	4.37575e-09
Adamtsl2	OK	negbinomial.size	8.23698e-10	5.82766e-09
Adamtsl3	OK	negbinomial.size	0.00149814	0.00479113
Adamtsl4	OK	negbinomial.size	6.54618e-22	8.27898e-21
Adamtsl5	OK	negbinomial.size	5.82831e-09	3.86084e-08
Adap1	OK	negbinomial.size	0.294802	0.490191
Adap2	OK	negbinomial.size	0.00465063	0.0131828
Adap2os	OK	negbinomial.size	0.0366388	0.0817506
Adar	OK	negbinomial.size	0.00691826	0.018802
Adarb1	OK	negbinomial.size	2.95369e-38	5.52859e-37
Adarb2	OK	negbinomial.size	0.567212	0.845722
Adat1	OK	negbinomial.size	0.245377	0.420346
Adat2	OK	negbinomial.size	0.42226	0.661154
Adat3	OK	negbinomial.size	0.0398305	0.0877673
Adck1	OK	negbinomial.size	0.00855651	0.0226698
Adck2	OK	negbinomial.size	0.178839	0.320783
Adck5	OK	negbinomial.size	0.0126397	0.0321273
Adcy1	OK	negbinomial.size	5.95038e-23	7.81262e-22
Adcy10	OK	negbinomial.size	0.0177715	0.0433621
Adcy2	OK	negbinomial.size	0.418192	0.656101
Adcy3	OK	negbinomial.size	3.99354e-06	1.99013e-05
Adcy4	OK	negbinomial.size	0.0037274	0.0108443
Adcy5	OK	negbinomial.size	1.80472e-12	1.53044e-11
Adcy6	OK	negbinomial.size	4.47241e-09	2.98548e-08
Adcy7	OK	negbinomial.size	1.95535e-06	1.01327e-05
Adcy8	OK	negbinomial.size	0.112363	0.215454
Adcy9	OK	negbinomial.size	1.55306e-26	2.22789e-25
Adcyap1r1	OK	negbinomial.size	2.26062e-05	0.000101228
Add1	OK	negbinomial.size	2.46859e-11	1.94013e-10
Add2	OK	negbinomial.size	0.150423	0.276659
Add3	OK	negbinomial.size	0.00208915	0.00646986
Adgb	OK	negbinomial.size	4.79543e-05	0.000203886
Adgra1	OK	negbinomial.size	0.995167	1
Adgra2	OK	negbinomial.size	1.68529e-22	2.18453e-21
Adgra3	OK	negbinomial.size	6.70944e-11	5.14354e-10
Adgrb1	OK	negbinomial.size	0.859868	1
Adgrb2	OK	negbinomial.size	0.0239318	0.0562825
Adgrb3	OK	negbinomial.size	0.00149418	0.00478044
Adgrd1	OK	negbinomial.size	2.94712e-257	2.65206e-255
Adgre1	OK	negbinomial.size	1.15817e-07	6.8863e-07
Adgre4	OK	negbinomial.size	0.641147	0.931214
Adgre5	OK	negbinomial.size	7.62825e-07	4.13527e-06
Adgrf2	OK	negbinomial.size	0.0190079	0.0460095
Adgrf3	OK	negbinomial.size	0.437402	0.680717
Adgrf4	OK	negbinomial.size	0.459181	0.70928
Adgrf5	OK	negbinomial.size	1.17039e-34	2.02691e-33
Adgrg1	OK	negbinomial.size	4.48745e-21	5.47408e-20
Adgrg2	OK	negbinomial.size	0.000190349	0.000731899
Adgrg3	OK	negbinomial.size	0.167095	0.302924
Adgrg4	OK	negbinomial.size	0.18843	0.335313
Adgrg5	OK	negbinomial.size	0.863616	1
Adgrg6	OK	negbinomial.size	1.35222e-11	1.0861e-10
Adgrg7	OK	negbinomial.size	0.881985	1
Adgrl1	OK	negbinomial.size	2.46698e-09	1.68427e-08
Adgrl2	OK	negbinomial.size	3.62982e-13	3.22548e-12
Adgrl3	OK	negbinomial.size	0.000104837	0.000422688
Adgrl4	OK	negbinomial.size	5.57973e-22	7.0835e-21
Adgrv1	OK	negbinomial.size	0.0231247	0.0546348
Adh1	OK	negbinomial.size	1.2508e-09	8.684e-09
Adh4	OK	negbinomial.size	0.992591	1
Adh5	OK	negbinomial.size	0.00210657	0.00651949
Adh6a	OK	negbinomial.size	0.999702	1
Adh6b	OK	negbinomial.size	0.0063269	0.017346
Adhfe1	OK	negbinomial.size	4.61411e-28	6.91142e-27
Adi1	OK	negbinomial.size	0.419637	0.657893
Adig	OK	negbinomial.size	0.766456	1
Adipor1	OK	negbinomial.size	7.01801e-05	0.00029186
Adipor2	OK	negbinomial.size	0.0011658	0.00382503
Adk	OK	negbinomial.size	1.2742e-27	1.88329e-26
Adm	OK	negbinomial.size	1.07838e-29	1.68543e-28
Adnp	OK	negbinomial.size	0.0604337	0.126174
Adnp2	OK	negbinomial.size	0.110998	0.213133
Ado	OK	negbinomial.size	0.00952662	0.024963
Adora1	OK	negbinomial.size	0.00276574	0.00832282
Adora2a	OK	negbinomial.size	0.0704488	0.144044
Adora2b	OK	negbinomial.size	0.00238661	0.00729128
Adora3	OK	negbinomial.size	0.306796	0.506571
Adpgk	OK	negbinomial.size	7.92873e-05	0.00032706
Adprh	OK	negbinomial.size	7.66596e-05	0.000316891
Adprhl1	OK	negbinomial.size	2.14987e-82	6.90941e-81
Adprhl2	OK	negbinomial.size	0.00148949	0.00476865
Adprm	OK	negbinomial.size	0.00567833	0.0157692
Adra1a	OK	negbinomial.size	1.12249e-08	7.29323e-08
Adra1b	OK	negbinomial.size	9.99895e-21	1.20219e-19
Adra1d	OK	negbinomial.size	0.526647	0.795324
Adra2b	OK	negbinomial.size	0.718847	1
Adrb1	OK	negbinomial.size	0.014872	0.0371159
Adrb3	OK	negbinomial.size	0.99418	1
Adrm1	OK	negbinomial.size	5.99064e-05	0.000251504
Adsl	OK	negbinomial.size	5.80491e-63	1.53466e-61
Adss	OK	negbinomial.size	2.71802e-06	1.38488e-05
Adssl1	OK	negbinomial.size	4.32555e-31	6.98929e-30
Adtrp	OK	negbinomial.size	0.464605	0.716476
Aebp1	OK	negbinomial.size	1.44241e-63	3.83064e-62
Aebp2	OK	negbinomial.size	9.35745e-05	0.000380825
Aen	OK	negbinomial.size	4.9907e-05	0.000211535
Aes	OK	negbinomial.size	4.25762e-30	6.69909e-29
Afap1	OK	negbinomial.size	1.28594e-05	5.97914e-05
Afap1l1	OK	negbinomial.size	1.35052e-10	1.01569e-09
Afap1l2	OK	negbinomial.size	5.58353e-05	0.000235299
Afdn	OK	negbinomial.size	0.482803	0.739809
Aff1	OK	negbinomial.size	0.016368	0.040316
Aff2	OK	negbinomial.size	1.82106e-10	1.35563e-09
Aff3	OK	negbinomial.size	1.04789e-22	1.36817e-21
Aff4	OK	negbinomial.size	7.77674e-08	4.71013e-07
Afg1l	OK	negbinomial.size	0.0367688	0.0819939
Afg3l1	OK	negbinomial.size	0.101327	0.197021
Afg3l2	OK	negbinomial.size	1.75124e-23	2.33203e-22
Afm	OK	negbinomial.size	1.37951e-147	7.03189e-146
Afmid	OK	negbinomial.size	0.326969	0.534673
Afp	OK	negbinomial.size	0.927487	1
Aftph	OK	negbinomial.size	0.00749336	0.0201659
Aga	OK	negbinomial.size	2.57993e-05	0.000114454
Agap1	OK	negbinomial.size	0.00199955	0.00622121
Agap2	OK	negbinomial.size	0.156975	0.287001
Agap3	OK	negbinomial.size	0.0153109	0.0380974
Agbl1	OK	negbinomial.size	0.00230077	0.00704964
Agbl2	OK	negbinomial.size	7.81126e-49	1.70964e-47
Agbl3	OK	negbinomial.size	2.52171e-06	1.28935e-05
Agbl4	OK	negbinomial.size	0.0011834	0.00387408
Agbl5	OK	negbinomial.size	1.31854e-50	2.94368e-49
Ager	OK	negbinomial.size	0.130698	0.245579
Agfg1	OK	negbinomial.size	0.00072071	0.00247722
Agfg2	OK	negbinomial.size	0.00292241	0.00873141
Aggf1	OK	negbinomial.size	0.215681	0.376561
Agk	OK	negbinomial.size	0.143695	0.265941
Agl	OK	negbinomial.size	1.27441e-29	1.99048e-28
Agmat	OK	negbinomial.size	0.967371	1
Agmo	OK	negbinomial.size	1.17538e-06	6.24584e-06
Ago1	OK	negbinomial.size	0.00205504	0.00637184
Ago2	OK	negbinomial.size	7.62922e-11	5.81815e-10
Ago3	OK	negbinomial.size	4.53392e-06	2.23845e-05
Ago4	OK	negbinomial.size	0.0199301	0.0479687
Agpat1	OK	negbinomial.size	0.0474034	0.102249
Agpat2	OK	negbinomial.size	0.000190539	0.000732386
Agpat3	OK	negbinomial.size	1.41793e-17	1.5253e-16
Agpat4	OK	negbinomial.size	0.000285653	0.00106364
Agpat5	OK	negbinomial.size	1.28883e-05	5.99143e-05
Agps	OK	negbinomial.size	0.0612711	0.127564
Agrn	OK	negbinomial.size	2.55278e-56	6.18938e-55
Agrp	OK	negbinomial.size	1.04864e-29	1.64114e-28
Agt	OK	negbinomial.size	1.6009e-08	1.0262e-07
Agtpbp1	OK	negbinomial.size	3.99677e-22	5.10718e-21
Agtr1a	OK	negbinomial.size	3.24236e-10	2.36513e-09
Agtr2	OK	negbinomial.size	1.27759e-11	1.02827e-10
Agtrap	OK	negbinomial.size	0.0524259	0.111632
Agxt2	OK	negbinomial.size	0.694445	0.993583
Ahctf1	OK	negbinomial.size	0.0416504	0.0912619
Ahcy	OK	negbinomial.size	0.00159102	0.00505568
Ahcyl1	OK	negbinomial.size	0.0010479	0.00347473
Ahcyl2	OK	negbinomial.size	0.0171481	0.0419909
Ahdc1	OK	negbinomial.size	9.76765e-06	4.60104e-05
Ahi1	OK	negbinomial.size	0.00345982	0.0101491
Ahnak	OK	negbinomial.size	1.03379e-34	1.79433e-33
Ahnak2	OK	negbinomial.size	9.52186e-21	1.14541e-19
Ahr	OK	negbinomial.size	0.00169064	0.00533746
Ahrr	OK	negbinomial.size	0.374723	0.598538
Ahsa1	OK	negbinomial.size	0.000146958	0.000578851
Ahsa2	OK	negbinomial.size	0.000184233	0.000711069
Ahsg	OK	negbinomial.size	6.41796e-126	2.86021e-124
Aicda	OK	negbinomial.size	0.997784	1
Aida	OK	negbinomial.size	0.00149918	0.00479249
Aif1	OK	negbinomial.size	0.00842881	0.0223847
Aif1l	OK	negbinomial.size	3.74701e-30	5.91159e-29
Aifm1	OK	negbinomial.size	7.76269e-07	4.20523e-06
Aifm2	OK	negbinomial.size	0.225855	0.391983
Aifm3	OK	negbinomial.size	0.724014	1
Aig1	OK	negbinomial.size	0.0389702	0.0861476
Aim2	OK	negbinomial.size	0.0081578	0.0217414
Aimp1	OK	negbinomial.size	0.000239966	0.000905855
Aimp2	OK	negbinomial.size	0.0272624	0.0632169
Aip	OK	negbinomial.size	9.96056e-05	0.000403336
Aire	OK	negbinomial.size	0.991216	1
Airn	OK	negbinomial.size	2.16995e-13	1.94672e-12
Ajap1	OK	negbinomial.size	0.720708	1
Ajuba	OK	negbinomial.size	9.10499e-05	0.000371714
Ak1	OK	negbinomial.size	5.59193e-79	1.73751e-77
Ak2	OK	negbinomial.size	0.0519053	0.110614
Ak3	OK	negbinomial.size	3.06852e-08	1.91809e-07
Ak4	OK	negbinomial.size	0.209328	0.367388
Ak5	OK	negbinomial.size	0.0133952	0.0338088
Ak6	OK	negbinomial.size	0.00382388	0.011096
Ak7	OK	negbinomial.size	0.125768	0.237517
Ak8	OK	negbinomial.size	0.0945176	0.185305
Ak9	OK	negbinomial.size	0.19616	0.347302
Akain1	OK	negbinomial.size	0.994468	1
Akap1	OK	negbinomial.size	3.49365e-15	3.40021e-14
Akap10	OK	negbinomial.size	0.483294	0.740513
Akap11	OK	negbinomial.size	0.126231	0.238226
Akap12	OK	negbinomial.size	2.49413e-79	7.77032e-78
Akap13	OK	negbinomial.size	3.5207e-11	2.74214e-10
Akap14	OK	negbinomial.size	0.923606	1
Akap17b	OK	negbinomial.size	0.00456973	0.0129833
Akap2	OK	negbinomial.size	0.0183512	0.044637
Akap5	OK	negbinomial.size	0.00274171	0.00825583
Akap6	OK	negbinomial.size	1.02902e-13	9.37899e-13
Akap7	OK	negbinomial.size	0.295308	0.490998
Akap8	OK	negbinomial.size	0.0303213	0.0692395
Akap8l	OK	negbinomial.size	0.122189	0.231712
Akap9	OK	negbinomial.size	0.00588898	0.0162885
Akip1	OK	negbinomial.size	5.96929e-09	3.94976e-08
Akirin1	OK	negbinomial.size	0.196573	0.347871
Akirin2	OK	negbinomial.size	0.0811282	0.162653
Akna	OK	negbinomial.size	0.0194173	0.0468841
Aknad1	OK	negbinomial.size	0.718386	1
Akr1a1	OK	negbinomial.size	7.15177e-51	1.60124e-49
Akr1b10	OK	negbinomial.size	3.36579e-07	1.90124e-06
Akr1b3	OK	negbinomial.size	0.0362652	0.0810408
Akr1b7	OK	negbinomial.size	0.998511	1
Akr1b8	OK	negbinomial.size	3.20252e-08	1.99758e-07
Akr1c13	OK	negbinomial.size	0.125258	0.23663
Akr1c14	OK	negbinomial.size	8.03018e-06	3.83433e-05
Akr1c19	OK	negbinomial.size	0.0414651	0.090924
Akr1cl	OK	negbinomial.size	0.501745	0.76398
Akr1d1	OK	negbinomial.size	0.00400658	0.0115474
Akr1e1	OK	negbinomial.size	0.180209	0.32287
Akr7a5	OK	negbinomial.size	0.561763	0.839095
Akt1	OK	negbinomial.size	0.00795137	0.0212591
Akt1s1	OK	negbinomial.size	0.0387058	0.0856763
Akt2	OK	negbinomial.size	4.26456e-05	0.000182911
Akt3	OK	negbinomial.size	1.44516e-10	1.08303e-09
Aktip	OK	negbinomial.size	0.787452	1
Alad	OK	negbinomial.size	0.000211668	0.000806318
Alas1	OK	negbinomial.size	1.12971e-68	3.15416e-67
Alas2	OK	negbinomial.size	6.56437e-43	1.32061e-41
Alb	OK	negbinomial.size	5.44392e-87	1.81441e-85
Alcam	OK	negbinomial.size	8.10253e-63	2.13967e-61
Aldh16a1	OK	negbinomial.size	0.0469319	0.101335
Aldh18a1	OK	negbinomial.size	7.38282e-10	5.24236e-09
Aldh1a1	OK	negbinomial.size	1.22014e-30	1.94997e-29
Aldh1a2	OK	negbinomial.size	9.54852e-16	9.531e-15
Aldh1a3	OK	negbinomial.size	7.10699e-05	0.00029535
Aldh1a7	OK	negbinomial.size	3.4248e-12	2.85059e-11
Aldh1b1	OK	negbinomial.size	2.61053e-37	4.77549e-36
Aldh1l1	OK	negbinomial.size	8.97574e-13	7.755e-12
Aldh1l2	OK	negbinomial.size	0.00162294	0.00514314
Aldh2	OK	negbinomial.size	4.68879e-42	9.30481e-41
Aldh3a2	OK	negbinomial.size	0.182651	0.326544
Aldh3b1	OK	negbinomial.size	0.00020385	0.0007792
Aldh3b3	OK	negbinomial.size	0.262562	0.444898
Aldh4a1	OK	negbinomial.size	2.17974e-06	1.12259e-05
Aldh5a1	OK	negbinomial.size	2.28207e-09	1.56213e-08
Aldh6a1	OK	negbinomial.size	1.46771e-05	6.76519e-05
Aldh7a1	OK	negbinomial.size	4.44242e-12	3.67147e-11
Aldh9a1	OK	negbinomial.size	0.0572384	0.120497
Aldoart1	OK	negbinomial.size	0.0206706	0.049537
Aldoart2	OK	negbinomial.size	0.319652	0.524614
Aldob	OK	negbinomial.size	0.638539	0.92835
Aldoc	OK	negbinomial.size	5.04046e-13	4.4402e-12
Alg1	OK	negbinomial.size	0.00132897	0.00430425
Alg10b	OK	negbinomial.size	3.77303e-05	0.000163296
Alg11	OK	negbinomial.size	0.0017254	0.00543401
Alg12	OK	negbinomial.size	0.0127432	0.0323586
Alg13	OK	negbinomial.size	0.00188294	0.00588893
Alg14	OK	negbinomial.size	8.50573e-06	4.04818e-05
Alg2	OK	negbinomial.size	0.0052055	0.0145814
Alg3	OK	negbinomial.size	0.000995409	0.00331383
Alg5	OK	negbinomial.size	0.00311766	0.00925919
Alg6	OK	negbinomial.size	0.0849623	0.16918
Alg8	OK	negbinomial.size	0.00706743	0.0191585
Alg9	OK	negbinomial.size	0.417516	0.65525
Alk	OK	negbinomial.size	5.33861e-05	0.000225546
Alkal1	OK	negbinomial.size	0.319132	0.523907
Alkal2	OK	negbinomial.size	0.199742	0.352813
Alkbh1	OK	negbinomial.size	2.06316e-12	1.74141e-11
Alkbh2	OK	negbinomial.size	0.05913	0.123933
Alkbh3	OK	negbinomial.size	0.0618805	0.128672
Alkbh3os1	OK	negbinomial.size	0.650496	0.942043
Alkbh4	OK	negbinomial.size	0.418769	0.656698
Alkbh5	OK	negbinomial.size	0.113585	0.217546
Alkbh6	OK	negbinomial.size	0.000211755	0.000806517
Alkbh7	OK	negbinomial.size	6.64677e-12	5.44328e-11
Alkbh8	OK	negbinomial.size	0.0477975	0.102985
Allc	OK	negbinomial.size	0.199833	0.352921
Alms1	OK	negbinomial.size	0.659489	0.952415
Alox12	OK	negbinomial.size	0.0932026	0.183095
Alox5	OK	negbinomial.size	0.00321417	0.00951321
Alox5ap	OK	negbinomial.size	0.185112	0.330414
Alox8	OK	negbinomial.size	8.88913e-06	4.21779e-05
Aloxe3	OK	negbinomial.size	0.0606975	0.126617
Alpk1	OK	negbinomial.size	6.19333e-10	4.42865e-09
Alpk2	OK	negbinomial.size	4.66397e-17	4.931e-16
Alpk3	OK	negbinomial.size	2.8937e-12	2.41886e-11
Alpl	OK	negbinomial.size	0.00471782	0.0133329
Als2	OK	negbinomial.size	0.65302	0.944793
Als2cl	OK	negbinomial.size	0.399435	0.631629
Als2cr12	OK	negbinomial.size	0.10603	0.204973
Alx3	OK	negbinomial.size	0.357951	0.576432
Alx4	OK	negbinomial.size	0.999998	1
Alyref	OK	negbinomial.size	0.0284278	0.0655101
Alyref2	OK	negbinomial.size	0.535476	0.806382
Amacr	OK	negbinomial.size	0.00165298	0.00522828
Ambra1	OK	negbinomial.size	0.00704399	0.0191038
Amd1	OK	negbinomial.size	1.33171e-09	9.22651e-09
Amd2	OK	negbinomial.size	2.50391e-12	2.10204e-11
Amdhd1	OK	negbinomial.size	0.915635	1
Amdhd2	OK	negbinomial.size	0.0183642	0.0446593
Amer1	OK	negbinomial.size	0.686436	0.984162
Amfr	OK	negbinomial.size	6.2077e-05	0.000260056
Amhr2	OK	negbinomial.size	0.0217406	0.0518095
Amigo1	OK	negbinomial.size	0.00217149	0.00669472
Amigo2	OK	negbinomial.size	0.000624324	0.00217274
Amigo3	OK	negbinomial.size	0.00587384	0.0162524
Ammecr1	OK	negbinomial.size	5.83751e-11	4.50314e-10
Ammecr1l	OK	negbinomial.size	1.70857e-06	8.90715e-06
Amn	OK	negbinomial.size	0.999999	1
Amn1	OK	negbinomial.size	0.308388	0.508913
Amot	OK	negbinomial.size	0.000908946	0.00305555
Amotl1	OK	negbinomial.size	7.00188e-21	8.46631e-20
Amotl2	OK	negbinomial.size	0.126667	0.238944
Ampd1	OK	negbinomial.size	0.266692	0.450722
Ampd2	OK	negbinomial.size	9.10095e-06	4.30781e-05
Ampd3	OK	negbinomial.size	5.42989e-07	3.00197e-06
Amph	OK	negbinomial.size	0.0562518	0.118709
Amt	OK	negbinomial.size	0.268219	0.452975
Amy1	OK	negbinomial.size	0.0314644	0.0715355
Amz1	OK	negbinomial.size	0.143516	0.265695
Amz2	OK	negbinomial.size	0.00472885	0.0133624
Anapc1	OK	negbinomial.size	0.0466074	0.100727
Anapc10	OK	negbinomial.size	4.56911e-05	0.000194653
Anapc11	OK	negbinomial.size	7.04661e-31	1.13235e-29
Anapc13	OK	negbinomial.size	3.31519e-52	7.58217e-51
Anapc15	OK	negbinomial.size	0.00197891	0.006166
Anapc15-ps	OK	negbinomial.size	0.0986799	0.192513
Anapc16	OK	negbinomial.size	0.000271325	0.00101474
Anapc2	OK	negbinomial.size	7.29781e-07	3.96717e-06
Anapc4	OK	negbinomial.size	0.276169	0.464358
Anapc5	OK	negbinomial.size	1.43638e-05	6.63512e-05
Anapc7	OK	negbinomial.size	0.265206	0.448535
Ang	OK	negbinomial.size	2.11209e-07	1.21956e-06
Angel1	OK	negbinomial.size	7.70228e-20	8.96122e-19
Angel2	OK	negbinomial.size	0.289253	0.482404
Angpt1	OK	negbinomial.size	1.87601e-58	4.68942e-57
Angpt2	OK	negbinomial.size	4.51686e-12	3.72772e-11
Angpt4	OK	negbinomial.size	0.785361	1
Angptl1	OK	negbinomial.size	5.60618e-14	5.1804e-13
Angptl2	OK	negbinomial.size	8.77576e-52	1.9954e-50
Angptl4	OK	negbinomial.size	2.39825e-78	7.3541e-77
Angptl6	OK	negbinomial.size	0.244078	0.418556
Angptl7	OK	negbinomial.size	6.94118e-36	1.235e-34
Ank	OK	negbinomial.size	3.84523e-76	1.15194e-74
Ank1	OK	negbinomial.size	1.66344e-123	7.30196e-122
Ank2	OK	negbinomial.size	5.20955e-19	5.86846e-18
Ank3	OK	negbinomial.size	7.26721e-21	8.78259e-20
Ankar	OK	negbinomial.size	0.965187	1
Ankdd1a	OK	negbinomial.size	0.951573	1
Ankdd1b	OK	negbinomial.size	0.552114	0.826652
Ankef1	OK	negbinomial.size	0.235055	0.405335
Ankfn1	OK	negbinomial.size	0.00342106	0.0100518
Ankfy1	OK	negbinomial.size	0.00668753	0.0182279
Ankhd1	OK	negbinomial.size	0.0157182	0.03897
Ankib1	OK	negbinomial.size	0.00119927	0.0039211
Ankle1	OK	negbinomial.size	0.288111	0.481049
Ankle2	OK	negbinomial.size	0.00383678	0.0111266
Ankmy1	OK	negbinomial.size	0.847167	1
Ankmy2	OK	negbinomial.size	0.233762	0.403461
Ankra2	OK	negbinomial.size	0.00613426	0.0168811
Ankrd1	OK	negbinomial.size	0	0
Ankrd10	OK	negbinomial.size	0.52585	0.794223
Ankrd11	OK	negbinomial.size	2.71178e-05	0.000119757
Ankrd12	OK	negbinomial.size	3.55904e-09	2.39628e-08
Ankrd13a	OK	negbinomial.size	0.00423255	0.0121329
Ankrd13b	OK	negbinomial.size	0.329659	0.53832
Ankrd13c	OK	negbinomial.size	0.0847484	0.168797
Ankrd13d	OK	negbinomial.size	0.79574	1
Ankrd16	OK	negbinomial.size	0.0276824	0.0640194
Ankrd17	OK	negbinomial.size	0.69477	0.993918
Ankrd2	OK	negbinomial.size	0.753902	1
Ankrd22	OK	negbinomial.size	0.986078	1
Ankrd23	OK	negbinomial.size	1.467e-42	2.94116e-41
Ankrd24	OK	negbinomial.size	0.374585	0.5984
Ankrd26	OK	negbinomial.size	0.171508	0.309771
Ankrd27	OK	negbinomial.size	0.000381369	0.0013864
Ankrd28	OK	negbinomial.size	0.368625	0.590492
Ankrd29	OK	negbinomial.size	2.36135e-07	1.35779e-06
Ankrd31	OK	negbinomial.size	0.000375766	0.00136752
Ankrd33b	OK	negbinomial.size	1.40767e-06	7.41783e-06
Ankrd34a	OK	negbinomial.size	0.371215	0.593948
Ankrd35	OK	negbinomial.size	0.0711383	0.145183
Ankrd36	OK	negbinomial.size	9.23341e-06	4.36521e-05
Ankrd37	OK	negbinomial.size	0.0287648	0.0661759
Ankrd39	OK	negbinomial.size	0.643711	0.933893
Ankrd40	OK	negbinomial.size	1.99249e-31	3.23964e-30
Ankrd42	OK	negbinomial.size	0.0191956	0.0464111
Ankrd44	OK	negbinomial.size	0.000469447	0.00167766
Ankrd45	OK	negbinomial.size	0.155661	0.284821
Ankrd46	OK	negbinomial.size	0.0610779	0.127286
Ankrd49	OK	negbinomial.size	0.00810647	0.0216367
Ankrd50	OK	negbinomial.size	0.000963767	0.00321765
Ankrd52	OK	negbinomial.size	0.844347	1
Ankrd54	OK	negbinomial.size	0.141344	0.26242
Ankrd55	OK	negbinomial.size	0.104852	0.202919
Ankrd6	OK	negbinomial.size	0.944696	1
Ankrd63	OK	negbinomial.size	0.00170299	0.00537355
Ankrd7	OK	negbinomial.size	0.999631	1
Ankrd9	OK	negbinomial.size	1.06078e-18	1.18074e-17
Anks1	OK	negbinomial.size	0.0169725	0.041621
Anks1b	OK	negbinomial.size	7.9552e-14	7.29341e-13
Anks3	OK	negbinomial.size	4.75963e-06	2.34296e-05
Anks6	OK	negbinomial.size	0.0627818	0.130268
Ankub1	OK	negbinomial.size	0.954112	1
Ankzf1	OK	negbinomial.size	0.118302	0.225382
Anln	OK	negbinomial.size	2.74812e-29	4.25249e-28
Ano1	OK	negbinomial.size	3.42997e-12	2.85387e-11
Ano10	OK	negbinomial.size	0.0589761	0.123644
Ano2	OK	negbinomial.size	0.0366457	0.0817584
Ano3	OK	negbinomial.size	0.0868242	0.172359
Ano4	OK	negbinomial.size	1.74467e-06	9.08728e-06
Ano5	OK	negbinomial.size	0.625005	0.912526
Ano6	OK	negbinomial.size	4.84125e-06	2.38013e-05
Ano7	OK	negbinomial.size	0.689257	0.987662
Ano8	OK	negbinomial.size	0.109709	0.211005
Ano9	OK	negbinomial.size	1	1
Anp32a	OK	negbinomial.size	1.90671e-12	1.61401e-11
Anp32b	OK	negbinomial.size	1.40066e-38	2.63223e-37
Anp32e	OK	negbinomial.size	2.04857e-06	1.0583e-05
Anpep	OK	negbinomial.size	1.17347e-05	5.48235e-05
Antxr1	OK	negbinomial.size	2.17345e-92	7.56729e-91
Antxr2	OK	negbinomial.size	9.2056e-18	9.96684e-17
Anxa1	OK	negbinomial.size	1.69808e-24	2.3072e-23
Anxa10	OK	negbinomial.size	0.988811	1
Anxa11	OK	negbinomial.size	0.00512207	0.0143711
Anxa11os	OK	negbinomial.size	1	1
Anxa2	OK	negbinomial.size	8.6003e-217	6.38797e-215
Anxa3	OK	negbinomial.size	3.81351e-16	3.8794e-15
Anxa4	OK	negbinomial.size	0.00123511	0.00402812
Anxa5	OK	negbinomial.size	5.38677e-161	2.94473e-159
Anxa6	OK	negbinomial.size	8.108e-32	1.335e-30
Anxa7	OK	negbinomial.size	0.000155999	0.000611171
Anxa8	OK	negbinomial.size	0.00266987	0.00805402
Anxa9	OK	negbinomial.size	0.754611	1
Aoah	OK	negbinomial.size	0.00887123	0.0234425
Aoc1	OK	negbinomial.size	1	1
Aoc2	OK	negbinomial.size	0.788151	1
Aoc3	OK	negbinomial.size	8.47372e-41	1.65216e-39
Aox1	OK	negbinomial.size	0.000407284	0.00147489
Aox2	OK	negbinomial.size	0.802528	1
Aox3	OK	negbinomial.size	0.728392	1
Aox4	OK	negbinomial.size	0.38105	0.607028
Ap1ar	OK	negbinomial.size	0.336774	0.54791
Ap1b1	OK	negbinomial.size	0.000517489	0.00183533
Ap1g1	OK	negbinomial.size	0.0570915	0.120242
Ap1g2	OK	negbinomial.size	0.0297118	0.0680802
Ap1m1	OK	negbinomial.size	0.348097	0.563026
Ap1s1	OK	negbinomial.size	4.35679e-09	2.91162e-08
Ap1s2	OK	negbinomial.size	0.00376083	0.0109294
Ap1s3	OK	negbinomial.size	1.43727e-05	6.63795e-05
Ap2a1	OK	negbinomial.size	0.00410183	0.0117947
Ap2a2	OK	negbinomial.size	6.85644e-05	0.00028575
Ap2b1	OK	negbinomial.size	7.96545e-07	4.31307e-06
Ap2m1	OK	negbinomial.size	0.031225	0.0710464
Ap2s1	OK	negbinomial.size	2.23528e-40	4.32579e-39
Ap3b1	OK	negbinomial.size	0.0187406	0.0454236
Ap3b2	OK	negbinomial.size	0.544595	0.817836
Ap3d1	OK	negbinomial.size	0.324477	0.531265
Ap3m1	OK	negbinomial.size	6.34715e-06	3.08036e-05
Ap3m2	OK	negbinomial.size	0.140624	0.261373
Ap3s1	OK	negbinomial.size	1.02802e-07	6.13587e-07
Ap3s2	OK	negbinomial.size	0.0123777	0.0315367
Ap4b1	OK	negbinomial.size	0.0076496	0.0205436
Ap4e1	OK	negbinomial.size	0.0574169	0.120829
Ap4m1	OK	negbinomial.size	0.891166	1
Ap4s1	OK	negbinomial.size	7.28593e-08	4.42087e-07
Ap5b1	OK	negbinomial.size	0.445608	0.69151
Ap5m1	OK	negbinomial.size	0.000141416	0.000558715
Ap5s1	OK	negbinomial.size	0.00126652	0.00411966
Ap5z1	OK	negbinomial.size	0.00167125	0.00528124
Apaf1	OK	negbinomial.size	4.72612e-07	2.63278e-06
Apba1	OK	negbinomial.size	1.90212e-10	1.41417e-09
Apba2	OK	negbinomial.size	0.000550184	0.0019407
Apba3	OK	negbinomial.size	0.161315	0.293787
Apbb1	OK	negbinomial.size	1.6338e-43	3.31823e-42
Apbb1ip	OK	negbinomial.size	0.000326372	0.00119946
Apbb2	OK	negbinomial.size	0.002436	0.00742316
Apc	OK	negbinomial.size	0.00039372	0.0014293
Apc2	OK	negbinomial.size	0.737787	1
Apcdd1	OK	negbinomial.size	5.77107e-08	3.52732e-07
Apeh	OK	negbinomial.size	0.0285491	0.0657444
Apela	OK	negbinomial.size	0.0394431	0.0870285
Apex1	OK	negbinomial.size	0.000970414	0.00323799
Apex2	OK	negbinomial.size	6.65544e-65	1.79191e-63
Aph1a	OK	negbinomial.size	1.2169e-58	3.05492e-57
Aph1b	OK	negbinomial.size	2.5186e-05	0.000111881
Aph1c	OK	negbinomial.size	0.443476	0.688612
Api5	OK	negbinomial.size	0.00742683	0.0200052
Apip	OK	negbinomial.size	0.00485521	0.0136897
Aplf	OK	negbinomial.size	0.000593339	0.00207323
Apln	OK	negbinomial.size	0.00629107	0.0172619
Aplnr	OK	negbinomial.size	6.16155e-11	4.74529e-10
Aplp1	OK	negbinomial.size	5.20106e-07	2.88363e-06
Aplp2	OK	negbinomial.size	8.48467e-19	9.45764e-18
Apmap	OK	negbinomial.size	0.0603117	0.125981
Apoa2	OK	negbinomial.size	0.000285673	0.00106364
Apobec1	OK	negbinomial.size	0.188702	0.335686
Apobec2	OK	negbinomial.size	4.65549e-61	1.20359e-59
Apobec3	OK	negbinomial.size	0.0178203	0.0434632
Apobr	OK	negbinomial.size	0.890565	1
Apoc1	OK	negbinomial.size	3.64887e-22	4.67539e-21
Apoc2	OK	negbinomial.size	0.469654	0.723404
Apod	OK	negbinomial.size	0.000498697	0.00177484
Apoe	OK	negbinomial.size	0	0
Apoh	OK	negbinomial.size	0.295413	0.491137
Apol6	OK	negbinomial.size	0.814401	1
Apol7b	OK	negbinomial.size	0.0459858	0.0995863
Apol7d	OK	negbinomial.size	0.647927	0.938962
Apol7e	OK	negbinomial.size	0.905624	1
Apol9a	OK	negbinomial.size	0.959719	1
Apol9b	OK	negbinomial.size	0.977138	1
Apold1	OK	negbinomial.size	0.000559013	0.00196621
Apoo	OK	negbinomial.size	1.49379e-17	1.60395e-16
Apool	OK	negbinomial.size	5.41864e-06	2.65175e-05
Apopt1	OK	negbinomial.size	0.000163984	0.000639671
App	OK	negbinomial.size	5.2363e-77	1.57675e-75
Appbp2	OK	negbinomial.size	0.000744026	0.0025495
Appl1	OK	negbinomial.size	0.0762903	0.154222
Appl2	OK	negbinomial.size	5.32345e-07	2.9459e-06
Aprt	OK	negbinomial.size	2.17145e-25	3.03135e-24
Aptx	OK	negbinomial.size	0.0261108	0.0608663
Aqp1	OK	negbinomial.size	1.12417e-65	3.05131e-64
Aqp11	OK	negbinomial.size	0.236757	0.40791
Aqp2	OK	negbinomial.size	0.471077	0.725071
Aqp4	OK	negbinomial.size	2.40238e-10	1.77035e-09
Aqp5	OK	negbinomial.size	0.376317	0.600602
Aqp7	OK	negbinomial.size	2.23897e-12	1.88504e-11
Aqp8	OK	negbinomial.size	1.47889e-07	8.69826e-07
Aqp9	OK	negbinomial.size	0.481556	0.738284
Aqr	OK	negbinomial.size	0.000415786	0.00150334
Ar	OK	negbinomial.size	0.00564784	0.0156957
Araf	OK	negbinomial.size	0.442178	0.686916
Arap1	OK	negbinomial.size	5.39811e-07	2.9851e-06
Arap2	OK	negbinomial.size	0.000304717	0.00112721
Arap3	OK	negbinomial.size	0.107892	0.207986
Arc	OK	negbinomial.size	0.866131	1
Arcn1	OK	negbinomial.size	3.92953e-11	3.05141e-10
Arel1	OK	negbinomial.size	0.0826497	0.165193
Arf1	OK	negbinomial.size	9.96278e-20	1.1551e-18
Arf2	OK	negbinomial.size	0.00171525	0.00540506
Arf3	OK	negbinomial.size	1.0296e-05	4.84116e-05
Arf4	OK	negbinomial.size	1.60186e-88	5.40038e-87
Arf4os	OK	negbinomial.size	0.232944	0.402223
Arf5	OK	negbinomial.size	0.000952686	0.00318519
Arf6	OK	negbinomial.size	0.000290835	0.00108062
Arfgap1	OK	negbinomial.size	0.0222631	0.0528947
Arfgap2	OK	negbinomial.size	0.146345	0.270097
Arfgap3	OK	negbinomial.size	2.38162e-07	1.3681e-06
Arfgef1	OK	negbinomial.size	1.6359e-20	1.95181e-19
Arfgef2	OK	negbinomial.size	2.71796e-05	0.000120008
Arfgef3	OK	negbinomial.size	0.507803	0.771448
Arfip1	OK	negbinomial.size	1.72423e-10	1.28518e-09
Arfip2	OK	negbinomial.size	0.0282107	0.0650804
Arfrp1	OK	negbinomial.size	0.026295	0.0612651
Arg1	OK	negbinomial.size	0.437981	0.681301
Arg2	OK	negbinomial.size	0.2633	0.44602
Arglu1	OK	negbinomial.size	0.0252196	0.0589594
Arhgap1	OK	negbinomial.size	2.17434e-14	2.04886e-13
Arhgap10	OK	negbinomial.size	0.257757	0.438026
Arhgap11a	OK	negbinomial.size	5.39793e-45	1.12263e-43
Arhgap12	OK	negbinomial.size	0.223459	0.388402
Arhgap15	OK	negbinomial.size	0.0433422	0.094491
Arhgap17	OK	negbinomial.size	0.00728793	0.0196968
Arhgap18	OK	negbinomial.size	1.31568e-12	1.12429e-11
Arhgap19	OK	negbinomial.size	0.000387888	0.00140922
Arhgap20	OK	negbinomial.size	4.81695e-12	3.96839e-11
Arhgap20os	OK	negbinomial.size	0.571124	0.849984
Arhgap21	OK	negbinomial.size	6.53923e-98	2.37575e-96
Arhgap22	OK	negbinomial.size	0.0331615	0.0749426
Arhgap23	OK	negbinomial.size	0.000924407	0.00310173
Arhgap24	OK	negbinomial.size	8.8308e-07	4.75631e-06
Arhgap25	OK	negbinomial.size	0.548676	0.822539
Arhgap26	OK	negbinomial.size	3.04426e-30	4.80935e-29
Arhgap27	OK	negbinomial.size	0.117923	0.224714
Arhgap27os1	OK	negbinomial.size	0.911274	1
Arhgap28	OK	negbinomial.size	3.97881e-12	3.2953e-11
Arhgap29	OK	negbinomial.size	0.0847948	0.168861
Arhgap30	OK	negbinomial.size	0.0539921	0.114664
Arhgap31	OK	negbinomial.size	6.08188e-54	1.4359e-52
Arhgap32	OK	negbinomial.size	0.135626	0.253405
Arhgap33	OK	negbinomial.size	0.0029417	0.0087812
Arhgap33os	OK	negbinomial.size	1	1
Arhgap35	OK	negbinomial.size	0.144054	0.266521
Arhgap36	OK	negbinomial.size	0.862334	1
Arhgap39	OK	negbinomial.size	0.292759	0.487376
Arhgap4	OK	negbinomial.size	0.0502806	0.107583
Arhgap40	OK	negbinomial.size	0.663181	0.956742
Arhgap42	OK	negbinomial.size	0.000449539	0.00161342
Arhgap44	OK	negbinomial.size	0.000259999	0.000976438
Arhgap45	OK	negbinomial.size	0.00281451	0.00845396
Arhgap5	OK	negbinomial.size	3.50889e-06	1.76242e-05
Arhgap6	OK	negbinomial.size	2.78903e-17	2.97153e-16
Arhgap8	OK	negbinomial.size	0.0625306	0.129828
Arhgap9	OK	negbinomial.size	0.115342	0.220514
Arhgdia	OK	negbinomial.size	3.57928e-37	6.53232e-36
Arhgdib	OK	negbinomial.size	2.28196e-15	2.23956e-14
Arhgdig	OK	negbinomial.size	0.274403	0.461786
Arhgef1	OK	negbinomial.size	9.1706e-09	5.9884e-08
Arhgef10	OK	negbinomial.size	3.32518e-06	1.67635e-05
Arhgef10l	OK	negbinomial.size	0.093488	0.183594
Arhgef11	OK	negbinomial.size	0.00204933	0.00635834
Arhgef12	OK	negbinomial.size	6.1515e-05	0.000257887
Arhgef15	OK	negbinomial.size	1.39768e-05	6.46785e-05
Arhgef16	OK	negbinomial.size	0.196013	0.347091
Arhgef17	OK	negbinomial.size	2.1253e-10	1.57211e-09
Arhgef18	OK	negbinomial.size	0.060979	0.127137
Arhgef19	OK	negbinomial.size	0.00359392	0.0105083
Arhgef2	OK	negbinomial.size	5.08092e-07	2.81903e-06
Arhgef25	OK	negbinomial.size	1.24922e-12	1.07023e-11
Arhgef26	OK	negbinomial.size	1.36535e-06	7.20294e-06
Arhgef28	OK	negbinomial.size	0.00138005	0.00444997
Arhgef3	OK	negbinomial.size	0.0602495	0.125862
Arhgef33	OK	negbinomial.size	0.00294925	0.00880036
Arhgef37	OK	negbinomial.size	0.0341497	0.0768345
Arhgef38	OK	negbinomial.size	0.341094	0.55386
Arhgef39	OK	negbinomial.size	4.93504e-08	3.03696e-07
Arhgef4	OK	negbinomial.size	0.0406305	0.0892863
Arhgef40	OK	negbinomial.size	1.30324e-18	1.44786e-17
Arhgef5	OK	negbinomial.size	0.382985	0.609572
Arhgef6	OK	negbinomial.size	0.042913	0.0936425
Arhgef7	OK	negbinomial.size	0.000631307	0.00219443
Arhgef9	OK	negbinomial.size	0.958087	1
Arid1a	OK	negbinomial.size	0.000467164	0.00167052
Arid1b	OK	negbinomial.size	1.13157e-06	6.02535e-06
Arid2	OK	negbinomial.size	1.86225e-06	9.67384e-06
Arid3a	OK	negbinomial.size	0.212794	0.372381
Arid3b	OK	negbinomial.size	0.0650301	0.134267
Arid4a	OK	negbinomial.size	0.00296065	0.008831
Arid4b	OK	negbinomial.size	0.0570212	0.120127
Arid5a	OK	negbinomial.size	2.74639e-09	1.86631e-08
Arid5b	OK	negbinomial.size	3.98218e-13	3.53054e-12
Arih1	OK	negbinomial.size	9.15167e-67	2.51317e-65
Arih2	OK	negbinomial.size	0.0488048	0.104799
Arl1	OK	negbinomial.size	8.9717e-11	6.81971e-10
Arl10	OK	negbinomial.size	0.628963	0.917218
Arl11	OK	negbinomial.size	0.78879	1
Arl13b	OK	negbinomial.size	0.00139177	0.00448406
Arl14ep	OK	negbinomial.size	0.00530941	0.0148347
Arl15	OK	negbinomial.size	1.56735e-11	1.25115e-10
Arl16	OK	negbinomial.size	4.30868e-05	0.000184668
Arl2	OK	negbinomial.size	7.02976e-06	3.38915e-05
Arl2bp	OK	negbinomial.size	0.140739	0.261526
Arl3	OK	negbinomial.size	1.08717e-05	5.10055e-05
Arl4a	OK	negbinomial.size	5.13071e-06	2.51558e-05
Arl4c	OK	negbinomial.size	0.000475424	0.00169773
Arl4d	OK	negbinomial.size	1.84934e-05	8.4068e-05
Arl5a	OK	negbinomial.size	1.15614e-11	9.33406e-11
Arl5b	OK	negbinomial.size	0.00474182	0.0133957
Arl5c	OK	negbinomial.size	0.0286673	0.0659776
Arl6	OK	negbinomial.size	0.267509	0.451972
Arl6ip1	OK	negbinomial.size	7.1864e-22	9.06416e-21
Arl6ip4	OK	negbinomial.size	0.000564495	0.00198311
Arl6ip5	OK	negbinomial.size	0.0277487	0.0641537
Arl6ip6	OK	negbinomial.size	0.0362901	0.0810886
[truncated: 21,399 more rows]

## Sheet: Table 8
Supplementary Table 8. Inference of transcription factor activity in different subtypes of fibroblasts and cardiomyocytes.
		Enrichment	Enrichment	Enrichment	Enrichment	Enrichment	Enrichment	Enrichment	Enrichment
		AUC	NES	MotifSimilarityQvalue	OrthologousIdentity	Annotation	Context	TargetGenes	RankAtMax
TF	MotifID
Ahctf1	cisbp__M00750	0.0611134	3.24354	0	1	gene is directly annotated	frozenset({'weight>75.0%', 'activating', 'mm10_500bp_up_100bp_down_full_tx_v10_clust.genes_vs_motifs.rankings'})	[('Bcl6', 0.4983324330313888), ('Kif5b', 0.6477131099776766), ('Atg13', 1.734251580471877), ('Gorasp2', 2.2247326274532617), ('Pitpnm2', 2.724743060744559), ('Supt4a', 0.5727219747598661), ('Sod1', 1.00263585673074), ('Fgf9', 0.6838950939845722), ('Ubald2', 0.9238303604239068), ('Filip1l', 2.913575731949746), ('Tmem184b', 3.0009431084046883), ('Fbxl17', 0.9905719917928818), ('Txnip', 0.5865697759…	4948
Ahr	metacluster_198.7	0.0642914	3.25771	0	0.731677	gene is orthologous to ENSG00000106546 in H. sapiens (identity = 73%) which is directly annotated for motif	frozenset({'weight>75.0%', 'activating', 'mm10_500bp_up_100bp_down_full_tx_v10_clust.genes_vs_motifs.rankings'})	[('Msi2', 2.042033192689068), ('N6amt1', 1.585171742689854), ('Usp28', 0.9634010377111756), ('Tspan3', 0.9806635850961604), ('Tubgcp3', 0.479688659188784), ('Add3', 3.105035279278057), ('Racgap1', 0.6345369252768486), ('Stx8', 0.7725593594095492), ('Nedd4', 3.792141727508888), ('Dnajc10', 0.5813228453593843), ('Ilvbl', 1.4585958829549708), ('Nubpl', 2.55918157408211), ('Abhd8', 1.200189356251832)…	639
Arid3a	tfdimers__MD00350	0.0594568	3.14959	3.94e-07	0.814503	motif similar to tfdimers__MD00084 ('M01654_reverse_1_M01350_forward dimer: DRI1 / Nkx2-4'; q-value = 3.94e-07) which is annotated for orthologous gene ENSG00000116017 in H. sapiens (identity = 81%)	frozenset({'weight>75.0%', 'activating', 'mm10_500bp_up_100bp_down_full_tx_v10_clust.genes_vs_motifs.rankings'})	[('Homer2', 1.9595197510071067), ('Tada3', 0.5311283321002191), ('Cdc26', 0.8593378561098929), ('Sbno1', 0.9294067430396934), ('Hp1bp3', 0.992488267299324), ('Eif4ebp1', 1.3355612453163743), ('Prdm4', 0.480744804519746), ('Coa5', 3.4482156871149536), ('Cap1', 5.07260984444295), ('Pcolce2', 2.010150215697029), ('Adam32', 1.7449191595577906), ('Phf6', 2.8850182747343878), ('Cenpa', 0.47644650727563…	4753
Arntl	taipale_tf_pairs__MYBL1_MAX_NCACGTGNNYAACSGNN_CAP_repr	0.0817587	3.9951	9.41e-06	1	motif similar to homer__GNCACGTG_BMAL1 ('BMAL1(bHLH)/Liver-Bmal1-ChIP-Seq(GSE39860)/Homer'; q-value = 9.41e-06) which is directly annotated	frozenset({'weight>75.0%', 'activating', 'mm10_500bp_up_100bp_down_full_tx_v10_clust.genes_vs_motifs.rankings'})	[('Cdk4', 0.6926207193921354), ('Sae1', 0.6459896337485159), ('1700007G11Rik', 0.6945910790086308), ('Eml6', 0.6551428556640083), ('Mgll', 0.834501388044578), ('Ctnnb1', 0.84080647319632), ('Bex1', 0.5220788232795794), ('Gabarap', 1.2381145098020327), ('H2afz', 0.4869172471141151), ('Cnpy2', 3.1574089976280715)]	662
Cebpg	tfdimers__MD00308	0.075688	3.09088	2.14e-08	0.913333	gene is orthologous to ENSG00000153879 in H. sapiens (identity = 91%) which is annotated for similar motif tfdimers__MD00298 ('M00912_reverse_6_M00293_forward dimer: C/EBP / Freac-7'; q-value = 2.14e-08)	frozenset({'weight>75.0%', 'activating', 'mm10_500bp_up_100bp_down_full_tx_v10_clust.genes_vs_motifs.rankings'})	[('Thbs2', 0.7925147262275714), ('Gfod1', 0.8233056464567351), ('Tubb4b', 4.107497534022461), ('Rab28', 0.4900268649207301), ('Luc7l2', 0.7557937608516042), ('Spon1', 0.6981068155809712), ('Slc29a1', 1.143515343239767), ('Zeb2', 1.3208067768225853), ('Sft2d2', 0.4697540074014948), ('Ulk3', 0.5982800828564993), ('Ephb2', 1.925180351099232)]	786
Creb5	nitta__CG18619_TCGAAG20NGA_KH_RTGACGTCAT_m1_c3u	0.0548727	3.09159	9.95e-06	0.972441	gene is orthologous to ENSG00000146592 in H. sapiens (identity = 97%) which is annotated for similar motif hocomoco__CREB5_HUMAN.H11MO.0.D ('CREB5_HUMAN'; q-value = 9.95e-06)	frozenset({'weight>75.0%', 'activating', 'mm10_500bp_up_100bp_down_full_tx_v10_clust.genes_vs_motifs.rankings'})	[('Vapb', 0.4820533140226846), ('P4ha1', 0.8867126011353187), ('March4', 0.473305625515803), ('Slc7a2', 0.6437351370567482), ('Stx6', 1.231554492900184), ('Spidr', 1.2965256430800516), ('Morf4l1', 0.6799448511905579), ('Hmgn2', 2.2875379807472007), ('Azin1', 0.7515185598608889), ('Mgat5', 0.5960030473541584), ('Sez6', 0.5670194438818095), ('Senp2', 0.7352161818987565), ('Snap25', 0.55198058939985…	1339
Creb5	metacluster_111.3	0.0618592	3.88933	1.74e-06	0.972441	gene is orthologous to ENSG00000146592 in H. sapiens (identity = 97%) which is annotated for similar motif taipale_cyt_meth__CREB5_NRTGAYGTCAYN_FL ('CREB5 [bZIP]'; q-value = 1.74e-06)	frozenset({'weight>75.0%', 'activating', 'mm10_500bp_up_100bp_down_full_tx_v10_clust.genes_vs_motifs.rankings'})	[('Myl12b', 3.977032852817723), ('Apoe', 1.3696974193980256), ('Kmt5a', 0.5550396958816022), ('Gsn', 7.021237673462515), ('Frrs1', 0.5714625167462438), ('Mfsd1', 4.8289087079835324), ('Sgsm3', 0.6135270248882021), ('Slc50a1', 0.5271566071398334), ('Iws1', 4.824623058874956), ('Sdc2', 4.009060291022074), ('Mtss1l', 0.9318189773704144), ('4931428L18Rik', 8.305433876519912)]	372
Dbp	tfdimers__MD00394	0.0612063	3.22789	5.93e-07	0.926154	motif similar to tfdimers__MD00447 ('M01872_reverse_8_M00980_forward dimer: DBP / TBP'; q-value = 5.93e-07) which is annotated for orthologous gene ENSG00000105516 in H. sapiens (identity = 92%)	frozenset({'weight>75.0%', 'activating', 'mm10_500bp_up_100bp_down_full_tx_v10_clust.genes_vs_motifs.rankings'})	[('Luc7l3', 1.477821090312068), ('Kcng2', 1.028866919277633), ('Gli1', 0.5282705960101864), ('Depdc5', 0.5019502308912058), ('Snrpd2', 2.463978305063612), ('Fam174b', 3.622136858899758), ('Sestd1', 1.333052256252014), ('Ahsa2', 1.38292463399305), ('Ahsg', 0.4715491167245376), ('Tspan4', 0.5587692078798058), ('Hlf', 1.146183398061072), ('Has3', 1.389741010181372), ('Des', 0.8378417356819693), ('Pr…	634
Dbp	tfdimers__MD00534	0.0621363	3.32709	1.2e-07	0.926154	motif similar to tfdimers__MD00563 ('M01070_forward_14_M00624_forward dimer: c-Maf / DBP'; q-value = 1.2e-07) which is annotated for orthologous gene ENSG00000105516 in H. sapiens (identity = 92%)	frozenset({'weight>75.0%', 'activating', 'mm10_500bp_up_100bp_down_full_tx_v10_clust.genes_vs_motifs.rankings'})	[('Snrpd2', 2.463978305063612), ('Afdn', 1.9183852112821524), ('Depdc5', 0.5019502308912058), ('Rbm17', 1.195101802400805), ('Elmo1', 0.9162613433711037), ('Lrrfip2', 0.6189329376367488), ('Luc7l3', 1.477821090312068), ('Pafah2', 0.661983473184139), ('Polr2a', 5.203562908099624), ('Fkbp5', 0.4739691465357677), ('Thrap3', 3.640105581831417), ('Mff', 0.9587150976584672), ('Has3', 1.389741010181372)…	887
[truncated: 1,076 more rows]

## Sheet: Table 9
Supplementary Table 9. The annotation accuracy of left and right atrial cell.
		Use spatial location information
[truncated: 15 more rows]
